# Supplementary material for: BRN2 is a non-canonical melanoma tumor-suppressor
Source: Nat Commun. 2021 Jun 17;12:3707. doi: 10.1038/s41467-021-23973-5 (PMC8211827; doi:10.1038/s41467-021-23973-5)
Supplement: Supplementary file 5 — Supplementary Data 2 [file 41467_2021_23973_MOESM5_ESM.xlsx]

## Sheet: Mono-allelic loss
Patient ID	GISTIC value	Putative CNA	deleted region
TCGA-FS-A1ZE-06	-1	Mono-allelic loss	6:97287440-6:103734174
TCGA-D3-A3CE-06	-1	Mono-allelic loss	6:94766349-6:103738039
TCGA-FS-A1ZA-06	-1	Mono-allelic loss	6:96988271-101743486
TCGA-EE-A2M6-06	-1	Mono-allelic loss	6:94589929-6:103734829
TCGA-EE-A2GB-06	-1	Mono-allelic loss	6:91253752-6:103734825
TCGA-ER-A19T-06	-1	Mono-allelic loss	6:90307633-6:100182447
TCGA-FS-A1ZG-06	-1	Mono-allelic loss	6:90033416-6:103734174
TCGA-FS-A1ZF-06	-1	Mono-allelic loss	6:79046661-6:102799469
TCGA-EE-A20H-06	-1	Mono-allelic loss	6:81294341-6:115897358
TCGA-D3-A2JC-06	-1	Mono-allelic loss	6:79035027-6:103734803
BRN2 genomic region		6.98,834,592-98,839,47

## Sheet: Bi-allelic loss
Patient ID	GISTIC value	Putative CNA	deleted region
TCGA-GN-A4U9-06	-2	Bi-allelic loss	6:98,641,766-6:99,531,938
TCGA-W3-AA1O-06	-2	Bi-allelic loss	6:94,193,355-6:100,469,407
TCGA-ER-A3ET-06	-2	Bi-allelic loss	6:90,301,124-6:144,801,696
TCGA-D9-A149-06	-2	Bi-allelic loss	6:89,287,223-6:170,903,919
TCGA-ER-A2NF-06	-2	Bi-allelic loss	6:88,253,920-6:170,903,919
TCGA-D3-A2JE-06	-2	Bi-allelic loss	6:67,292,329-6:138,411,443
TCGA-D9-A1JW-06	-2	Bi-allelic loss	6:65,940,898-6:110,652,151
TCGA-EE-A2MK-06	-2	Bi-allelic loss	6:62,236,967-6:143,607,701
TCGA-ER-A19J-06	-2	Bi-allelic loss	6:48,058,908-6:166,593,891
TCGA-EB-A6L9-06	-2	Bi-allelic loss	not available
BRN2 genomic region		6.98,834,592-98,839,47
