# Supplementary material for: BRN2 is a non-canonical melanoma tumor-suppressor
Source: Nat Commun. 2021 Jun 17;12:3707. doi: 10.1038/s41467-021-23973-5 (PMC8211827; doi:10.1038/s41467-021-23973-5)
Supplement: Supplementary file 6 — Supplementary Data 3 [file 41467_2021_23973_MOESM6_ESM.xlsx]

## Sheet: Sample description
Sample_Name	Sample ID Platform	Genotype	SEX	RIN	Abbreviation
Brn2_HET_TUM_1	MM52-ARN0015	Tyr::CreErT2::BrafV600E F/+ Pten F/+ BRN2 F/+	FEM	7.2	Brn2 het
Brn2_HET_TUM_2	MM52-ARN0016	Tyr::CreErT2::BrafV600E F/+ Pten F/+ BRN2 F/+	MAL	9.3	Brn2 het
Brn2_HET_TUM_3	MM52-ARN0017	Tyr::CreErT2::BrafV600E F/+ Pten F/+ BRN2 F/+	MAL	9.7	Brn2 het
Brn2_HET_TUM_4	MM52-ARN0018	Tyr::CreErT2::BrafV600E F/+ Pten F/+ BRN2 F/+	FEM	9.6	Brn2 het
Brn2_HET_TUM_5	MM52-ARN0019	Tyr::CreErT2::BrafV600E F/+ Pten F/+ BRN2 F/+	MAL	6.9	Brn2 het
Brn2_HET_TUM_6	MS03_ARN0037	Tyr::CreErT2::BrafV600E F/+ Pten F/+ BRN2 F/+	FEM	9.6	Brn2 het
Brn2_HET_TUM_7	MS03_ARN0038	Tyr::CreErT2::BrafV600E F/+ Pten F/+ BRN2 F/+	FEM	7.2	Brn2 het
Brn2_HET_TUM_8	MS03_ARN0039	Tyr::CreErT2::BrafV600E F/+ Pten F/+ BRN2 F/+	MAL	9.3	Brn2 het
Brn2_HET_TUM_9	MS03_ARN0040	Tyr::CreErT2::BrafV600E F/+ Pten F/+ BRN2 F/+	MAL	6.9	Brn2 het
Brn2_HET_TUM_10	MS03_ARN0041	Tyr::CreErT2::BrafV600E F/+ Pten F/+ BRN2 F/+	MAL	9.7	Brn2 het
Brn2_HOM_TUM_1	MM52-ARN0029	Tyr::CreErT2::BrafV600E F/+ Pten F/+ BRN2 F/F	MAL	7.9	Brn2 hom
Brn2_HOM_TUM_2	MM52-ARN0030	Tyr::CreErT2::BrafV600E F/+ Pten F/+ BRN2 F/F	FEM	8.7	Brn2 hom
Brn2_HOM_TUM_3	MM52-ARN0031	Tyr::CreErT2::BrafV600E F/+ Pten F/+ BRN2 F/F	FEM	8.2	Brn2 hom
Brn2_HOM_TUM_4	MM52-ARN0033	Tyr::CreErT2::BrafV600E F/+ Pten F/+ BRN2 F/F	MAL	8.2	Brn2 hom
Brn2_HOM_TUM_5	MM52-ARN0034	Tyr::CreErT2::BrafV600E F/+ Pten F/+ BRN2 F/F	FEM	8.4	Brn2 hom
Brn2_HOM_TUM_6	MS03_ARN0042	Tyr::CreErT2::BrafV600E F/+ Pten F/+ BRN2 F/F	FEM	8.7	Brn2 hom
Brn2_HOM_TUM_7	MS03_ARN0043	Tyr::CreErT2::BrafV600E F/+ Pten F/+ BRN2 F/F	FEM	8.2	Brn2 hom
Brn2_HOM_TUM_8	MS03_ARN0045	Tyr::CreErT2::BrafV600E F/+ Pten F/+ BRN2 F/F	FEM	8.4	Brn2 hom
Brn2_HOM_TUM_9	MS03_ARN0046	Tyr::CreErT2::BrafV600E F/+ Pten F/+ BRN2 F/F	MAL	8.2	Brn2 hom
Brn2_HOM_TUM_10	MS03_ARN0047	Tyr::CreErT2::BrafV600E F/+ Pten F/+ BRN2 F/F	MAL	7.9	Brn2 hom
Brn2_WT_TUM_1	MM52-ARN0001	Tyr::CreErT2::BrafV600E F/+ Pten F/+ BRN2 +/+	FEM	9.4	Brn2 wt
Brn2_WT_TUM_2	MM52-ARN0002	Tyr::CreErT2::BrafV600E F/+ Pten F/+ BRN2 +/+	FEM	7.4	Brn2 wt
Brn2_WT_TUM_3	MM52-ARN0003	Tyr::CreErT2::BrafV600E F/+ Pten F/+ BRN2 +/+	FEM	7.4	Brn2 wt
Brn2_WT_TUM_4	MM52-ARN0004	Tyr::CreErT2::BrafV600E F/+ Pten F/+ BRN2 +/+	FEM	7.1	Brn2 wt
Brn2_WT_TUM_5	MS03_ARN0036	Tyr::CreErT2::BrafV600E F/+ Pten F/+ BRN2 +/+	FEM	9.4	Brn2 wt
Abbreviation
Brn2 hom vs. Brn2 WT sign. = Brn2 hom vs. Brn2 WT with logFC >+ or - 3sd with P<0.05
Brn2 het vs. Brn2 WT sign. = Brn2 het vs. Brn2 WT with log FC>+ or - 3sd p<0.05

## Sheet: Brn2 hom vs Brn2 WT
SYMBOL	GENENAME	logFC	adj.P.Val	P.Value	ENTREZID	ENSEMBLID	AveExpr	t	B
0610005C13Rik	RIKEN cDNA 0610005C13 gene	0.036692	0.822677	0.669953	71661	ENSMUSG00000109644	3.87781	0.431376	-6.51129
0610006L08Rik	RIKEN cDNA 0610006L08 gene	-0.0798863	0.549837	0.322887	76253	NA	3.41927	-1.00881	-6.09663
0610009B22Rik	RIKEN cDNA 0610009B22 gene	-0.124094	0.251276	0.092371	66050	ENSMUSG00000007777	9.00451	-1.75122	-5.13077
0610009L18Rik	RIKEN cDNA 0610009L18 gene	-0.265476	0.0828605	0.017842	66838	ENSMUSG00000043644	6.30141	-2.5388	-3.68735
0610010F05Rik	RIKEN cDNA 0610010F05 gene	-0.268017	0.041793	0.00672574	71675	ENSMUSG00000042208	6.84503	-2.95936	-2.7893
0610012G03Rik	RIKEN cDNA 0610012G03 gene	0.322755	0.130116	0.0347206	106264	ENSMUSG00000107002	4.49172	2.23535	-4.28558
0610025J13Rik	RIKEN cDNA 0610025J13 gene	0.0493063	0.817438	0.661856	78687	NA	4.64079	0.442694	-6.50628
0610030E20Rik	RIKEN cDNA 0610030E20 gene	0.0956733	0.559414	0.332812	68364	NA	7.01923	0.987919	-6.1171
0610033M10Rik	RIKEN cDNA 0610033M10 gene	0.0171433	0.918707	0.831603	74093	NA	4.587	0.214919	-6.58244
0610038B21Rik	RIKEN cDNA 0610038B21 gene	0.203491	0.175531	0.0543877	70345	ENSMUSG00000097882	4.53296	2.02014	-4.67939
0610039K10Rik	RIKEN cDNA 0610039K10 gene	0.0139917	0.918476	0.830374	68386	ENSMUSG00000058812	3.03001	0.216513	-6.58209
0610040A22Rik	RIKEN cDNA 0610040A22 gene	-0.00406835	0.983505	0.964466	68376	NA	3.26933	-0.0450054	-6.60499
0610040B10Rik	RIKEN cDNA 0610040B10 gene	-0.384349	0.0115665	0.00112864	67672	ENSMUSG00000089889	4.14598	-3.68516	-1.10562
0610040F04Rik	RIKEN cDNA 0610040F04 gene	0.0725557	0.54572	0.31827	75394	ENSMUSG00000087341	4.89836	1.01868	-6.08682
0610040J01Rik	RIKEN cDNA 0610040J01 gene	-0.134307	0.780558	0.602661	76261	ENSMUSG00000060512	8.02089	-0.527371	-6.46471
0610042E11Rik	RIKEN cDNA 0610042E11 gene	-0.127879	0.194037	0.0629568	74095	NA	2.77168	-1.94766	-4.8057
0710001A04Rik	RIKEN cDNA 0710001A04 gene	0.0233368	0.93455	0.859422	68402	NA	3.75821	0.178977	-6.58966
0710001D07Rik	RIKEN cDNA 0710001D07 gene	-0.217083	0.284165	0.11147	67679	NA	6.10005	-1.65091	-5.28646
1010001B22Rik	RIKEN cDNA 1010001B22 gene	0.00390272	0.980217	0.957764	75403	NA	4.81362	0.0535026	-6.60456
1110002L01Rik	RIKEN cDNA 1110002L01 gene	-0.0683616	0.661538	0.443314	100043040	ENSMUSG00000071456	5.91631	-0.779167	-6.29962
1110003F02Rik	RIKEN cDNA 1110003F02 gene	0.12334	0.483406	0.257632	68466	NA	5.74073	1.15888	-5.93814
1110004F10Rik	RIKEN cDNA 1110004F10 gene	-0.131063	0.119855	0.0306895	56372	ENSMUSG00000030663	9.6215	-2.29288	-4.17582
1110004M10Rik	RIKEN cDNA 1110004M10 gene	0.00867575	0.956432	0.903715	68464	NA	2.81816	0.122224	-6.59839
1110006O24Rik	RIKEN cDNA 1110006O24 gene	-0.284247	0.06914	0.0137604	66123	ENSMUSG00000107121	4.68436	-2.65316	-3.45038
1110008E08Rik	RIKEN cDNA 1110008E08 gene	0.0326421	0.791917	0.620906	68500	NA	4.82818	0.500884	-6.47848
1110008P14Rik	RIKEN cDNA 1110008P14 gene	0.00540597	0.973948	0.943725	73737	ENSMUSG00000039195	8.30302	0.0713132	-6.60342
1110012L19Rik	RIKEN cDNA 1110012L19 gene	0.07731	0.678919	0.466202	68618	ENSMUSG00000045237	8.03177	0.740174	-6.32919
1110014L15Rik	RIKEN cDNA 1110014L15 gene	0.170792	0.253626	0.0936454	66127	NA	3.71796	1.74401	-5.14221
1110015O18Rik	RIKEN cDNA 1110015O18 gene	-0.0826475	0.404702	0.193262	100503859	ENSMUSG00000098659	2.50704	-1.33761	-5.72403
1110017D15Rik	RIKEN cDNA 1110017D15 gene	-0.0406517	0.82973	0.68142	73721	ENSMUSG00000028441	4.20872	-0.415443	-6.51814
1110018N20Rik	RIKEN cDNA 1110018N20 gene	0.00247495	0.987912	0.973912	68941	NA	2.81164	0.0330371	-6.60546
1110019B22Rik	RIKEN cDNA 1110019B22 gene	0.0679821	0.679119	0.466399	68529	NA	4.06773	0.739843	-6.32943
1110019D14Rik	RIKEN cDNA 1110019D14 gene	0.0440413	0.806728	0.645217	76311	ENSMUSG00000097616	4.91569	0.466141	-6.49548
1110020A21Rik	RIKEN cDNA 1110020A21 gene	0.0437251	0.792059	0.621328	68531	ENSMUSG00000097047	5.23803	0.500276	-6.47879
1110020C17Rik	RIKEN cDNA 1110020C17 gene	0.0590171	0.68576	0.475365	68584	NA	4.77385	0.724882	-6.34039
1110028F11Rik	RIKEN cDNA 1110028F11 gene	0.0115894	0.949512	0.8891	68690	NA	2.96792	0.140896	-6.59588
1110028F18Rik	RIKEN cDNA 1110028F18 gene	0.0406378	0.845947	0.705743	68692	ENSMUSG00000099139	3.86628	0.381999	-6.53168
1110032A03Rik	RIKEN cDNA 1110032A03 gene	-0.510405	0.0022122	0.000118452	68721	ENSMUSG00000037971	5.88049	-4.56719	1.06073
1110032F04Rik	RIKEN cDNA 1110032F04 gene	-0.0152529	0.940051	0.870817	68725	ENSMUSG00000046999	4.0559	-0.164327	-6.59223
1110035E04Rik	RIKEN cDNA 1110035E04 gene	-0.0378978	0.757632	0.568396	68672	NA	3.28252	-0.578185	-6.43636
1110035H17Rik	RIKEN cDNA 1110035H17 gene	-0.191935	0.177029	0.0551208	68686	NA	4.73599	-2.01356	-4.691
1110038B12Rik	RIKEN cDNA 1110038B12 gene	0.457269	0.00634163	0.000504602	68763	ENSMUSG00000092203	9.89583	4.00241	-0.335583
1110038F14Rik	RIKEN cDNA 1110038F14 gene	0.0511648	0.775465	0.594375	117171	ENSMUSG00000063236	8.84155	0.539526	-6.45816
1110046J04Rik	RIKEN cDNA 1110046J04 gene	0.0073644	0.979722	0.956344	68808	ENSMUSG00000085457	5.47915	0.0553025	-6.60446
1110050P16Rik	RIKEN cDNA 1110050P16 gene	-0.129309	0.350299	0.153111	68791	NA	4.72069	-1.47421	-5.54265
1110051M20Rik	RIKEN cDNA 1110051M20 gene	-0.160739	0.16682	0.0503062	228356	ENSMUSG00000040591	7.79158	-2.05829	-4.6116
1110059E24Rik	RIKEN cDNA 1110059E24 gene	-0.254955	0.0616784	0.0116256	66206	ENSMUSG00000035171	9.07182	-2.72638	-3.29568
1110059G10Rik	RIKEN cDNA 1110059G10 gene	-0.12535	0.365228	0.163183	66202	ENSMUSG00000032551	9.85688	-1.43748	-5.59288
1110065P20Rik	RIKEN cDNA 1110065P20 gene	-0.103619	0.548561	0.321865	68920	ENSMUSG00000078570	9.29739	-1.01099	-6.09447
1190005I06Rik	RIKEN cDNA 1190005I06 gene	0.199474	0.399674	0.189137	68918	ENSMUSG00000043687	4.60369	1.35055	-5.70749
1200003I10Rik	RIKEN cDNA 1200003I10 gene	0.104971	0.390348	0.182265	71719	NA	3.92708	1.3726	-5.679
1200007C13Rik	RIKEN cDNA 1200007C13 gene	0.0745895	0.594278	0.369833	74119	NA	5.16816	0.913529	-6.18677
1300002E11Rik	RIKEN cDNA 1300002E11 gene	-0.31135	0.0975861	0.0228151	100043489	ENSMUSG00000097290	5.75549	-2.42862	-3.90994
1300014J16Rik	RIKEN cDNA 1300014J16 gene	0.0415106	0.785749	0.611138	74160	NA	3.45355	0.515018	-6.47122
1300017J02Rik	RIKEN cDNA 1300017J02 gene	-0.0127291	0.943824	0.87894	71775	ENSMUSG00000033688	4.28487	-0.153906	-6.59392
1500002F19Rik	RIKEN cDNA 1500002F19 gene	-0.0952486	0.550906	0.323996	76683	NA	3.01877	-1.00646	-6.09896
1500002I01Rik	RIKEN cDNA 1500002I01 gene	-0.00887821	0.939254	0.869367	68978	NA	3.66332	-0.166189	-6.59191
1500002K03Rik	RIKEN cDNA 1500002K03 gene	-0.0835528	0.684077	0.47351	76682	NA	3.4926	-0.727963	-6.33815
1500004A13Rik	RIKEN cDNA 1500004A13 gene	0.0788602	0.617034	0.393535	319830	ENSMUSG00000098912	3.17544	0.868465	-6.2265
1500004F05Rik	RIKEN cDNA 1500004F05 gene	-0.361059	0.00277264	0.000163009	69765	NA	6.00346	-4.44309	0.752249
1500005C15Rik	RIKEN cDNA 1500005C15 gene	0.0628408	0.764788	0.578456	72019	NA	3.75296	0.563113	-6.44504
1500009C09Rik	RIKEN cDNA 1500009C09 gene	0.137248	0.21294	0.0720032	76505	ENSMUSG00000068099	4.58167	1.88	-4.92058
1500009L16Rik	RIKEN cDNA 1500009L16 gene	-0.441039	0.0057226	0.000441388	69784	ENSMUSG00000087651	5.98338	-4.05482	-0.2071
1500011B03Rik	RIKEN cDNA 1500011B03 gene	-0.724267	0.0136509	0.00141896	66236	ENSMUSG00000072694	6.2916	-3.59411	-1.32361
1500015A07Rik	RIKEN cDNA 1500015A07 gene	0.104792	0.575817	0.349912	68982	ENSMUSG00000098702	6.511	0.952901	-6.15053
1500035N22Rik	RIKEN cDNA 1500035N22 gene	0.0668563	0.671727	0.457478	70258	ENSMUSG00000059631	4.84664	0.754898	-6.3182
1520401O13Rik	RIKEN cDNA 1520401O13 gene	0.0124093	0.953117	0.896752	77661	NA	3.11418	0.131113	-6.59724
1600002K03Rik	RIKEN cDNA 1600002K03 gene	0.338772	0.0108986	0.00103781	69770	ENSMUSG00000035595	6.18138	3.71842	-1.02561
1600010M07Rik	RIKEN cDNA 1600010M07 gene	-0.00653397	0.973065	0.942166	69781	ENSMUSG00000101585	5.15957	-0.0732924	-6.60328
1600012H06Rik	RIKEN cDNA 1600012H06 gene	-0.162698	0.0543175	0.00968899	67912	ENSMUSG00000050088	8.23111	-2.8047	-3.12776
1600012P17Rik	RIKEN cDNA 1600012P17 gene	0.0525324	0.664705	0.447843	72025	ENSMUSG00000047661	5.12972	0.771357	-6.30566
1600014C10Rik	RIKEN cDNA 1600014C10 gene	0.0284692	0.828974	0.679958	72244	ENSMUSG00000054676	2.94727	0.417467	-6.51728
1600014C23Rik	RIKEN cDNA 1600014C23 gene	0.0902856	0.594278	0.369812	72240	ENSMUSG00000094690	6.27961	0.913571	-6.18673
1600020E01Rik	RIKEN cDNA 1600020E01 gene	-0.195701	0.12234	0.0316859	72012	ENSMUSG00000097048	8.44332	-2.27805	-4.20429
1600022D10Rik	RIKEN cDNA 1600022D10 gene	0.0351605	0.817719	0.662628	73252	NA	2.94967	0.441613	-6.50676
1600025M17Rik	RIKEN cDNA 1600025M17 gene	0.00102359	0.995318	0.990633	72030	ENSMUSG00000085114	2.84952	0.0118597	-6.60595
1600029O15Rik	ribosomal protein L17 pseudogene	0.0542481	0.777093	0.596582	665268	ENSMUSG00000057818	3.60246	0.536281	-6.45992
1700001C02Rik	RIKEN cDNA 1700001C02 gene	0.0247673	0.866592	0.7393	75434	ENSMUSG00000029182	2.64781	0.336565	-6.54827
1700001C19Rik	RIKEN cDNA 1700001C19 gene	0.134064	0.262553	0.0986536	75462	NA	4.13159	1.71643	-5.18558
1700001D01Rik	RIKEN cDNA 1700001D01 gene	-0.157203	0.498643	0.272305	69279	ENSMUSG00000099419	4.64873	-1.12294	-5.97791
1700001G11Rik	RIKEN cDNA 1700001G11 gene	0.161731	0.261687	0.0981103	69303	ENSMUSG00000085984	4.89678	1.71936	-5.18099
1700001G17Rik	RIKEN cDNA 1700001G17 gene	0.071759	0.691917	0.482618	67503	ENSMUSG00000103746	4.93535	0.712898	-6.34901
1700001K19Rik	RIKEN cDNA 1700001K19 gene	0.0861076	0.560491	0.333782	66323	ENSMUSG00000056508	4.86819	0.985899	-6.11906
1700001L05Rik	RIKEN cDNA 1700001L05 gene	-0.119508	0.312182	0.128323	69291	NA	4.34931	-1.57375	-5.40124
1700001L19Rik	RIKEN cDNA 1700001L19 gene	-0.095666	0.364273	0.162578	69315	ENSMUSG00000021534	4.27994	-1.43963	-5.58996
1700001O22Rik	RIKEN cDNA 1700001O22 gene	0.123648	0.485498	0.259717	73598	ENSMUSG00000044320	4.42552	1.15369	-5.94396
1700001P01Rik	RIKEN cDNA 1700001P01 gene	-0.0231868	0.899787	0.796821	72215	ENSMUSG00000018543	3.3209	-0.260271	-6.57145
1700003D09Rik	RIKEN cDNA 1700003D09 gene	0.0919769	0.556253	0.328886	69338	ENSMUSG00000085944	4.75914	0.996131	-6.1091
1700003E16Rik	RIKEN cDNA 1700003E16 gene	-0.0579609	0.77461	0.593363	71837	ENSMUSG00000030030	6.29865	-0.541017	-6.45735
1700003F12Rik	RIKEN cDNA 1700003F12 gene	-0.0616108	0.767283	0.581576	75480	ENSMUSG00000038523	4.68548	-0.558464	-6.44767
1700003G18Rik	RIKEN cDNA 1700003G18 gene	0.069451	0.527646	0.30075	69350	ENSMUSG00000087621	2.85409	1.05707	-6.04784
1700003H04Rik	RIKEN cDNA 1700003H04 gene	-0.0234032	0.851798	0.714802	384775	ENSMUSG00000039174	2.96859	-0.369657	-6.53639
1700003I16Rik	RIKEN cDNA 1700003I16 gene	-0.121265	0.347499	0.151343	76699	NA	4.64211	-1.48086	-5.53344
1700003P14Rik	RIKEN cDNA 1700003P14 gene	0.100717	0.388835	0.180957	75890	ENSMUSG00000100727	2.88552	1.37687	-5.67343
1700006A11Rik	RIKEN cDNA 1700006A11 gene	0.110036	0.361926	0.160892	71824	ENSMUSG00000027973	2.72898	1.44567	-5.58176
1700006F04Rik	RIKEN cDNA 1700006F04 gene	0.0510922	0.612963	0.389015	75432	ENSMUSG00000100274	2.42102	0.87692	-6.21919
1700006J14Rik	RIKEN cDNA 1700006J14 gene	0.201105	0.127039	0.0334012	321010	NA	3.61852	2.25348	-4.25118
1700007E05Rik	RIKEN cDNA 1700007E05 gene	-0.097145	0.455159	0.234337	114672	NA	2.5726	-1.21919	-5.86892
1700007F19Rik	RIKEN cDNA 1700007F19 gene	0.110379	0.238976	0.0858693	67850	ENSMUSG00000100666	3.44744	1.78942	-5.06961
1700007J10Rik	RIKEN cDNA 1700007J10 gene	-0.029716	0.879294	0.759821	69320	ENSMUSG00000086330	3.62067	-0.309137	-6.55728
1700007J24Rik	RIKEN cDNA 1700007J24 gene	0.161578	0.166426	0.050122	100504462	NA	3.20718	2.06007	-4.6084
1700007K13Rik	RIKEN cDNA 1700007K13 gene	0.216001	0.16456	0.0492857	69327	ENSMUSG00000026831	4.21654	2.06825	-4.59374
1700007L15Rik	RIKEN cDNA 1700007L15 gene	-0.113137	0.541419	0.313903	100502742	ENSMUSG00000097318	4.95764	-1.02811	-6.07737
1700008F19Rik	RIKEN cDNA 1700008F19 gene	0.179726	0.406043	0.194304	75631	NA	4.72021	1.33437	-5.72814
1700008H02Rik	RIKEN cDNA 1700008H02 gene	-0.0169788	0.88824	0.77587	66325	NA	2.49634	-0.287854	-6.56375
1700008J07Rik	RIKEN cDNA 1700008J07 gene	-0.0749263	0.647171	0.426752	629159	ENSMUSG00000101225	3.56913	-0.808149	-6.27671
1700008K24Rik	RIKEN cDNA 1700008K24 gene	0.0598098	0.681231	0.469486	69311	ENSMUSG00000101012	4.35193	0.734673	-6.33324
1700008N17Rik	RIKEN cDNA 1700008N17 gene	0.0287489	0.860755	0.730549	75449	NA	3.43071	0.34834	-6.54417
1700008O03Rik	RIKEN cDNA 1700008O03 gene	-0.0652962	0.595809	0.371325	69349	ENSMUSG00000008028	3.57892	-0.910637	-6.18938
1700008P02Rik	RIKEN cDNA 1700008P02 gene	-0.0105523	0.965583	0.925921	69347	ENSMUSG00000069118	3.62018	-0.0939361	-6.60151
1700009J07Rik	RIKEN cDNA 1700009J07 gene	0.00248738	0.990394	0.978933	75188	ENSMUSG00000096573	3.22921	0.0266759	-6.60566
1700009N14Rik	RIKEN cDNA 1700009N14 gene	-0.032015	0.844415	0.703348	75471	ENSMUSG00000028287	4.14535	-0.385272	-6.5304
1700010B08Rik	RIKEN cDNA 1700010B08 gene	-0.025547	0.862431	0.732988	75485	ENSMUSG00000057047	4.81988	-0.345052	-6.54533
1700010B09Rik	RIKEN cDNA 1700010B09 gene	0.0616746	0.582866	0.357568	69341	NA	3.02742	0.937598	-6.16478
1700010B13Rik	RIKEN cDNA 1700010B13 gene	-0.110554	0.445076	0.226226	100503661	NA	2.7726	-1.24124	-5.84283
1700010H22Rik	RIKEN cDNA 1700010H22 gene	0.0110944	0.9213	0.837601	75500	NA	2.5757	0.207146	-6.58411
1700010I14Rik	RIKEN cDNA 1700010I14 gene	-0.23657	0.162627	0.0483638	66931	ENSMUSG00000023873	4.13708	-2.07741	-4.57727
1700010L04Rik	RIKEN cDNA 1700010L04 gene	-0.0332303	0.817438	0.661804	619808	ENSMUSG00000030636	3.48283	-0.442767	-6.50625
1700011B04Rik	RIKEN cDNA 1700011B04 gene	0.0530695	0.699461	0.49206	100503727	ENSMUSG00000102099	2.63876	0.697453	-6.35992
1700011L22Rik	RIKEN cDNA 1700011L22 gene	0.180861	0.165706	0.0498482	67687	ENSMUSG00000031682	3.3921	2.06274	-4.60363
1700011M02Rik	RIKEN cDNA 1700011M02 gene	0.0889259	0.44679	0.22747	75443	ENSMUSG00000079476	3.15562	1.23782	-5.8469
1700012A03Rik	RIKEN cDNA 1700012A03 gene	0.0163753	0.905474	0.806198	76382	ENSMUSG00000029766	2.73209	0.247994	-6.57463
1700012B07Rik	RIKEN cDNA 1700012B07 gene	-0.0721392	0.669378	0.454537	69324	ENSMUSG00000020617	4.22458	-0.7599	-6.31441
1700012B09Rik	RIKEN cDNA 1700012B09 gene	0.0452622	0.790941	0.619534	69325	ENSMUSG00000031927	2.97134	0.502864	-6.47747
1700012D14Rik	RIKEN cDNA 1700012D14 gene	-0.186753	0.461822	0.239637	75479	ENSMUSG00000110424	4.11785	-1.20509	-5.88538
1700012E03Rik	RIKEN cDNA 1700012E03 gene	0.098358	0.488977	0.262759	76567	NA	4.62445	1.14616	-5.95235
1700012I11Rik	RIKEN cDNA 1700012I11 gene	0.190668	0.135012	0.0367664	69334	ENSMUSG00000102069	4.09625	2.20844	-4.33629
1700012O15Rik	RIKEN cDNA 1700012O15 gene	0.0621426	0.573862	0.347289	75488	NA	3.58428	0.958196	-6.14554
1700012P22Rik	RIKEN cDNA 1700012P22 gene	-0.0312586	0.778573	0.599219	69364	ENSMUSG00000028589	5.33626	-0.53241	-6.46201
1700013D24Rik	RIKEN cDNA 1700013D24 gene	-0.161887	0.290404	0.115042	76921	ENSMUSG00000079346	3.69554	-1.63378	-5.31233
1700013F07Rik	RIKEN cDNA 1700013F07 gene	0.0398749	0.752408	0.560819	75504	ENSMUSG00000027886	3.00534	0.589626	-6.42963
1700013G24Rik	RIKEN cDNA 1700013G24 gene	0.0312656	0.855161	0.720647	69380	ENSMUSG00000041399	3.55872	0.361724	-6.53934
1700013H16Rik	RIKEN cDNA 1700013H16 gene	0.052897	0.538804	0.311198	75514	ENSMUSG00000054727	2.38308	1.034	-6.07143
1700014B07Rik	RIKEN cDNA 1700014B07 gene	0.0166905	0.937822	0.865993	72248	NA	4.75743	0.170524	-6.59117
1700015F17Rik	RIKEN cDNA 1700015F17 gene	-0.0045253	0.975591	0.947076	381716	ENSMUSG00000079666	2.71971	-0.0670597	-6.60372
1700015G11Rik	RIKEN cDNA 1700015G11 gene	-0.0655307	0.702958	0.496575	100503036	ENSMUSG00000094445	2.6627	-0.690127	-6.36501
1700016A09Rik	RIKEN cDNA 1700016A09 gene	0.131014	0.36367	0.162068	74227	ENSMUSG00000102737	5.24661	1.44145	-5.58749
1700016C15Rik	RIKEN cDNA 1700016C15 gene	0.231373	0.0367269	0.00556375	69428	ENSMUSG00000015962	3.25125	3.03867	-2.61249
1700016D06Rik	RIKEN cDNA 1700016D06 gene	0.0211299	0.859603	0.728821	76413	ENSMUSG00000031509	2.73681	0.350671	-6.54334
1700016D18Rik	RIKEN cDNA 1700016D18 gene	0.0254014	0.891371	0.781184	100310787	NA	5.72913	0.280837	-6.56578
1700016H13Rik	RIKEN cDNA 1700016H13 gene	-0.120345	0.255245	0.0945919	74218	ENSMUSG00000029320	3.05416	-1.7387	-5.1506
1700016K19Rik	RIKEN cDNA 1700016K19 gene	0.0665136	0.629923	0.407161	74230	ENSMUSG00000053783	3.65019	0.843348	-6.24782
1700016P04Rik	RIKEN cDNA 1700016P04 gene	0.0120706	0.919031	0.832152	69413	ENSMUSG00000101894	2.46111	0.214207	-6.5826
1700017B05Rik	RIKEN cDNA 1700017B05 gene	0.0760286	0.588809	0.36413	74211	ENSMUSG00000032300	3.15187	0.924653	-6.17667
1700017G19Rik	RIKEN cDNA 1700017G19 gene	0.144812	0.229287	0.0806112	100040882	ENSMUSG00000037884	2.94178	1.82217	-5.01637
1700017H01Rik	RIKEN cDNA 1700017H01 gene	-0.234203	0.113457	0.0283449	74231	NA	3.7416	-2.3296	-4.10485
1700017L05Rik	RIKEN cDNA 1700017L05 gene	-0.0984177	0.319298	0.132813	69370	ENSMUSG00000107232	3.13843	-1.55461	-5.42901
1700017N19Rik	RIKEN cDNA 1700017N19 gene	0.0390306	0.848786	0.71036	66605	ENSMUSG00000056912	3.06506	0.375701	-6.5341
1700018A04Rik	RIKEN cDNA 1700018A04 gene	0.101462	0.496624	0.269936	71307	ENSMUSG00000038408	4.33919	1.12865	-5.97167
1700018A14Rik	RIKEN cDNA 1700018A14 gene	0.139601	0.266433	0.101052	69391	NA	5.58039	1.70364	-5.20551
1700018B08Rik	RIKEN cDNA 1700018B08 gene	0.0953236	0.389014	0.181177	76405	ENSMUSG00000031809	5.22421	1.37615	-5.67437
1700018B24Rik	enhancer of rudimentary homolog pseudogene	0.0101061	0.961462	0.913594	66332	NA	4.05058	0.109628	-6.59988
1700018F24Rik	RIKEN cDNA 1700018F24 gene	0.0678224	0.586734	0.362127	69396	ENSMUSG00000029620	4.22065	0.928587	-6.17308
1700018G05Rik	RIKEN cDNA 1700018G05 gene	0.00246348	0.991538	0.981133	69388	ENSMUSG00000109745	3.13416	0.0238899	-6.60573
1700018L02Rik	RIKEN cDNA 1700018L02 gene	0.106341	0.473377	0.249339	67329	NA	4.91937	1.17987	-5.91441
1700018M17Rik	RIKEN cDNA 1700018M17 gene	0.0219442	0.911396	0.816993	72245	NA	5.02624	0.233907	-6.57809
1700018P08Rik	RIKEN cDNA 1700018P08 gene	0.116664	0.48962	0.263429	73330	NA	3.26194	1.14451	-5.95418
1700019A02Rik	RIKEN cDNA 1700019A02 gene	0.113517	0.269616	0.102789	69397	ENSMUSG00000060715	2.65311	1.69454	-5.21963
1700019D03Rik	RIKEN cDNA 1700019D03 gene	-0.223355	0.126985	0.0333807	67080	ENSMUSG00000043629	3.89915	-2.25377	-4.25064
1700019L13Rik	RIKEN cDNA 1700019L13 gene	0.0666613	0.560243	0.333553	72226	NA	3.60122	0.986377	-6.1186
1700019M22Rik	NFX-like protein	0.107492	0.467803	0.244636	69423	NA	3.30522	1.192	-5.90051
1700019N19Rik	RIKEN cDNA 1700019N19 gene	0.10721	0.403992	0.192787	67507	ENSMUSG00000026931	3.28049	1.33909	-5.72214
1700019P21Rik	RIKEN cDNA 1700019P21 gene	-0.0874354	0.296548	0.118494	75546	ENSMUSG00000099808	2.51761	-1.61764	-5.33649
1700020A23Rik	RIKEN cDNA 1700020A23 gene	-0.062169	0.698226	0.490751	75656	ENSMUSG00000027409	4.21287	-0.699584	-6.35843
1700020D05Rik	RIKEN cDNA 1700020D05 gene	-0.038512	0.778714	0.599652	75555	ENSMUSG00000100937	4.09387	-0.531776	-6.46235
1700020L24Rik	RIKEN cDNA 1700020L24 gene	0.0171865	0.915965	0.825033	66330	ENSMUSG00000035085	4.51799	0.223447	-6.58053
1700020M10Rik	RIKEN cDNA 1700020M10 gene	0.00472567	0.972653	0.940651	109011	NA	2.68059	0.0752159	-6.60313
1700020N01Rik	RIKEN cDNA 1700020N01 gene	0.0617968	0.721236	0.520363	67692	ENSMUSG00000050844	2.96668	0.652135	-6.39059
1700021A07Rik	RIKEN cDNA 1700021A07 gene	0.000870458	0.99517	0.990308	76924	NA	5.50508	0.0122718	-6.60594
1700021F05Rik	RIKEN cDNA 1700021F05 gene	0.0982258	0.524046	0.297587	67851	ENSMUSG00000019797	8.94828	1.06417	-6.04048
1700021F07Rik	RIKEN cDNA 1700021F07 gene	-0.0376485	0.783599	0.607775	72221	ENSMUSG00000027518	3.85021	-0.519909	-6.46866
1700021N20Rik	RIKEN cDNA 1700021N20 gene	0.081932	0.487537	0.261722	76929	NA	2.94726	1.14872	-5.9495
1700021P04Rik	RIKEN cDNA 1700021P04 gene	0.00744134	0.948593	0.887568	75521	NA	3.66539	0.142856	-6.5956
1700022A21Rik	glycerol-3-phosphate dehydrogenase 1-like pseudogene	-0.107083	0.53651	0.309126	72252	ENSMUSG00000038165	4.53862	-1.03853	-6.06683
1700022A22Rik	RIKEN cDNA 1700022A22 gene	0.279783	0.0426321	0.00694026	71120	ENSMUSG00000099751	3.18332	2.94617	-2.81851
1700023A20Rik	RIKEN cDNA 1700023A20 gene	0.113098	0.397712	0.187721	69374	NA	5.35977	1.35504	-5.70172
1700023B13Rik	RIKEN cDNA 1700023B13 gene	0.0698619	0.520415	0.293509	73279	NA	4.32271	1.0734	-6.03086
1700023F02Rik	RIKEN cDNA 1700023F02 gene	0.0953723	0.550906	0.323976	69433	ENSMUSG00000100000	3.42983	1.0065	-6.09892
1700023G09Rik	RIKEN cDNA 1700023G09 gene	0.0280891	0.878177	0.758038	73281	NA	3.67542	0.31151	-6.55653
1700023H06Rik	RIKEN cDNA 1700023H06 gene	0.175007	0.316158	0.130779	69442	NA	3.44198	1.56321	-5.41656
1700024P04Rik	RIKEN cDNA 1700024P04 gene	-0.0243932	0.889545	0.778363	69382	ENSMUSG00000045022	3.27148	-0.284561	-6.56471
1700024P12Rik	RIKEN cDNA 1700024P12 gene	0.0650683	0.569344	0.342714	69392	NA	6.73566	0.967497	-6.13673
1700025G04Rik	RIKEN cDNA 1700025G04 gene	-1.10123	1.75155e-05	9.65456e-08	69399	ENSMUSG00000032666	8.43769	-7.43432	7.96155
1700025H01Rik	RIKEN cDNA 1700025H01 gene	0.119863	0.356867	0.157644	75531	NA	3.36228	1.45745	-5.5657
1700025K04Rik	RIKEN cDNA 1700025K04 gene	0.0560035	0.678547	0.46574	66334	NA	3.24904	0.74095	-6.32862
1700026H06Rik	RIKEN cDNA 1700026H06 gene	-0.0385038	0.803399	0.638811	70376	NA	4.09418	-0.475237	-6.49115
1700026J12Rik	RIKEN cDNA 1700026J12 gene	-0.0405053	0.806728	0.645213	73255	ENSMUSG00000073976	3.85213	-0.466146	-6.49548
1700027F06Rik	RIKEN cDNA 1700027F06 gene	0.00357566	0.984589	0.967181	72268	NA	4.54514	0.0415646	-6.60514
1700027J07Rik	RIKEN cDNA 1700027J07 gene	0.112772	0.429251	0.213047	69443	ENSMUSG00000111422	4.17532	1.27838	-5.79795
1700028E10Rik	RIKEN cDNA 1700028E10 gene	0.0646716	0.627402	0.404701	625175	ENSMUSG00000097321	4.58287	0.847843	-6.24405
1700028I16Rik	RIKEN cDNA 1700028I16 gene	0.142755	0.315546	0.130351	70003	ENSMUSG00000056821	3.90412	1.56504	-5.41391
1700028J19Rik	RIKEN cDNA 1700028J19 gene	-0.116398	0.282747	0.110692	70004	ENSMUSG00000038782	4.83983	-1.6547	-5.28071
1700028N14Rik	RIKEN cDNA 1700028N14 gene	0.333226	0.00472299	0.000341971	73280	NA	5.38745	4.15455	0.0381758
1700028P14Rik	RIKEN cDNA 1700028P14 gene	0.0182305	0.902969	0.801674	67483	ENSMUSG00000033053	3.40387	0.253912	-6.57312
1700029F12Rik	RIKEN cDNA 1700029F12 gene	0.00296371	0.985954	0.970277	66479	ENSMUSG00000052075	3.837	0.0376422	-6.6053
1700029H14Rik	RIKEN cDNA 1700029H14 gene	0.00266709	0.98924	0.976719	66501	ENSMUSG00000031452	3.56968	0.0294813	-6.60558
1700029I15Rik	RIKEN cDNA 1700029I15 gene	0.0987365	0.510413	0.283588	75641	ENSMUSG00000044916	4.43669	1.09625	-6.00671
1700029J07Rik	RIKEN cDNA 1700029J07 gene	-0.532561	0.0446956	0.00742735	69479	ENSMUSG00000071103	4.98551	-2.9176	-2.88155
1700029M03Rik	RIKEN cDNA 1700029M03 gene	-0.000396526	0.997666	0.994878	69476	NA	2.37994	-0.00648506	-6.606
1700029M20Rik	RIKEN cDNA 1700029M20 gene	0.0282405	0.855887	0.721884	73937	ENSMUSG00000086788	3.3535	0.360048	-6.53995
1700029P11Rik	RIKEN cDNA 1700029P11 gene	0.0924329	0.471194	0.247351	66346	ENSMUSG00000061633	3.98541	1.18498	-5.90857
1700030C10Rik	RIKEN cDNA 1700030C10 gene	-0.0383031	0.815563	0.658724	69513	ENSMUSG00000099759	2.6139	-0.447088	-6.5043
1700030J22Rik	RIKEN cDNA 1700030J22 gene	0.0955321	0.494209	0.267824	69528	ENSMUSG00000031847	3.55358	1.13376	-5.96605
1700030K09Rik	RIKEN cDNA 1700030K09 gene	0.0466982	0.805731	0.643036	72254	ENSMUSG00000052794	7.17387	0.469233	-6.49402
1700031C06Rik	RIKEN cDNA 1700031C06 gene	0.0248081	0.818953	0.664395	73289	NA	2.7145	0.439138	-6.50787
1700031F05Rik	RIKEN cDNA 1700031F05 gene	0.02106	0.886959	0.772914	73300	ENSMUSG00000032894	3.84017	0.291763	-6.5626
1700031F10Rik	RIKEN cDNA 1700031F10 gene	0.161077	0.18025	0.0565304	73317	NA	3.75444	2.00112	-4.71286
1700031L13Rik	RIKEN cDNA 1700031L13 gene	0.0651365	0.380496	0.174222	67327	ENSMUSG00000099863	2.49226	1.39926	-5.64402
1700034E13Rik	RIKEN cDNA 1700034E13 gene	0.120458	0.341356	0.14758	78414	ENSMUSG00000024532	4.55741	1.49522	-5.51344
1700034G24Rik	RIKEN cDNA 1700034G24 gene	0.05038	0.765518	0.579415	67325	ENSMUSG00000097962	4.46625	0.561683	-6.44585
1700034H15Rik	RIKEN cDNA 1700034H15 gene	0.101322	0.33835	0.145801	98736	ENSMUSG00000055833	3.64171	1.50211	-5.50378
1700034I23Rik	FUN14 domain containing 2 pseudogene	-0.0170895	0.916038	0.825673	73297	ENSMUSG00000074619	2.8079	-0.222616	-6.58072
1700034J04Rik	RIKEN cDNA 1700034J04 gene	0.183237	0.140404	0.0390217	73304	NA	4.03823	2.18029	-4.38889
1700034J05Rik	RIKEN cDNA 1700034J05 gene	0.0572858	0.563063	0.336529	73344	ENSMUSG00000040163	2.37271	0.980205	-6.12456
1700034P13Rik	RIKEN cDNA 1700034P13 gene	0.00306952	0.986347	0.971161	73331	NA	3.05689	0.0365225	-6.60534
1700036A12Rik	RIKEN cDNA 1700036A12 gene	0.0610089	0.559189	0.332311	100040447	NA	4.37796	0.988963	-6.11609
1700037C18Rik	RIKEN cDNA 1700037C18 gene	0.0375585	0.848711	0.710172	73261	ENSMUSG00000005983	3.82316	0.375957	-6.534
1700037H04Rik	RIKEN cDNA 1700037H04 gene	0.0760674	0.600839	0.376784	67326	ENSMUSG00000027327	3.81525	0.900124	-6.19879
1700037N05Rik	RIKEN cDNA 1700037N05 gene	0.127852	0.304959	0.123829	73264	NA	4.53283	1.59346	-5.37234
1700039M15Rik	RIKEN cDNA 1700039M15 gene	-0.0133187	0.927469	0.847636	74266	NA	3.59241	-0.194173	-6.58677
1700040D17Rik	RIKEN cDNA 1700040D17 gene	-0.0827008	0.473205	0.249037	76602	ENSMUSG00000097515	3.40442	-1.18064	-5.91352
1700040F17Rik	RIKEN cDNA 1700040F17 gene	0.219463	0.0570763	0.0104059	73334	NA	3.03005	2.77412	-3.19362
1700040G22Rik	RIKEN cDNA 1700040G22 gene	0.115486	0.388898	0.1811	76714	NA	5.211	1.3764	-5.67404
1700042D18Rik	RIKEN cDNA 1700042D18 gene	-0.0107725	0.943126	0.877072	67324	NA	4.6825	-0.156301	-6.59354
1700042G07Rik	RIKEN cDNA 1700042G07 gene	0.0939429	0.50112	0.274518	67323	ENSMUSG00000078593	4.72751	1.11764	-5.98367
1700042O10Rik	RIKEN cDNA 1700042O10 gene	0.0427365	0.8163	0.660237	73321	ENSMUSG00000086391	3.27705	0.444964	-6.50526
1700045I11Rik	RIKEN cDNA 1700045I11 gene	-0.0508197	0.728761	0.530187	73350	NA	5.54919	-0.636723	-6.40057
1700047M11Rik	RIKEN cDNA 1700047M11 gene	-0.855186	0.00645299	0.000518922	67330	ENSMUSG00000100147	8.62151	-3.99144	-0.362432
1700048F04Rik	RIKEN cDNA 1700048F04 gene	0.10817	0.39346	0.184479	73396	ENSMUSG00000105274	4.42842	1.36542	-5.68831
1700048M11Rik	RIKEN cDNA 1700048M11 gene	0.0442221	0.795137	0.625224	100503166	ENSMUSG00000085637	3.46507	0.494669	-6.48161
1700048O20Rik	RIKEN cDNA 1700048O20 gene	0.324418	0.103149	0.0247781	69430	ENSMUSG00000043773	4.00154	2.39117	-3.98425
1700049J03Rik	RIKEN cDNA 1700049J03 gene	-0.0646527	0.635773	0.413967	73365	NA	3.61103	-0.831003	-6.25809
1700051A21Rik	RIKEN cDNA 1700051A21 gene	0.0354728	0.806495	0.644674	73366	ENSMUSG00000086951	3.66005	0.466909	-6.49512
1700052I22Rik	RIKEN cDNA 1700052I22 gene	0.0443004	0.8544	0.719709	67340	ENSMUSG00000101912	3.59354	0.362996	-6.53887
1700052K11Rik	RIKEN cDNA 1700052K11 gene	0.175689	0.157159	0.0461444	73431	NA	6.39727	2.10013	-4.53621
1700052M09Rik	RIKEN cDNA 1700052M09 gene	0.015765	0.934782	0.85986	73367	NA	6.82995	0.178413	-6.58976
1700052M18Rik	RIKEN cDNA 1700052M18 gene	0.0301073	0.816161	0.659997	78415	NA	3.18807	0.4453	-6.50511
1700054K19Rik	RIKEN cDNA 1700054K19 gene	-0.0931871	0.260281	0.0973023	67336	ENSMUSG00000100219	2.90592	-1.72375	-5.17412
1700054O19Rik	RIKEN cDNA 1700054O19 gene	-0.00337163	0.984985	0.967936	74272	NA	4.78941	-0.0406086	-6.60518
1700056E22Rik	RIKEN cDNA 1700056E22 gene	-0.0687998	0.697306	0.489728	73363	ENSMUSG00000044854	3.4738	-0.701252	-6.35726
1700056N10Rik	RIKEN cDNA 1700056N10 gene	-0.102422	0.692107	0.482785	73392	NA	6.0662	-0.712624	-6.34921
1700057D03Rik	RIKEN cDNA 1700057D03 gene	0.11224	0.177743	0.0554316	73441	NA	2.87463	2.01079	-4.69587
1700057G04Rik	RIKEN cDNA 1700057G04 gene	0.0724595	0.695503	0.48755	78459	ENSMUSG00000074139	3.32032	0.704809	-6.35475
1700057H21Rik	RIKEN cDNA 1700057H21 gene	-0.0463306	0.776209	0.595421	73375	ENSMUSG00000086007	3.04126	-0.537987	-6.459
1700058M13Rik	RIKEN cDNA 1700058M13 gene	0.0687849	0.528333	0.301775	73423	NA	2.78252	1.05478	-6.0502
1700060J05Rik	RIKEN cDNA 1700060J05 gene	-0.0714925	0.647191	0.426827	73391	NA	2.9106	-0.808017	-6.27682
1700061E18Rik	RIKEN cDNA 1700061E18 gene	-0.167027	0.169964	0.0517945	76991	NA	2.83519	-2.04407	-4.63697
1700061F12Rik	RIKEN cDNA 1700061F12 gene	-0.036315	0.782051	0.604542	73438	ENSMUSG00000085580	2.56693	-0.524623	-6.46617
1700061I17Rik	RIKEN cDNA 1700061I17 gene	0.10841	0.469877	0.246297	433646	ENSMUSG00000028009	3.47026	1.1877	-5.90546
1700063D05Rik	RIKEN cDNA 1700063D05 gene	0.0278724	0.852115	0.715686	78500	ENSMUSG00000100837	2.87973	0.368456	-6.53684
1700063H04Rik	RIKEN cDNA 1700063H04 gene	0.0642358	0.719521	0.517988	74269	ENSMUSG00000040657	3.21788	0.655883	-6.38813
1700063J08Rik	RIKEN cDNA 1700063J08 gene	-0.00348943	0.983292	0.963738	73450	NA	3.51094	-0.0459284	-6.60494
1700063K16Rik	RIKEN cDNA 1700063K16 gene	0.0680994	0.690148	0.480432	76610	NA	3.98982	0.716499	-6.34643
1700064N11Rik	RIKEN cDNA 1700064N11 gene	-0.207127	0.0511127	0.00889161	78458	NA	4.43541	-2.84135	-3.04837
1700065D16Rik	RIKEN cDNA 1700065D16 gene	-0.0631062	0.426488	0.210922	73410	ENSMUSG00000096655	3.25836	-1.28453	-5.79041
1700066B19Rik	RIKEN cDNA 1700066B19 gene	0.0529074	0.741504	0.546669	73449	ENSMUSG00000073598	4.641	0.611209	-6.41658
1700066C05Rik	RIKEN cDNA 1700066C05 gene	0.112409	0.34828	0.151942	78654	NA	3.20125	1.4786	-5.53657
1700066D14Rik	RIKEN cDNA 1700066D14 gene	0.162792	0.142709	0.0399283	67925	NA	4.40954	2.16939	-4.40914
1700066J03Rik	RIKEN cDNA 1700066J03 gene	0.037899	0.777477	0.597471	67339	ENSMUSG00000097717	4.32162	0.534975	-6.46063
1700066M21Rik	RIKEN cDNA 1700066M21 gene	0.269377	0.193834	0.0628273	73467	ENSMUSG00000038323	4.66799	1.94869	-4.80393
1700067K01Rik	RIKEN cDNA 1700067K01 gene	0.161739	0.229762	0.0808798	73453	ENSMUSG00000046408	4.45218	1.82046	-5.01918
1700067P10Rik	RIKEN cDNA 1700067P10 gene	0.0276895	0.83622	0.689633	68224	NA	4.01177	0.404097	-6.52286
1700069L16Rik	RIKEN cDNA 1700069L16 gene	-0.110839	0.419261	0.204609	381707	ENSMUSG00000042184	4.97925	-1.3031	-5.76746
1700071A11Rik	RIKEN cDNA 1700071A11 gene	-0.23463	0.0534253	0.0094753	76611	NA	5.49156	-2.81423	-3.10715
1700071K01Rik	RIKEN cDNA 1700071K01 gene	0.157179	0.0989584	0.0232863	237880	NA	5.3066	2.41937	-3.92836
1700072H12Rik	RIKEN cDNA 1700072H12 gene	0.054532	0.767826	0.582348	73493	NA	3.56514	0.557317	-6.44831
1700073E17Rik	ribosomal protein L7 pseudogene	-0.00151312	0.992996	0.983758	381827	NA	3.11397	-0.0205652	-6.6058
1700074P13Rik	RIKEN cDNA 1700074P13 gene	0.0536068	0.669205	0.453998	73481	ENSMUSG00000029883	2.95792	0.760818	-6.31372
1700080G18Rik	RIKEN cDNA 1700080G18 gene	-0.253327	0.096527	0.0224444	73533	NA	5.86552	-2.43603	-3.89516
1700080N15Rik	RIKEN cDNA 1700080N15 gene	-0.0749446	0.621182	0.397582	73489	ENSMUSG00000084859	4.23688	-0.860948	-6.23294
1700080O16Rik	RIKEN cDNA 1700080O16 gene	-0.00754596	0.961093	0.912853	74279	ENSMUSG00000031118	4.4569	-0.110572	-6.59977
1700081H04Rik	RIKEN cDNA 1700081H04 gene	-0.0387592	0.759612	0.571481	73477	ENSMUSG00000100573	3.50883	-0.573549	-6.43906
1700082C02Rik	RIKEN cDNA 1700082C02 gene	0.0951032	0.329297	0.139906	68227	NA	2.50232	1.52544	-5.47081
1700084C06Rik	RIKEN cDNA 1700084C06 gene	-0.112407	0.278586	0.10797	76618	NA	3.42334	-1.66815	-5.26023
1700084F23Rik	RIKEN cDNA 1700084F23 gene	0.0689981	0.573155	0.346576	74280	ENSMUSG00000099639	3.7419	0.95964	-6.14418
1700084J12Rik	ribosomal protein L7-like 1 pseudogene	0.0509389	0.49013	0.263811	73486	ENSMUSG00000058101	2.9844	1.14357	-5.95522
1700084K02Rik	RIKEN cDNA 1700084K02 gene	0.061279	0.727078	0.528066	668408	NA	4.25297	0.640037	-6.39844
1700085C21Rik	RIKEN cDNA 1700085C21 gene	-0.0564208	0.732714	0.535132	74283	ENSMUSG00000100890	3.81414	-0.629024	-6.40547
1700085D22Rik	RIKEN cDNA 1700085D22 gene	0.0551344	0.733685	0.536503	73512	NA	4.51993	0.626897	-6.40681
1700086D15Rik	RIKEN cDNA 1700086D15 gene	0.224662	0.0605251	0.0113281	74282	NA	4.13237	2.73757	-3.27183
1700086L19Rik	RIKEN cDNA 1700086L19 gene	0.178948	0.251034	0.0921921	74284	ENSMUSG00000071265	3.50731	1.75224	-5.12915
1700086O06Rik	RIKEN cDNA 1700086O06 gene	-0.333583	0.0342777	0.00505076	73516	ENSMUSG00000097080	5.19718	-3.07886	-2.52208
1700086P04Rik	RIKEN cDNA 1700086P04 gene	0.0660472	0.775465	0.594482	67349	NA	4.36448	0.539369	-6.45825
1700088E04Rik	RIKEN cDNA 1700088E04 gene	-0.156803	0.273503	0.105148	27660	ENSMUSG00000033029	5.4347	-1.68239	-5.23839
1700092E16Rik	RIKEN cDNA 1700092E16 gene	-0.0508415	0.742292	0.547687	74291	NA	4.28474	-0.609647	-6.41754
1700092E19Rik	RIKEN cDNA 1700092E19 gene	-0.0493137	0.761752	0.574881	73576	ENSMUSG00000084811	3.58776	-0.568453	-6.44199
1700093J21Rik	RIKEN cDNA 1700093J21 gene	0.121025	0.31215	0.128234	74296	NA	3.28031	1.57413	-5.40068
1700093K21Rik	RIKEN cDNA 1700093K21 gene	-0.286303	0.00838878	0.000735535	67358	ENSMUSG00000020286	2.79689	-3.85439	-0.696661
1700094D03Rik	RIKEN cDNA 1700094D03 gene	-0.0313049	0.77657	0.596002	73545	NA	7.53564	-0.537133	-6.45946
1700094J05Rik	RIKEN cDNA 1700094J05 gene	0.169182	0.0285873	0.00391228	67523	ENSMUSG00000101695	3.31938	3.18425	-2.28266
1700095A13Rik	RIKEN cDNA 1700095A13 gene	0.148094	0.288622	0.114053	76995	NA	3.68505	1.63848	-5.30525
1700095A21Rik	RIKEN cDNA 1700095A21 gene	0.0420508	0.729277	0.530991	67524	ENSMUSG00000086046	3.03559	0.635468	-6.40137
1700095J03Rik	RIKEN cDNA 1700095J03 gene	0.077767	0.412271	0.199106	74293	ENSMUSG00000085407	2.94194	1.31964	-5.74676
1700096K18Rik	RIKEN cDNA 1700096K18 gene	-0.734589	0.00641799	0.000514849	73571	ENSMUSG00000101856	6.02572	-3.99453	-0.354872
1700097M23Rik	RIKEN cDNA 1700097M23 gene	-0.100051	0.378995	0.173144	73561	NA	2.82881	-1.4029	-5.63919
1700097N02Rik	RIKEN cDNA 1700097N02 gene	0.0973046	0.415709	0.201923	67522	ENSMUSG00000099474	2.66225	1.31113	-5.75744
1700099I09Rik	RIKEN cDNA 1700099I09 gene	-0.0776543	0.526577	0.299938	76624	ENSMUSG00000091906	2.47832	-1.05889	-6.04596
1700100I10Rik	RIKEN cDNA 1700100I10 gene	-0.031217	0.829919	0.68174	74982	ENSMUSG00000115372	2.73237	-0.415	-6.51832
1700100M05Rik	RIKEN cDNA 1700100M05 gene	-0.381663	0.00660318	0.000536505	73540	NA	7.50281	-3.97837	-0.394393
1700101I19Rik	RIKEN cDNA 1700101I19 gene	-0.0616524	0.66992	0.455088	73589	NA	3.29443	-0.758962	-6.31512
1700102J08Rik	RIKEN cDNA 1700102J08 gene	0.0121622	0.951299	0.893458	74290	NA	3.2936	0.135323	-6.59667
1700102P08Rik	RIKEN cDNA 1700102P08 gene	0.26385	0.0201994	0.00242048	112418	ENSMUSG00000032611	3.63452	3.3798	-1.83013
1700104B16Rik	RIKEN cDNA 1700104B16 gene	0.00126246	0.993432	0.985029	100504592	NA	2.98274	0.0189567	-6.60584
1700105P06Rik	RIKEN cDNA 1700105P06 gene	0.0885011	0.408116	0.195925	654802	NA	4.30891	1.32937	-5.73448
1700106J12Rik	RIKEN cDNA 1700106J12 gene	-0.00714562	0.962773	0.918606	76621	NA	3.5991	-0.103245	-6.60057
1700108F19Rik	RIKEN cDNA 1700108F19 gene	-0.157247	0.161277	0.0478596	73272	ENSMUSG00000101009	3.48118	-2.08249	-4.56811
1700109H08Rik	RIKEN cDNA 1700109H08 gene	-0.338495	0.0650067	0.012527	77036	ENSMUSG00000008307	4.70064	-2.69404	-3.36429
1700109K24Rik	RIKEN cDNA 1700109K24 gene	0.0591321	0.4734	0.249444	74303	ENSMUSG00000097267	2.64184	1.1796	-5.91471
1700110I01Rik	RIKEN cDNA 1700110I01 gene	-0.00237624	0.985917	0.969975	73549	ENSMUSG00000079407	2.55691	-0.0380252	-6.60528
1700110K17Rik	RIKEN cDNA 1700110K17 gene	0.0210886	0.924478	0.84272	73558	NA	4.44188	0.200524	-6.58549
1700111E14Rik	RIKEN cDNA 1700111E14 gene	0.0614443	0.580112	0.354712	73585	NA	3.32578	0.94328	-6.15952
1700111N16Rik	RIKEN cDNA 1700111N16 gene	-0.0482204	0.762041	0.575308	74305	ENSMUSG00000100511	2.97199	-0.567814	-6.44236
1700113H08Rik	RIKEN cDNA 1700113H08 gene	0.0562673	0.555797	0.328371	76640	ENSMUSG00000047129	2.4859	0.997214	-6.10804
1700113P08Rik	RIKEN cDNA 1700113P08 gene	-0.0581554	0.584759	0.359389	74311	NA	2.80886	-0.93399	-6.16811
1700116B05Rik	RIKEN cDNA 1700116B05 gene	-0.0286199	0.849388	0.711358	78639	ENSMUSG00000092276	4.49767	-0.374342	-6.53462
1700120B22Rik	RIKEN cDNA 1700120B22 gene	-0.0632041	0.580269	0.354865	641387	NA	3.94176	-0.942975	-6.1598
1700120C14Rik	RIKEN cDNA 1700120C14 gene	0.355459	0.401747	0.190899	73600	ENSMUSG00000100599	5.30889	1.34499	-5.7146
1700120E14Rik	RIKEN cDNA 1700120E14 gene	0.036734	0.868045	0.741463	73606	NA	3.10467	0.333661	-6.54926
1700120K04Rik	RIKEN cDNA 1700120K04 gene	0.103885	0.413341	0.199901	68232	ENSMUSG00000099579	4.59391	1.31723	-5.74979
1700121N20Rik	RIKEN cDNA 1700121N20 gene	-0.0884539	0.665191	0.448386	76639	ENSMUSG00000092066	4.59908	-0.770424	-6.30638
1700122O11Rik	RIKEN cDNA 1700122O11 gene	0.0700697	0.654044	0.43356	76651	ENSMUSG00000094928	4.06097	0.796154	-6.28629
1700123K08Rik	RIKEN cDNA 1700123K08 gene	0.16538	0.209439	0.0702412	76658	ENSMUSG00000029526	3.57475	1.89258	-4.89946
1700123L14Rik	nucleoporin 50 pseudogene	0.100232	0.389699	0.181646	78482	ENSMUSG00000072878	3.18651	1.37462	-5.67637
1700123M08Rik	RIKEN cDNA 1700123M08 gene	-0.335021	0.0361755	0.00545048	100503636	NA	3.79661	-3.04723	-2.59328
1700123O12Rik	RIKEN cDNA 1700123O12 gene	-0.00676793	0.972564	0.940494	73624	ENSMUSG00000086080	4.55845	-0.0754162	-6.60311
1700123O20Rik	RIKEN cDNA 1700123O20 gene	0.0631113	0.498016	0.271327	58248	ENSMUSG00000040822	9.0371	1.12529	-5.97534
1700123O21Rik	RIKEN cDNA 1700123O21 gene	-0.0302261	0.813234	0.65423	68238	ENSMUSG00000101481	2.42067	-0.453407	-6.50141
1700125H20Rik	RIKEN cDNA 1700125H20 gene	-0.0110528	0.958114	0.907329	73634	ENSMUSG00000018479	4.64333	-0.117614	-6.59895
1700128E19Rik	RIKEN cDNA 1700128E19 gene	0.090185	0.493285	0.266691	73618	NA	5.9263	1.13652	-5.96301
1700128F08Rik	U1-snRNP binding protein homolog pseudogene	-0.108861	0.514677	0.288174	76669	ENSMUSG00000031998	5.85414	-1.08562	-6.018
1700129C05Rik	RIKEN cDNA 1700129C05 gene	-0.00364236	0.986173	0.970839	67932	ENSMUSG00000021977	3.08097	-0.03693	-6.60532
1700129O19Rik	RIKEN cDNA 1700129O19 gene	0.0106448	0.952087	0.895318	78643	NA	4.00061	0.132946	-6.59699
1810006J02Rik	RIKEN cDNA 1810006J02 gene	-0.209524	0.0629207	0.0119303	69030	ENSMUSG00000100182	2.74091	-2.71519	-3.31946
1810007D17Rik	RIKEN cDNA 1810007D17 gene	0.00807691	0.96447	0.922427	69055	ENSMUSG00000100001	2.70177	0.0983809	-6.60108
1810008B01Rik	RIKEN cDNA 1810008B01 gene	-0.103981	0.505105	0.278001	69062	NA	4.28929	-1.10937	-5.99263
1810008I18Rik	RIKEN cDNA 1810008I18 gene	-0.111508	0.364983	0.163002	100503969	NA	4.15203	-1.43812	-5.59201
1810009N02Rik	RIKEN cDNA 1810009N02 gene	0.100827	0.329656	0.140177	69099	NA	7.30627	1.52435	-5.47236
1810010H24Rik	RIKEN cDNA 1810010H24 gene	-0.782698	0.00147227	6.71378e-05	69066	ENSMUSG00000078607	5.20708	-4.78784	1.61015
1810010K12Rik	RIKEN cDNA 1810010K12 gene	0.0105845	0.954515	0.900028	74169	NA	3.29798	0.12693	-6.59779
1810012K16Rik	RIKEN cDNA 1810012K16 gene	0.0595514	0.734704	0.537536	69108	ENSMUSG00000099825	3.23975	0.625295	-6.40782
1810013D15Rik	RIKEN cDNA 1810013D15 gene	0.128452	0.293958	0.116978	69042	ENSMUSG00000028177	4.05461	1.62468	-5.32597
1810013L24Rik	RIKEN cDNA 1810013L24 gene	0.0269988	0.908384	0.811372	69053	ENSMUSG00000022507	5.93795	0.241235	-6.57632
1810014B01Rik	RIKEN cDNA 1810014B01 gene	0.04276	0.792525	0.621908	66263	ENSMUSG00000097412	3.31241	0.499439	-6.47921
1810015A16Rik	RIKEN cDNA 1810015A16 gene	-0.0703953	0.471415	0.247519	69103	NA	4.44179	-1.18454	-5.90907
1810018F18Rik	RIKEN cDNA 1810018F18 gene	0.0656213	0.506344	0.279266	69166	ENSMUSG00000101088	3.81067	1.10638	-5.99585
1810019D21Rik	RIKEN cDNA 1810019D21 gene	0.638068	0.00164978	7.80259e-05	69771	NA	4.74967	4.72942	1.46461
1810019N24Rik	RIKEN cDNA 1810019N24 gene	-0.186459	0.107008	0.0261108	69086	ENSMUSG00000097115	3.25977	-2.36727	-4.0313
1810021B22Rik	RIKEN cDNA 1810021B22 gene	-0.145073	0.371287	0.167547	69120	ENSMUSG00000087331	5.98873	-1.42213	-5.61356
1810026B05Rik	RIKEN cDNA 1810026B05 gene	-0.195608	0.0680765	0.0134691	69170	ENSMUSG00000101970	8.34623	-2.6625	-3.43078
1810028F09Rik	RIKEN cDNA 1810028F09 gene	0.0848598	0.348258	0.151844	66280	NA	2.65183	1.47896	-5.53606
1810030O07Rik	RIKEN cDNA 1810030O07 gene	-0.0355652	0.874193	0.751331	69155	ENSMUSG00000044148	7.21849	-0.320454	-6.55366
1810034E14Rik	RIKEN cDNA 1810034E14 gene	-0.0411048	0.774183	0.592614	66503	ENSMUSG00000097101	4.87012	-0.54212	-6.45675
1810044D09Rik	RIKEN cDNA 1810044D09 gene	-0.111104	0.415551	0.201785	69798	ENSMUSG00000100680	3.85371	-1.31155	-5.75692
1810046K07Rik	RIKEN cDNA 1810046K07 gene	0.0725383	0.609565	0.385394	69809	ENSMUSG00000036027	4.13553	0.883739	-6.21325
1810053B23Rik	RIKEN cDNA 1810053B23 gene	0.118059	0.406523	0.19471	69857	ENSMUSG00000100277	3.47383	1.33312	-5.72973
1810055G02Rik	RIKEN cDNA 1810055G02 gene	0.24286	0.157249	0.0461861	72056	ENSMUSG00000035372	8.60279	2.09969	-4.537
1810058I24Rik	RIKEN cDNA 1810058I24 gene	-0.231155	0.245275	0.0892148	67705	ENSMUSG00000073155	7.28313	-1.76947	-5.10168
1810058N15Rik	RIKEN cDNA 1810058N15 gene	-0.0433749	0.742323	0.547916	76513	NA	3.73511	-0.609296	-6.41776
1810059H22Rik	RIKEN cDNA 1810059H22 gene	-0.0266145	0.886917	0.77264	69820	NA	3.78855	-0.292127	-6.56249
1810062G17Rik	RIKEN cDNA 1810062G17 gene	-0.0860572	0.735691	0.538583	72282	ENSMUSG00000027713	6.21873	-0.623674	-6.40884
1810062O18Rik	RIKEN cDNA 1810062O18 gene	-0.0558606	0.683835	0.473192	75602	ENSMUSG00000084925	5.26397	-0.728492	-6.33777
1810064F22Rik	RIKEN cDNA 1810064F22 gene	0.070329	0.673683	0.460222	69862	ENSMUSG00000090925	6.80041	0.75025	-6.32169
1810065E05Rik	RIKEN cDNA 1810065E05 gene	0.00672735	0.973065	0.941863	69864	ENSMUSG00000013653	3.07507	0.0736769	-6.60325
1810073G21Rik	RIKEN cDNA 1810073G21 gene	0.0367456	0.816782	0.661107	70378	NA	5.63911	0.443743	-6.50581
1810073O08Rik	RIKEN cDNA 1810073O08 gene	-0.0620703	0.752766	0.561335	72285	ENSMUSG00000117442	3.67317	-0.588845	-6.4301
2010001A14Rik	RIKEN cDNA 2010001A14 gene	-0.0934315	0.538788	0.311162	76516	ENSMUSG00000087165	4.86263	-1.03407	-6.07135
2010001K21Rik	RIKEN cDNA 2010001K21 gene	0.0181391	0.890107	0.779073	69829	NA	3.05214	0.283623	-6.56498
2010002M09Rik	RIKEN cDNA 2010002M09 gene	-0.025458	0.914471	0.822728	69841	NA	3.90175	-0.226443	-6.57985
2010003K10Rik	RIKEN cDNA 2010003K10 gene	0.0653029	0.817438	0.661778	76769	NA	3.78392	0.442803	-6.50623
2010003K11Rik	RIKEN cDNA 2010003K11 gene	0.110083	0.336363	0.144349	69861	ENSMUSG00000042041	3.98484	1.50778	-5.4958
2010004M13Rik	RIKEN cDNA 2010004M13 gene	-0.32955	0.201933	0.0665393	76511	NA	6.39597	-1.91991	-4.85318
2010007E15Rik	RIKEN cDNA 2010007E15 gene	-0.108305	0.434267	0.217474	69851	NA	3.19632	-1.26571	-5.81339
2010010I01Rik	RIKEN cDNA 2010010I01 gene	0.0960071	0.514175	0.28767	109010	NA	3.5672	1.08678	-6.01677
2010106E10Rik	RIKEN cDNA 2010106E10 gene	0.0626295	0.623447	0.400102	67715	ENSMUSG00000025528	2.6963	0.856293	-6.23691
2010109A12Rik	RIKEN cDNA 2010109A12 gene	0.0833254	0.542551	0.315128	75610	ENSMUSG00000029384	2.66051	1.02546	-6.08004
2010109K09Rik	RIKEN cDNA 2010109K09 gene	-0.0864686	0.73899	0.542882	70267	NA	3.86714	-0.617035	-6.41298
2010204K13Rik	RIKEN cDNA 2010204K13 gene	0.333477	0.179368	0.0561593	68355	NA	7.62051	2.00437	-4.70716
2010300C02Rik	RIKEN cDNA 2010300C02 gene	0.845839	0.0406712	0.00646236	72097	ENSMUSG00000026090	4.5828	2.97612	-2.75211
2010300F17Rik	RIKEN cDNA 2010300F17 gene	0.0736884	0.630303	0.407665	69884	NA	3.84682	0.84243	-6.24859
2010308F09Rik	RIKEN cDNA 2010308F09 gene	0.0477829	0.712873	0.508674	72122	ENSMUSG00000100714	4.02967	0.67068	-6.37828
2010309G21Rik	RIKEN cDNA 2010309G21 gene	-0.0325819	0.961658	0.91474	70018	NA	4.28371	-0.108168	-6.60004
2010315B03Rik	RIKEN cDNA 2010315B03 gene	-0.341708	0.0246427	0.00321296	630836	NA	8.14887	-3.26482	-2.09743
2010320M18Rik	RIKEN cDNA 2010320M18 gene	-0.256507	0.36367	0.162078	72093	NA	7.07338	-1.44142	-5.58754
2010320O07Rik	RIKEN cDNA 2010320O07 gene	-0.806762	0.0250179	0.00327291	69881	NA	4.60607	-3.25728	-2.11484
2200002D01Rik	RIKEN cDNA 2200002D01 gene	0.317666	0.134636	0.0366132	72275	ENSMUSG00000030587	6.6435	2.21041	-4.3326
2200002J24Rik	RIKEN cDNA 2200002J24 gene	0.139371	0.311271	0.127667	69147	ENSMUSG00000013083	4.88017	1.57659	-5.39709
2210008F06Rik	RIKEN cDNA 2210008F06 gene	-0.152583	0.355083	0.156335	70057	NA	3.15311	-1.46225	-5.55912
2210010C04Rik	RIKEN cDNA 2210010C04 gene	0.0728952	0.498954	0.272646	67373	ENSMUSG00000029882	2.61397	1.12212	-5.9788
2210011K15Rik	RIKEN cDNA 2210011K15 gene	-0.0679513	0.66043	0.44142	72365	NA	4.38622	-0.782447	-6.29707
2210016F16Rik	RIKEN cDNA 2210016F16 gene	0.189824	0.126871	0.0333382	70153	ENSMUSG00000021550	6.42089	2.25436	-4.24951
2210016H18Rik	RIKEN cDNA 2210016H18 gene	0.781652	0.0509194	0.00883862	70125	NA	3.91585	2.84389	-3.04283
2210016L21Rik	RIKEN cDNA 2210016L21 gene	0.00469758	0.976401	0.94983	72357	ENSMUSG00000029559	7.87993	0.063566	-6.60396
2210019G11Rik	RIKEN cDNA 2210019G11 gene	-0.0423638	0.818249	0.663378	76957	NA	5.93925	-0.440562	-6.50723
2210039B01Rik	RIKEN cDNA 2210039B01 gene	0.0311548	0.868548	0.742379	73644	ENSMUSG00000113800	3.29718	0.332433	-6.54968
2210402A03Rik	RIKEN cDNA 2210402A03 gene	-0.105354	0.422369	0.20727	72280	NA	7.32866	-1.29522	-5.77723
2210406H18Rik	RIKEN cDNA 2210406H18 gene	0.155987	0.271677	0.104014	70133	NA	3.65205	1.6882	-5.22942
2210406O10Rik	RIKEN cDNA 2210406O10 gene	-0.151463	0.296367	0.118407	76710	ENSMUSG00000039563	5.34052	-1.61805	-5.33589
2210407C18Rik	RIKEN cDNA 2210407C18 gene	0.081359	0.421572	0.206669	78354	ENSMUSG00000037145	4.57629	1.29699	-5.77504
2210408I21Rik	RIKEN cDNA 2210408I21 gene	-0.392429	0.00171155	8.24137e-05	72371	ENSMUSG00000071252	4.38128	-4.70815	1.41165
2210409D07Rik	RIKEN cDNA 2210409D07 gene	0.113128	0.394395	0.185091	70157	ENSMUSG00000118322	3.63252	1.36345	-5.69086
2210409E12Rik	transcription elongation factor B (SIII), polypeptide 2 pseudogene	0.0159016	0.917258	0.828024	72381	ENSMUSG00000081766	2.98661	0.219563	-6.58141
2210409O19Rik	RIKEN cDNA 2210409O19 gene	-0.428108	0.000652447	2.23625e-05	72379	NA	3.92855	-5.21639	2.67638
2210411G17Rik	RIKEN cDNA 2210411G17 gene	0.0358106	0.785537	0.610781	72372	NA	2.81142	0.515537	-6.47095
2210416J07Rik	RIKEN cDNA 2210416J07 gene	-0.109792	0.406139	0.194407	72374	NA	4.37242	-1.33406	-5.72854
2300004M11Rik	RIKEN cDNA 2300004M11 gene	0.124723	0.220097	0.0756968	70084	NA	4.34338	1.85449	-4.96311
2300009A05Rik	RIKEN cDNA 2300009A05 gene	-0.179013	0.140463	0.0390449	69478	ENSMUSG00000032403	7.23889	-2.18001	-4.38942
2300010F08Rik	RIKEN cDNA 2300010F08 gene	-0.106731	0.58225	0.356904	71875	NA	3.09436	-0.938915	-6.16357
2310001H17Rik	RIKEN cDNA 2310001H17 gene	-0.211899	0.157724	0.0463565	76432	ENSMUSG00000097354	3.42499	-2.09792	-4.54022
2310001K24Rik	RIKEN cDNA 2310001K24 gene	0.144643	0.168494	0.0510228	69517	ENSMUSG00000053353	5.46964	2.05139	-4.62391
2310002L09Rik	RIKEN cDNA 2310002L09 gene	0.092099	0.924478	0.842824	71886	ENSMUSG00000028396	3.13997	0.200389	-6.58552
2310005A03Rik	RIKEN cDNA 2310005A03 gene	0.13306	0.238207	0.0854868	100504268	ENSMUSG00000087254	3.56777	1.79175	-5.06585
2310005E17Rik	RIKEN cDNA 2310005E17 gene	0.0119086	0.934114	0.858534	70090	ENSMUSG00000099446	2.75644	0.18012	-6.58945
2310007H11Rik	RIKEN cDNA 2310007H11 gene	0.108056	0.472232	0.248294	69498	NA	4.74738	1.18255	-5.91135
2310007J06Rik	RIKEN cDNA 2310007J06 gene	0.125185	0.299868	0.120659	69489	NA	5.26518	1.60772	-5.35125
2310008B10Rik	RIKEN cDNA 2310008B10 gene	0.0776761	0.513656	0.287178	70094	NA	6.30468	1.08792	-6.01557
2310009A05Rik	RIKEN cDNA 2310009A05 gene	0.257594	0.118022	0.0301063	66364	ENSMUSG00000098332	8.58095	2.30177	-4.15871
2310009B15Rik	RIKEN cDNA 2310009B15 gene	-0.196272	0.188672	0.0602746	69549	ENSMUSG00000079283	4.40811	-1.96936	-4.76824
2310010J17Rik	RIKEN cDNA 2310010J17 gene	-0.630832	0.0023468	0.000128767	78329	ENSMUSG00000097162	7.04525	-4.53474	0.980023
2310011J03Rik	RIKEN cDNA 2310011J03 gene	-0.14318	0.132254	0.0355765	66374	ENSMUSG00000020133	8.21152	-2.22392	-4.30716
2310015A10Rik	RIKEN cDNA 2310015A10 gene	-0.193368	0.353715	0.155424	69548	NA	3.87289	-1.46561	-5.5545
2310015D24Rik	RIKEN cDNA 2310015D24 gene	-0.0414705	0.871401	0.746848	70100	ENSMUSG00000099411	3.94383	-0.326447	-6.55168
2310015K22Rik	RIKEN cDNA 2310015K22 gene	0.214173	0.180454	0.056612	69565	NA	3.57133	2.00041	-4.71411
2310016D03Rik	RIKEN cDNA 2310016D03 gene	0.10659	0.288236	0.113844	69566	ENSMUSG00000102098	3.34761	1.63947	-5.30375
2310016G11Rik	RIKEN cDNA 2310016G11 gene	0.0339998	0.856877	0.724487	69578	NA	3.75269	0.356526	-6.54124
2310022A10Rik	RIKEN cDNA 2310022A10 gene	0.151817	0.280956	0.109674	66367	ENSMUSG00000049643	6.31896	1.6597	-5.27312
2310022B05Rik	RIKEN cDNA 2310022B05 gene	-0.0115531	0.94986	0.890427	69551	ENSMUSG00000031983	9.08743	-0.139199	-6.59612
2310024H09Rik	RIKEN cDNA 2310024H09 gene	-0.0680046	0.483137	0.257346	74181	NA	2.89018	-1.1596	-5.93734
2310026I22Rik	RIKEN cDNA 2310026I22 gene	0.157804	0.252066	0.0928098	69593	NA	3.42524	1.74873	-5.13473
2310029O18Rik	RIKEN cDNA 2310029O18 gene	-0.121966	0.476503	0.25192	76946	NA	6.31955	-1.17328	-5.9219
2310030G06Rik	RIKEN cDNA 2310030G06 gene	-0.394283	0.10268	0.0246404	66952	ENSMUSG00000032062	7.5177	-2.3937	-3.97924
2310031A07Rik	RIKEN cDNA 2310031A07 gene	-0.0710683	0.79864	0.630661	69621	NA	4.53541	-0.486871	-6.48548
2310033P09Rik	RIKEN cDNA 2310033P09 gene	-0.014553	0.929263	0.850621	67862	ENSMUSG00000020441	5.59984	-0.190319	-6.58752
2310034C09Rik	RIKEN cDNA 2310034C09 gene	0.00439828	0.978861	0.955054	117172	ENSMUSG00000068078	2.69453	0.0569383	-6.60436
2310034G01Rik	RIKEN cDNA 2310034G01 gene	0.327529	0.00891564	0.000791231	75579	NA	4.61216	3.82562	-0.766483
2310034O05Rik	RIKEN cDNA 2310034O05 gene	0.0475192	0.756332	0.566081	69571	ENSMUSG00000100157	3.46123	0.581673	-6.43432
2310035P21Rik	RIKEN cDNA 2310035P21 gene	0.102834	0.801797	0.636201	75683	NA	6.04755	0.478956	-6.48935
2310039F13Rik	RIKEN cDNA 2310039F13 gene	-0.235426	0.280167	0.109105	76754	NA	5.35473	-1.66251	-5.26884
2310039H08Rik	RIKEN cDNA 2310039H08 gene	0.130228	0.539011	0.311397	67101	ENSMUSG00000062619	9.23881	1.03356	-6.07187
2310040G07Rik	RIKEN cDNA 2310040G07 gene	-0.538091	0.00704959	0.000584528	70284	NA	4.59866	-3.94474	-0.47659
2310040G24Rik	RIKEN cDNA 2310040G24 gene	0.543548	0.248613	0.0907949	381792	ENSMUSG00000101655	3.70879	1.76027	-5.11638
2310043L19Rik	RIKEN cDNA 2310043L19 gene	0.0915743	0.622666	0.399008	75589	ENSMUSG00000101746	3.39693	0.858312	-6.23519
2310045N14Rik	RIKEN cDNA 2310045N14 gene	0.0726847	0.848786	0.710341	76755	NA	3.15871	0.375727	-6.53409
2310046K23Rik	RIKEN cDNA 2310046K23 gene	1.86393	0.320676	0.134143	76968	NA	7.53577	1.54905	-5.43704
2310047D07Rik	RIKEN cDNA 2310047D07 gene	0.133522	0.474425	0.250217	69657	NA	4.5279	1.17762	-5.91696
2310047K21Rik	RIKEN cDNA 2310047K21 gene	-0.416505	0.0274854	0.00371297	71928	NA	5.5406	-3.2057	-2.23353
2310047N11Rik	RIKEN cDNA 2310047N11 gene	-0.522497	0.00744233	0.000626216	78381	NA	4.57538	-3.91768	-0.542606
2310050C09Rik	RIKEN cDNA 2310050C09 gene	1.60882	0.366322	0.163959	66533	ENSMUSG00000090314	6.52336	1.43473	-5.5966
2310050P20Rik	RIKEN cDNA 2310050P20 gene	-0.297253	0.227976	0.0798376	72389	NA	6.22197	-1.82715	-5.00822
2310057B04Rik	RIKEN cDNA 2310057B04 gene	-0.105268	0.579112	0.353687	69690	NA	4.77579	-0.945326	-6.15761
2310057M21Rik	RIKEN cDNA 2310057M21 gene	0.0313063	0.876586	0.754956	68277	ENSMUSG00000040177	4.72195	0.315616	-6.55522
2310057N15Rik	RIKEN cDNA 2310057N15 gene	0.0986235	0.517377	0.290755	69696	ENSMUSG00000048830	2.89186	1.07969	-6.02426
2310058F05Rik	RIKEN cDNA 2310058F05 gene	-0.0554981	0.728991	0.530711	71915	NA	2.99072	-0.635905	-6.40109
2310058N22Rik	RIKEN cDNA 2310058N22 gene	-0.236691	0.130026	0.0346839	71921	NA	7.02207	-2.23585	-4.28464
2310061G22Rik	RIKEN cDNA 2310061G22 gene	-0.50919	0.0190055	0.00222169	70407	NA	4.86518	-3.41439	-1.74906
2310061I04Rik	RIKEN cDNA 2310061I04 gene	0.161334	0.178408	0.0557304	69662	ENSMUSG00000050705	7.9048	2.00815	-4.70052
2310061N02Rik	RIKEN cDNA 2310061N02 gene	0.327915	0.206799	0.0687506	69661	ENSMUSG00000050704	5.40295	1.90343	-4.88115
2310065F04Rik	RIKEN cDNA 2310065F04 gene	0.0397295	0.843736	0.702571	74184	ENSMUSG00000087410	5.27255	0.386334	-6.52999
2310066F23Rik	RIKEN cDNA 2310066F23 gene	0.0277995	0.849388	0.71147	70409	NA	7.30097	0.37419	-6.53468
2310067E19Rik	RIKEN cDNA 2310067E19 gene	0.16241	0.509713	0.283024	76455	NA	7.34816	1.09757	-6.0053
2310067P03Rik	RIKEN cDNA 2310067P03 gene	0.0380591	0.727078	0.528088	70286	NA	2.85636	0.640002	-6.39847
2310068C19Rik	RIKEN cDNA 2310068C19 gene	-0.103734	0.523879	0.297363	70205	NA	6.54959	-1.06468	-6.03996
2310068G24Rik	RIKEN cDNA 2310068G24 gene	-0.0567275	0.734146	0.536912	70185	NA	3.46471	-0.626262	-6.40721
2310068J16Rik	RIKEN cDNA 2310068J16 gene	-0.0564057	0.673402	0.459798	70281	ENSMUSG00000100084	4.87159	-0.750966	-6.32115
2310069B03Rik	RIKEN cDNA 2310069B03 gene	0.0779094	0.418865	0.204195	69652	ENSMUSG00000100291	4.06856	1.30433	-5.76592
2310075K07Rik	RIKEN cDNA 2310075K07 gene	-0.0976005	0.63227	0.410217	100125933	NA	5.84341	-0.837789	-6.25246
2310075M01Rik	RIKEN cDNA 2310075M01 gene	0.0652649	0.679736	0.467732	70213	NA	4.06174	0.737608	-6.33109
2310079F09Rik	RIKEN cDNA 2310079F09 gene	-0.71108	0.00274411	0.000160604	70290	NA	4.60336	-4.44887	0.766598
2310079G19Rik	RIKEN cDNA 2310079G19 gene	0.0838191	0.671733	0.457802	69699	ENSMUSG00000045331	3.69794	0.754348	-6.31861
2410002F23Rik	RIKEN cDNA 2410002F23 gene	-0.0179372	0.897205	0.791879	668661	ENSMUSG00000045411	9.17895	-0.266758	-6.56971
2410004B18Rik	RIKEN cDNA 2410004B18 gene	-0.120095	0.23328	0.0828121	66421	ENSMUSG00000036873	9.01967	-1.80825	-5.03909
2410004I01Rik	RIKEN cDNA 2410004I01 gene	-0.0190264	0.924306	0.842227	69739	ENSMUSG00000085338	4.45448	-0.201162	-6.58536
2410004P03Rik	RIKEN cDNA 2410004P03 gene	-0.140118	0.177857	0.0555181	73667	ENSMUSG00000071398	4.611	-2.01003	-4.69722
2410006F04Rik	RIKEN cDNA 2410006F04 gene	-0.0166763	0.909759	0.813521	78313	NA	2.86648	-0.238433	-6.577
2410006H16Rik	RIKEN cDNA 2410006H16 gene	0.465233	0.00080385	2.98465e-05	69221	ENSMUSG00000086841	9.73215	5.10358	2.39616
2410012E07Rik	RIKEN cDNA 2410012E07 gene	-0.0705948	0.542551	0.315144	73648	ENSMUSG00000099528	3.58942	-1.02542	-6.08007
2410017I17Rik	RIKEN cDNA 2410017I17 gene	0.123893	0.221857	0.0765525	675325	ENSMUSG00000038311	3.93497	1.84874	-4.97264
2410018L13Rik	RIKEN cDNA 2410018L13 gene	0.0236056	0.895527	0.788779	69732	ENSMUSG00000073164	2.59647	0.270834	-6.56859
2410021H03Rik	RIKEN cDNA 2410021H03 gene	0.117996	0.410418	0.197823	69750	ENSMUSG00000100572	3.55443	1.32355	-5.74183
2410022M11Rik	RIKEN cDNA 2410022M11 gene	-0.101993	0.636483	0.414834	100503842	ENSMUSG00000100017	4.13377	-0.829438	-6.25938
2410024F20Rik	RIKEN cDNA 2410024F20 gene	-0.0611391	0.632481	0.410644	73650	NA	2.65353	-0.837014	-6.25311
2410024N13Rik	RIKEN cDNA 2410024N13 gene	-0.0315903	0.790862	0.619187	70000	NA	2.47336	-0.503364	-6.47722
2410049M19Rik	RIKEN cDNA 2410049M19 gene	-0.110152	0.282837	0.110751	76772	NA	3.34111	-1.65441	-5.28115
2410087M07Rik	RIKEN cDNA 2410087M07 gene	-0.0254686	0.805538	0.642606	73687	NA	3.82821	-0.469844	-6.49373
2410124H12Rik	RIKEN cDNA 2410124H12 gene	0.116228	0.320313	0.133817	76785	NA	4.10595	1.55041	-5.43508
2410131K14Rik	RIKEN cDNA 2410131K14 gene	-0.0586044	0.738116	0.541589	76792	ENSMUSG00000032840	4.95335	-0.619029	-6.41174
2410137M14Rik	RIKEN cDNA 2410137M14 gene	-0.0222893	0.911018	0.816316	76797	ENSMUSG00000064308	5.16398	-0.234789	-6.57788
2500002B13Rik	RIKEN cDNA 2500002B13 gene	0.0600478	0.72984	0.531595	78353	ENSMUSG00000096917	4.91714	0.634528	-6.40197
2500004C02Rik	RIKEN cDNA 2500004C02 gene	0.0313178	0.864193	0.735452	72326	ENSMUSG00000073236	3.92493	0.341736	-6.54649
2510002D24Rik	RIKEN cDNA 2510002D24 gene	0.501482	0.0350124	0.00521392	72307	ENSMUSG00000071632	5.9115	3.06567	-2.55181
2510009E07Rik	RIKEN cDNA 2510009E07 gene	-0.481348	0.00320341	0.000201529	72190	ENSMUSG00000043391	5.35348	-4.36059	0.54754
2510017J16Rik	RIKEN cDNA 2510017J16 gene	-0.223595	0.250685	0.0919078	66574	NA	6.36402	-1.75387	-5.12657
2510019K15Rik	RIKEN cDNA 2510019K15 gene	-0.239097	0.300659	0.121047	67142	NA	5.86159	-1.60596	-5.35386
2510022D24Rik	RIKEN cDNA 2510022D24 gene	0.121884	0.409418	0.19708	66567	NA	6.08851	1.32583	-5.73897
2510039O18Rik	RIKEN cDNA 2510039O18 gene	-0.212849	0.219105	0.0751839	77034	ENSMUSG00000044496	8.0923	-1.85797	-4.95734
2510042H12Rik	RIKEN cDNA 2510042H12 gene	0.0651838	0.631872	0.409815	76939	NA	3.39425	0.838518	-6.25186
2600002B07Rik	RIKEN cDNA 2600002B07 gene	0.0568806	0.783599	0.607752	72343	NA	6.59661	0.519943	-6.46864
2600006K01Rik	RIKEN cDNA 2600006K01 gene	0.0926653	0.39968	0.189159	70319	NA	4.75336	1.35048	-5.70758
2610001J05Rik	RIKEN cDNA 2610001J05 gene	-0.0839243	0.375289	0.170273	66520	ENSMUSG00000052419	10.4571	-1.4127	-5.62616
2610005L07Rik	cadherin 11 pseudogene	-0.143655	0.508533	0.281795	381598	ENSMUSG00000071793	5.41449	-1.10044	-6.00223
2610007B07Rik	RIKEN cDNA 2610007B07 gene	-0.0593007	0.742053	0.547425	72439	NA	3.26485	-0.610049	-6.4173
2610008E11Rik	RIKEN cDNA 2610008E11 gene	-0.522614	0.0120907	0.00119403	72128	ENSMUSG00000060301	7.75107	-3.66279	-1.1593
2610008G14Rik	RIKEN cDNA 2610008G14 gene	-0.0443037	0.843194	0.701595	70320	NA	3.85675	-0.387669	-6.52946
2610011E03Rik	RIKEN cDNA 2610011E03 gene	-0.0280813	0.822748	0.670091	72460	NA	3.25794	-0.431183	-6.51138
2610011I18Rik	RIKEN cDNA 2610011I18 gene	0.0923262	0.610897	0.386835	70295	NA	4.00714	0.88102	-6.21562
2610012C04Rik	RIKEN cDNA 2610012C04 gene	0.0844877	0.614034	0.390598	70299	NA	4.75804	0.873952	-6.22176
2610019N06Rik	RIKEN cDNA 2610019N06 gene	-0.419178	0.0191496	0.00224511	66299	NA	6.65643	-3.41017	-1.75898
2610020C07Rik	RIKEN cDNA 2610020C07 gene	-0.243392	0.251034	0.0922027	69918	NA	5.06858	-1.75218	-5.12924
2610020P09Rik	RIKEN cDNA 2610020P09 gene	-0.0298001	0.959129	0.909315	72153	NA	4.34166	-0.115081	-6.59925
2610021J01Rik	RIKEN cDNA 2610021J01 gene	0.0215743	0.877924	0.757303	69214	NA	2.7388	0.312489	-6.55622
2610027F03Rik	RIKEN cDNA 2610027F03 gene	0.0293307	0.844239	0.703118	69904	NA	4.47708	0.385586	-6.53028
2610027H17Rik	RIKEN cDNA 2610027H17 gene	-0.767139	0.00426798	0.000297382	71811	NA	7.30702	-4.20905	0.17261
2610027K06Rik	RIKEN cDNA 2610027K06 gene	-1.5619	0.000400687	1.14347e-05	69909	ENSMUSG00000087013	4.95192	-5.47959	3.32788
2610028D06Rik	RIKEN cDNA 2610028D06 gene	-0.216986	0.226428	0.0789735	76359	NA	3.97175	-1.83275	-4.99901
2610028E06Rik	RIKEN cDNA 2610028E06 gene	0.10152	0.424885	0.209463	72395	ENSMUSG00000085562	2.95646	1.28879	-5.78518
2610028H24Rik	RIKEN cDNA 2610028H24 gene	0.0656549	0.672372	0.458502	76964	ENSMUSG00000009114	4.40547	0.753162	-6.3195
2610028L16Rik	RIKEN cDNA 2610028L16 gene	0.0445485	0.872779	0.749151	76368	NA	7.12586	0.323367	-6.5527
2610030P05Rik	RIKEN cDNA 2610030P05 gene	-0.00614661	0.974403	0.945115	69258	NA	7.28033	-0.0695494	-6.60355
2610034E01Rik	RIKEN cDNA 2610034E01 gene	0.264709	0.175412	0.0542904	69236	NA	4.68908	2.02102	-4.67784
2610035D17Rik	RIKEN cDNA 2610035D17 gene	-0.0446177	0.842735	0.700791	72386	ENSMUSG00000087259	2.93956	-0.38877	-6.52903
2610035F20Rik	RIKEN cDNA 2610035F20 gene	0.0164369	0.903964	0.803655	69248	ENSMUSG00000085555	2.56658	0.251319	-6.57379
2610037D02Rik	RIKEN cDNA 2610037D02 gene	-0.0708063	0.658105	0.438479	70040	NA	3.4916	-0.787559	-6.29307
2610044O15Rik8	RIKEN cDNA 2610044O15 gene	-0.608928	0.00433235	0.000302716	72139	ENSMUSG00000071302	6.3786	-4.20212	0.155496
2610105M22Rik	RIKEN cDNA 2610105M22 gene	0.0517067	0.636624	0.414989	70453	NA	3.3488	0.82916	-6.25961
2610201A13Rik	RIKEN cDNA 2610201A13 gene	-0.00359166	0.979989	0.956731	70434	NA	2.62358	-0.0548118	-6.60449
2610202C22Rik	RIKEN cDNA 2610202C22 gene	-0.619627	0.00306647	0.000189487	72493	NA	7.64518	-4.38456	0.606978
2610203C22Rik	RIKEN cDNA 2610203C22 gene	0.194609	0.199446	0.0653219	72481	ENSMUSG00000079671	4.17563	1.92919	-4.83736
2610206C17Rik	RIKEN cDNA 2610206C17 gene	0.206421	0.101592	0.0241651	72495	ENSMUSG00000085236	4.7863	2.40256	-3.96172
2610300M13Rik	RIKEN cDNA 2610300M13 gene	-0.124123	0.506864	0.279914	72484	ENSMUSG00000107479	2.67383	-1.10486	-5.99749
2610301B20Rik	RIKEN cDNA 2610301B20 gene	-0.0119326	0.949577	0.889802	67157	ENSMUSG00000059482	2.92863	-0.139998	-6.59601
2610301H18Rik	RIKEN cDNA 2610301H18 gene	0.053229	0.718741	0.516407	72489	NA	3.31864	0.658385	-6.38648
2610303G11Rik	RIKEN cDNA 2610303G11 gene	0.0588438	0.728811	0.53033	70457	NA	3.45423	0.6365	-6.40071
2610305J24Rik	RIKEN cDNA 2610305J24 gene	0.550012	0.306107	0.124531	100034733	NA	9.82816	1.59034	-5.37693
2610306M01Rik	RIKEN cDNA 2610306M01 gene	-0.352246	0.120892	0.0311333	67170	ENSMUSG00000100164	7.08893	-2.28622	-4.18862
2610307P16Rik	RIKEN cDNA 2610307P16 gene	0.108089	0.646867	0.426387	72518	NA	4.76974	0.808797	-6.27619
2610312I10Rik	RIKEN cDNA 2610312I10 gene	0.105042	0.375062	0.170103	70464	NA	3.25265	1.41329	-5.62538
2610316D01Rik	RIKEN cDNA 2610316D01 gene	-0.0624275	0.777477	0.597385	72511	ENSMUSG00000097040	4.94378	-0.535102	-6.46056
2610317O13Rik	RIKEN cDNA 2610317O13 gene	-0.214507	0.0781987	0.0164841	72531	NA	2.93175	-2.57386	-3.61532
2610318N02Rik	RIKEN cDNA 2610318N02 gene	0.0357682	0.804557	0.6406	70458	ENSMUSG00000049916	3.99731	0.472693	-6.49237
2610319H10Rik	RIKEN cDNA 2610319H10 gene	-0.0465522	0.84296	0.701144	72505	NA	9.25555	-0.388288	-6.52922
2610507B11Rik	RIKEN cDNA 2610507B11 gene	-0.561115	0.162699	0.0483934	72503	ENSMUSG00000010277	7.56354	-2.07712	-4.5778
2610507I01Rik	RIKEN cDNA 2610507I01 gene	-0.141116	0.472082	0.248124	72203	NA	5.40589	-1.18298	-5.91085
2610524H06Rik	RIKEN cDNA 2610524H06 gene	-0.0736353	0.608355	0.38415	330173	ENSMUSG00000072694	7.70401	-0.886091	-6.21118
2610528A11Rik	RIKEN cDNA 2610528A11 gene	1.79186	0.472981	0.248829	70045	ENSMUSG00000096001	6.74696	1.18118	-5.91292
2610528J11Rik	RIKEN cDNA 2610528J11 gene	0.917199	0.0930022	0.0211414	66451	ENSMUSG00000028536	3.98175	2.46298	-3.84116
2700005E23Rik	RIKEN cDNA 2700005E23 gene	-0.0762487	0.587269	0.362622	72523	NA	3.53877	-0.927613	-6.17397
2700008E08Rik	RIKEN cDNA 2700008E08 gene	0.0666088	0.545553	0.318092	72539	NA	2.66854	1.01906	-6.08644
2700012I20Rik	RIKEN cDNA 2700012I20 gene	-0.0577975	0.846942	0.706948	72588	ENSMUSG00000097334	4.79451	-0.380354	-6.53231
2700029L08Rik	RIKEN cDNA 2700029L08 gene	-0.267125	0.155832	0.0455026	76806	NA	6.15445	-2.10688	-4.52395
2700038G22Rik	RIKEN cDNA 2700038G22 gene	0.729582	0.00631452	0.000500666	67194	ENSMUSG00000097180	6.99878	4.00547	-0.328069
2700046A07Rik	RIKEN cDNA 2700046A07 gene	-1.69953	3.36772e-05	2.7781e-07	78449	ENSMUSG00000041789	4.06776	-6.98563	6.93846
2700046G09Rik	RIKEN cDNA 2700046G09 gene	-0.183578	0.511596	0.284831	67188	ENSMUSG00000097787	5.9827	-1.09336	-6.00979
2700049A03Rik	RIKEN cDNA 2700049A03 gene	-0.0843578	0.80777	0.647098	76967	ENSMUSG00000034601	5.90283	-0.463477	-6.49674
2700057C20Rik	RIKEN cDNA 2700057C20 gene	0.0528987	0.653047	0.432319	77024	NA	3.56615	0.798332	-6.28456
2700062C07Rik	RIKEN cDNA 2700062C07 gene	0.0389699	0.76764	0.581956	68046	ENSMUSG00000024273	7.37715	0.557899	-6.44799
2700068H02Rik	RIKEN cDNA 2700068H02 gene	0.0850175	0.603593	0.37934	72563	NA	3.42519	0.895234	-6.20313
2700078F05Rik	RIKEN cDNA 2700078F05 gene	-0.0282325	0.822929	0.670409	72626	NA	2.81151	-0.43074	-6.51157
2700080J24Rik	RIKEN cDNA 2700080J24 gene	0.0893441	0.458849	0.237232	67969	NA	3.75652	1.21146	-5.87797
2700081O15Rik	RIKEN cDNA 2700081O15 gene	0.152432	0.51085	0.284031	108899	ENSMUSG00000053080	7.67125	1.09522	-6.00781
2700089I24Rik	RIKEN cDNA 2700089I24 gene	0.110828	0.559189	0.332514	72647	ENSMUSG00000100119	4.1186	0.988541	-6.1165
2700097O09Rik	RIKEN cDNA 2700097O09 gene	-0.0202399	0.903308	0.802463	72658	ENSMUSG00000062198	7.69325	-0.25288	-6.57339
2700099C18Rik	NDC80 homolog, kinetochore complex component pseudogene	-0.0414617	0.800266	0.633508	77022	ENSMUSG00000098090	3.68798	-0.482799	-6.48748
2810001A02Rik	RIKEN cDNA 2810001A02 gene	-0.0592967	0.689876	0.479965	72146	NA	7.86635	-0.717269	-6.34588
2810001G20Rik	RIKEN cDNA 2810001G20 gene	-0.628132	0.00117388	4.95016e-05	66456	ENSMUSG00000087497	6.75174	-4.90639	1.90544
2810002D19Rik	RIKEN cDNA 2810002D19 gene	-0.184566	0.494418	0.268058	66457	NA	5.00997	-1.13319	-5.96668
2810004I08Rik	RIKEN cDNA 2810004I08 gene	0.0119416	0.933422	0.857124	69932	NA	3.51509	0.181936	-6.58912
2810004N23Rik	RIKEN cDNA 2810004N23 gene	0.708711	0.00107718	4.42754e-05	66523	ENSMUSG00000031984	7.03153	4.94983	2.01361
2810006K23Rik	RIKEN cDNA 2810006K23 gene	-0.0519626	0.775465	0.594546	72650	ENSMUSG00000047635	3.90446	-0.539275	-6.4583
2810013P06Rik	RIKEN cDNA 2810013P06 gene	-0.296405	0.0803949	0.0171188	100503178	ENSMUSG00000099881	6.53429	-2.55715	-3.64972
2810019C22Rik	RIKEN cDNA 2810019C22 gene	-0.69262	0.000138234	2.41981e-06	72633	NA	4.0538	-6.09726	4.83726
2810021J22Rik	RIKEN cDNA 2810021J22 gene	-0.310893	0.0660297	0.0128594	69944	ENSMUSG00000020491	6.85847	-2.68266	-3.38832
2810025M15Rik	RIKEN cDNA 2810025M15 gene	-0.735066	0.000646335	2.19945e-05	69953	ENSMUSG00000049881	8.22489	-5.22288	2.69249
2810029C07Rik	RIKEN cDNA 2810029C07 gene	-0.210397	0.058543	0.0108078	100504687	ENSMUSG00000096995	5.25294	-2.75783	-3.22855
2810030D12Rik	RIKEN cDNA 2810030D12 gene	0.0890931	0.376316	0.170979	78335	NA	2.69203	1.41028	-5.62939
2810032G03Rik	RIKEN cDNA 2810032G03 gene	-0.725553	0.00415065	0.000284322	72669	ENSMUSG00000037735	4.24852	-4.22656	0.215847
2810037O22Rik	RIKEN cDNA 2810037O22 gene	0.0431552	0.800669	0.634403	72711	NA	3.51782	0.481521	-6.4881
2810038L03Rik	RIKEN cDNA 2810038L03 gene	0.115887	0.476189	0.251637	72712	NA	4.47192	1.174	-5.92108
2810039B14Rik	RIKEN cDNA 2810039B14 gene	0.176088	0.445076	0.226142	72665	NA	4.04153	1.24147	-5.84255
2810040C05Rik	RIKEN cDNA 2810040C05 gene	-0.131786	0.388204	0.180397	72719	NA	3.13788	-1.37871	-5.67103
2810043O03Rik	RIKEN cDNA 2810043O03 gene	-0.0952097	0.627256	0.404453	72697	NA	8.06337	-0.848296	-6.24367
2810047J09Rik	RIKEN cDNA 2810047J09 gene	-0.10403	0.269801	0.102885	72666	NA	2.69393	-1.69404	-5.2204
2810049E08Rik	RIKEN cDNA 2810049E08 gene	-0.198854	0.0557159	0.0100482	72677	ENSMUSG00000100891	3.44079	-2.78912	-3.16136
2810403D21Rik	RIKEN cDNA 2810403D21 gene	0.0246879	0.834737	0.687708	69964	ENSMUSG00000086629	2.6508	0.406752	-6.52176
2810403G07Rik	RIKEN cDNA 2810403G07 gene	-0.151811	0.230703	0.0815277	69960	NA	4.05433	-1.81634	-5.02591
2810404F17Rik	RIKEN cDNA 2810404F17 gene	-0.0306336	0.771758	0.588549	69968	NA	2.80161	-0.548122	-6.45344
2810404I24Rik	RIKEN cDNA 2810404I24 gene	0.00527375	0.978435	0.954351	76949	NA	4.37479	0.0578308	-6.60431
2810404M03Rik	RIKEN cDNA 2810404M03 gene	-0.0526383	0.768718	0.583962	69966	ENSMUSG00000102046	3.51063	-0.554919	-6.44966
2810405F17Rik	RIKEN cDNA 2810405F17 gene	-0.146046	0.257433	0.095821	69975	NA	5.40068	-1.73188	-5.16135
2810408A11Rik	RIKEN cDNA 2810408A11 gene	-0.120813	0.54727	0.319998	70419	ENSMUSG00000018570	4.79709	-1.01498	-6.09051
2810408I11Rik	RIKEN cDNA 2810408I11 gene	0.478412	0.000915767	3.53841e-05	69941	ENSMUSG00000087213	5.24816	5.03718	2.23103
2810410L24Rik	RIKEN cDNA 2810410L24 gene	-0.614545	0.0112683	0.0010907	100042332	NA	7.59138	-3.69872	-1.07302
2810410P21Rik	RIKEN cDNA 2810410P21 gene	-0.246486	0.0772461	0.0161962	72731	NA	2.94508	-2.58164	-3.59927
2810416A17Rik	RIKEN cDNA 2810416A17 gene	-0.111938	0.49287	0.266212	70241	NA	4.08405	-1.13769	-5.96172
2810427A07Rik	RIKEN cDNA 2810427A07 gene	0.113818	0.576012	0.350454	72767	NA	7.82724	0.95181	-6.15155
2810428J06Rik	RIKEN cDNA 2810428J06 gene	-0.474643	0.0135939	0.00140742	67058	NA	5.20203	-3.59737	-1.31584
2810429I04Rik	RIKEN cDNA 2810429I04 gene	0.0318291	0.70123	0.494272	76937	ENSMUSG00000097709	2.46682	0.69386	-6.36242
2810430I11Rik	RIKEN cDNA 2810430I11 gene	0.0313293	0.905208	0.805783	641385	NA	4.1404	0.248536	-6.5745
2810433D01Rik	RIKEN cDNA 2810433D01 gene	0.185827	0.656424	0.436449	77132	NA	5.01724	0.791098	-6.29029
2810449G22Rik	RIKEN cDNA 2810449G22 gene	-0.00703609	0.970422	0.935298	72773	NA	3.07443	-0.0820162	-6.60258
2810454H06Rik	RIKEN cDNA 2810454H06 gene	-0.146665	0.364391	0.162648	72813	ENSMUSG00000100876	4.94025	-1.43938	-5.5903
2810455B08Rik	RIKEN cDNA 2810455B08 gene	-0.250989	0.177028	0.055112	72777	NA	6.28201	-2.01364	-4.69086
2810455D13Rik	RIKEN cDNA 2810455D13 gene	-0.720424	0.00257861	0.000146276	72810	NA	8.6632	-4.4852	0.856846
2810455O05Rik	RIKEN cDNA 2810455O05 gene	0.0370084	0.787688	0.614153	72822	NA	4.05547	0.510645	-6.47349
2810459M11Rik	RIKEN cDNA 2810459M11 gene	-0.0396868	0.828384	0.678723	72792	ENSMUSG00000026227	3.69485	-0.419179	-6.51656
2810468N07Rik	RIKEN cDNA 2810468N07 gene	-1.04141	0.00012956	2.13456e-06	72834	NA	6.002	-6.14778	4.95915
2810471M01Rik	RIKEN cDNA 2810471M01 gene	0.134709	0.33727	0.144963	72818	ENSMUSG00000084966	3.40658	1.50537	-5.49919
2810474C18Rik	RIKEN cDNA 2810474C18 gene	-0.0646586	0.72402	0.523854	72785	NA	3.43397	-0.64664	-6.39418
2810487C13Rik	RIKEN cDNA 2810487C13 gene	-0.0982946	0.376127	0.170764	72837	NA	2.757	-1.41102	-5.62841
2900001G08Rik	RIKEN cDNA 2900001G08 gene	-0.0729064	0.486328	0.260572	76950	NA	3.37548	-1.15156	-5.94633
2900002J02Rik	RIKEN cDNA 2900002J02 gene	-0.233598	0.835528	0.688858	70412	NA	6.24855	-0.405167	-6.52242
2900005I04Rik	RIKEN cDNA 2900005I04 gene	-0.774557	0.00054133	1.7093e-05	72861	NA	3.44216	-5.32163	2.93733
2900005J15Rik	RIKEN cDNA 2900005J15 gene	0.142955	0.38469	0.177557	67261	ENSMUSG00000043833	4.39137	1.38809	-5.65874
2900006B11Rik	RIKEN cDNA 2900006B11 gene	-0.574658	0.0063036	0.000499182	72897	NA	5.24445	-4.00664	-0.325221
2900009J06Rik	RIKEN cDNA 2900009J06 gene	-0.0164414	0.942795	0.87641	100502745	ENSMUSG00000102014	4.63995	-0.15715	-6.59341
2900009J20Rik	RIKEN cDNA 2900009J20 gene	-0.153574	0.338979	0.146203	72876	NA	5.6787	-1.50054	-5.50597
2900011F02Rik	RIKEN cDNA 2900011F02 gene	0.138912	0.228674	0.0802726	72901	NA	3.46713	1.82434	-5.01281
2900011G08Rik	RIKEN cDNA 2900011G08 gene	-0.102057	0.44679	0.227399	72933	NA	4.41616	-1.23801	-5.84667
2900011L18Rik	RIKEN cDNA 2900011L18 gene	0.0539736	0.807003	0.645693	77082	NA	5.49895	0.465467	-6.4958
2900012M01Rik	RIKEN cDNA 2900012M01 gene	0.0814592	0.560868	0.334255	72914	NA	3.40193	0.984918	-6.12001
2900016J10Rik	RIKEN cDNA 2900016J10 gene	-0.0404693	0.825541	0.673938	78341	NA	4.69288	-0.425826	-6.51371
2900017F05Rik	RIKEN cDNA 2900017F05 gene	-1.3087	0.0532111	0.00941383	72915	NA	5.53287	-2.81701	-3.10114
2900018E21Rik	RIKEN cDNA 2900018E21 gene	0.106007	0.468107	0.24493	72943	NA	3.41905	1.19124	-5.90139
2900018N21Rik	RIKEN cDNA 2900018N21 gene	-0.0259342	0.889033	0.777335	72864	NA	3.20676	-0.285918	-6.56432
2900019E01Rik	RIKEN cDNA 2900019E01 gene	-0.552192	0.00108903	4.50156e-05	72918	NA	5.36501	-4.94337	1.99754
2900022B07Rik	RIKEN cDNA 2900022B07 gene	0.0091236	0.957778	0.906597	76830	NA	3.02764	0.118548	-6.59884
2900022M07Rik	RIKEN cDNA 2900022M07 gene	-0.0442616	0.732535	0.534797	72951	NA	2.8959	-0.629545	-6.40514
2900024I21Rik	RIKEN cDNA 2900024I21 gene	0.0694414	0.615692	0.392179	72845	NA	3.8478	0.870995	-6.22432
2900026A02Rik	RIKEN cDNA 2900026A02 gene	0.124412	0.262934	0.098877	243219	ENSMUSG00000051339	4.35051	1.71523	-5.18746
2900027M19Rik	RIKEN cDNA 2900027M19 gene	0.183922	0.0955738	0.0221009	72880	NA	2.97756	2.44299	-3.88125
2900034C19Rik	RIKEN cDNA 2900034C19 gene	-0.0699044	0.746658	0.553214	72854	NA	3.34242	-0.601191	-6.4227
2900035I09Rik	RIKEN cDNA 2900035I09 gene	-0.0477491	0.7694	0.584916	72883	NA	3.83488	-0.553503	-6.45045
2900040J22Rik	RIKEN cDNA 2900040J22 gene	0.128202	0.320968	0.134327	72956	NA	3.93857	1.54828	-5.43814
2900041M22Rik	RIKEN cDNA 2900041M22 gene	-0.205884	0.20305	0.0670462	78403	NA	3.40329	-1.91609	-4.85968
2900042E19Rik	RIKEN cDNA 2900042E19 gene	-0.0397666	0.834143	0.687021	72941	NA	2.83589	-0.407701	-6.52137
2900046B09Rik	RIKEN cDNA 2900046B09 gene	-0.388495	0.00767679	0.000654901	74327	NA	6.7783	-3.90008	-0.585508
2900046D03Rik	RIKEN cDNA 2900046D03 gene	0.00573188	0.984975	0.967798	402731	NA	4.16074	0.0407834	-6.60517
2900046F13Rik	RIKEN cDNA 2900046F13 gene	-0.0125111	0.961521	0.914265	73028	NA	4.89114	-0.108773	-6.59998
2900046L07Rik	RIKEN cDNA 2900046L07 gene	0.177662	0.466444	0.24341	73027	NA	4.1105	1.19519	-5.89684
2900052N01Rik	RIKEN cDNA 2900052N01 gene	-0.045697	0.771758	0.58851	73040	ENSMUSG00000099696	3.02841	-0.54818	-6.45341
2900054C01Rik	RIKEN cDNA 2900054C01 gene	-0.856077	1.88461e-05	1.08748e-07	73049	NA	6.39297	-7.38324	7.84647
2900056L01Rik	RIKEN cDNA 2900056L01 gene	0.739253	0.00833894	0.000729463	73050	NA	6.58953	3.85765	-0.688729
2900057B20Rik	RIKEN cDNA 2900057B20 gene	0.036707	0.841887	0.69893	73009	ENSMUSG00000117797	4.81317	0.39132	-6.52802
2900057C01Rik	RIKEN cDNA 2900057C01 gene	-0.17805	0.234499	0.083421	72987	NA	3.73179	-1.80445	-5.04527
2900060K15Rik	RIKEN cDNA 2900060K15 gene	-0.107338	0.302543	0.122255	73041	NA	2.83762	-1.6005	-5.36194
2900064B16Rik	RIKEN cDNA 2900064B16 gene	0.00398712	0.981028	0.95961	73034	NA	4.30312	0.0511616	-6.60468
2900064B18Rik	RIKEN cDNA 2900064B18 gene	-0.388962	0.169213	0.0514177	72965	NA	6.19517	-2.04763	-4.63062
2900064F13Rik	RIKEN cDNA 2900064F13 gene	-0.0617331	0.656296	0.436218	73043	NA	3.35415	-0.791503	-6.28997
2900064K03Rik	RIKEN cDNA 2900064K03 gene	0.0692625	0.52851	0.302011	72976	NA	2.80627	1.05426	-6.05074
2900069G24Rik	RIKEN cDNA 2900069G24 gene	0.215849	0.0484827	0.00829441	72968	NA	3.29436	2.87089	-2.98399
2900072G11Rik	RIKEN cDNA 2900072G11 gene	-0.214238	0.393451	0.184455	73005	NA	3.78352	-1.3655	-5.68821
2900073C17Rik	RIKEN cDNA 2900073C17 gene	0.307752	0.403145	0.192143	73020	NA	7.99864	1.3411	-5.71958
2900076A07Rik	RIKEN cDNA 2900076A07 gene	-0.174578	0.269536	0.102745	100504421	ENSMUSG00000097277	5.40869	-1.69477	-5.21927
2900076A13Rik	RIKEN cDNA 2900076A13 gene	0.241401	0.0487432	0.00835092	73002	NA	5.21064	2.86801	-2.99028
2900078I11Rik	RIKEN cDNA 2900078I11 gene	-0.0788807	0.559384	0.332765	73004	NA	3.26485	-0.988017	-6.11701
2900079G21Rik	RIKEN cDNA 2900079G21 gene	0.00615817	0.975936	0.94833	620760	ENSMUSG00000087038	4.23502	0.0654684	-6.60383
2900084O13Rik	RIKEN cDNA 2900084O13 gene	-0.214723	0.714958	0.511276	73080	NA	4.52522	-0.666532	-6.38106
2900092C05Rik	RIKEN cDNA 2900092C05 gene	-0.0917685	0.298319	0.119597	73090	ENSMUSG00000030385	2.80497	-1.61257	-5.34404
2900092N22Rik	RIKEN cDNA 2900092N22 gene	-0.272548	0.0311213	0.00439393	73107	NA	2.7126	-3.13647	-2.39161
2900097C17Rik	RIKEN cDNA 2900097C17 gene	-0.0786221	0.520501	0.293601	347740	ENSMUSG00000102869	4.54979	-1.07319	-6.03108
3000002C10Rik	glyceraldehyde-3-phosphate dehydrogenase pseudogene	0.0443554	0.881039	0.762971	378954	NA	8.29598	0.304949	-6.55859
3010001F23Rik	RIKEN cDNA 3010001F23 gene	-0.0903565	0.559189	0.332404	75693	ENSMUSG00000084885	4.02859	-0.988769	-6.11628
3021401N23Rik	RIKEN cDNA 3021401N23 gene	-0.0745975	0.772096	0.589351	70680	NA	5.92106	-0.546936	-6.4541
3100002H09Rik	RIKEN cDNA 3100002H09 gene	0.651676	0.0130698	0.00133236	70249	NA	7.39593	3.6192	-1.26369
3100002H20Rik	RIKEN cDNA 3100002H20 gene	-0.101572	0.410369	0.19778	75428	NA	3.27764	-1.32369	-5.74167
3100003L13Rik	RIKEN cDNA 3100003L13 gene	-0.31231	0.0175903	0.00198984	73099	NA	6.11362	-3.45877	-1.64467
3100003M19Rik	RIKEN cDNA 3100003M19 gene	-0.410602	0.0423055	0.00685017	73082	NA	5.51322	-2.95166	-2.80636
3110005L21Rik	RIKEN cDNA 3110005L21 gene	0.196308	0.664703	0.447762	73104	NA	6.18	0.771496	-6.30555
3110009E18Rik	RIKEN cDNA 3110009E18 gene	0.142954	0.45734	0.236055	73103	ENSMUSG00000026388	7.20783	1.21459	-5.8743
3110009F21Rik	RIKEN cDNA 3110009F21 gene	0.120848	0.394403	0.185114	67280	ENSMUSG00000113331	3.2492	1.36338	-5.69096
3110018I06Rik	RIKEN cDNA 3110018I06 gene	0.0521534	0.725582	0.525881	73160	NA	3.76214	0.643458	-6.39624
3110021A11Rik	RIKEN cDNA 3110021A11 gene	0.00854686	0.947265	0.884746	67289	NA	6.46503	0.146468	-6.59506
3110027N22Rik	RIKEN cDNA 3110027N22 gene	-0.132707	0.598484	0.374325	73168	NA	6.20814	-0.904848	-6.19457
3110035G12Rik	RIKEN cDNA 3110035G12 gene	-0.0937839	0.485354	0.259479	73169	NA	5.43096	-1.15428	-5.9433
3110037C07Rik	RIKEN cDNA 3110037C07 gene	0.0862015	0.488076	0.262131	73125	NA	3.78262	1.14771	-5.95063
3110037L02Rik	RIKEN cDNA 3110037L02 gene	0.0975721	0.457997	0.236611	73145	NA	3.72404	1.21311	-5.87604
3110038A09Rik	RIKEN cDNA 3110038A09 gene	-0.468844	0.0120989	0.00119888	73126	NA	5.151	-3.66118	-1.16316
3110039C02Rik	RIKEN cDNA 3110039C02 gene	-0.0280246	0.828405	0.678972	73127	NA	2.38666	-0.418835	-6.5167
3110039M20Rik	RIKEN cDNA 3110039M20 gene	-0.122358	0.234813	0.0836595	67293	ENSMUSG00000104861	3.23008	-1.80297	-5.04767
3110040N11Rik	RIKEN cDNA 3110040N11 gene	0.164655	0.209206	0.0700328	67290	ENSMUSG00000025102	7.05224	1.89408	-4.89692
3110045A19Rik	RIKEN cDNA 3110045A19 gene	-0.153162	0.453887	0.233367	73186	NA	7.37219	-1.22179	-5.86585
3110045C21Rik	RIKEN cDNA 3110045C21 gene	0.336042	0.0444633	0.0073713	67303	ENSMUSG00000097503	4.53627	2.9208	-2.87452
3110047M12Rik	RIKEN cDNA 3110047M12 gene	-0.395986	0.132607	0.0357753	73184	NA	3.68355	-2.2213	-4.3121
3110049I03Rik	RIKEN cDNA 3110049I03 gene	0.0350044	0.775623	0.594752	73238	NA	2.70072	0.538972	-6.45846
3110054G05Rik	RIKEN cDNA 3110054G05 gene	-0.113748	0.299229	0.120211	73239	NA	3.72681	-1.60976	-5.34822
3110062G12Rik	RIKEN cDNA 3110062G12 gene	-0.00221737	0.988647	0.975575	73188	NA	2.61922	-0.0309302	-6.60553
3110070M22Rik	RIKEN cDNA 3110070M22 gene	-0.304984	0.274764	0.105766	67304	ENSMUSG00000074635	3.93367	-1.67924	-5.24322
3110073H01Rik	RIKEN cDNA 3110073H01 gene	-0.292297	0.0308505	0.00434303	73201	NA	9.17638	-3.14127	-2.38069
3110080E11Rik	RIKEN cDNA 3110080E11 gene	-0.524115	0.201627	0.0663682	73219	NA	9.24456	-1.92121	-4.85098
3110080O07Rik	RIKEN cDNA 3110080O07 gene	-0.608449	0.00283391	0.000168417	73241	NA	6.46505	-4.4304	0.720739
3110082I17Rik	RIKEN cDNA 3110082I17 gene	0.365517	0.00210476	0.000109707	73212	ENSMUSG00000053553	7.50807	4.59699	1.13489
3110099E03Rik	RIKEN cDNA 3110099E03 gene	-0.00478176	0.980217	0.957789	100043232	ENSMUSG00000085582	3.28912	-0.053471	-6.60456
3200001D21Rik	RIKEN cDNA 3200001D21 gene	0.122175	0.343581	0.148873	71818	ENSMUSG00000113434	4.12198	1.49024	-5.52038
3200001G23Rik	RIKEN cDNA 3200001G23 gene	0.0375642	0.651249	0.43027	69271	NA	2.52489	0.801937	-6.28169
3222402N08Rik	RIKEN cDNA 3222402N08 gene	0.0288476	0.942001	0.875143	74021	NA	4.25995	0.158774	-6.59314
3300002A11Rik	RIKEN cDNA 3300002A11 gene	0.0744871	0.569344	0.342768	100503812	NA	2.82346	0.967387	-6.13684
3300002I08Rik	RIKEN cDNA 3300002I08 gene	-0.290648	0.0218547	0.00270478	69277	ENSMUSG00000063364	5.43162	-3.33484	-1.93506
3300002I10Rik	RIKEN cDNA 3300002I10 gene	0.0391588	0.741042	0.545878	72411	NA	2.8417	0.612424	-6.41583
3300002P09Rik	RIKEN cDNA 3300002P09 gene	-0.236489	0.168986	0.0513238	70246	NA	5.2136	-2.04853	-4.62903
3300002P13Rik	RIKEN cDNA 3300002P13 gene	0.0711106	0.773647	0.591625	70230	NA	4.16116	0.543579	-6.45595
3632454L22Rik	RIKEN cDNA 3632454L22 gene	-0.0183665	0.867128	0.740132	320606	ENSMUSG00000089759	2.57348	-0.335447	-6.54865
3732407C23Rik	RIKEN cDNA 3732407C23 gene	0.106834	0.485498	0.259731	74014	NA	3.81481	1.15365	-5.944
3830403N18Rik	RIKEN cDNA 3830403N18 gene	-0.0526718	0.695226	0.486976	70691	ENSMUSG00000031125	3.03605	-0.705749	-6.35409
3830406C13Rik	RIKEN cDNA 3830406C13 gene	-0.14136	0.238008	0.0853112	218734	NA	7.28597	-1.79282	-5.06413
3830408C21Rik	RIKEN cDNA 3830408C21 gene	-0.24673	0.122022	0.0315574	100040322	ENSMUSG00000071181	4.12833	-2.27994	-4.20067
3830408D07Rik	RIKEN cDNA 3830408D07 gene	0.0393431	0.868504	0.742114	70685	NA	4.54338	0.332788	-6.54956
3830417A13Rik	RIKEN cDNA 3830417A13 gene	-0.0763116	0.542551	0.315108	70696	ENSMUSG00000031179	3.68122	-1.0255	-6.07999
3830422I06Rik	RIKEN cDNA 3830422I06 gene	0.128716	0.338969	0.146149	70708	NA	3.42832	1.50075	-5.50568
3930401B19Rik	RIKEN cDNA 3930401B19 gene	0.476282	0.298469	0.119745	77570	NA	10.8325	1.61189	-5.34505
3930402G23Rik	RIKEN cDNA 3930402G23 gene	0.00716924	0.975525	0.946873	665306	ENSMUSG00000038917	3.74359	0.0673179	-6.6037
4122401K19Rik	RIKEN cDNA 4122401K19 gene	-0.425162	0.00266584	0.000154246	100306953	NA	3.45844	-4.46457	0.805603
4430402I18Rik	RIKEN cDNA 4430402I18 gene	-0.965028	0.0116299	0.00113596	381218	ENSMUSG00000064202	5.76986	-3.68259	-1.11179
4432414F05Rik	RIKEN cDNA 4432414F05 gene	-0.342061	0.0739993	0.0152273	77027	NA	7.48538	-2.6088	-3.543
4631402F24Rik	RIKEN cDNA 4631402F24 gene	0.0609081	0.661656	0.44355	70782	NA	3.4211	0.77876	-6.29994
4631422I05Rik	RIKEN cDNA 4631422I05 gene	0.153072	0.0543905	0.00971849	70798	NA	3.28331	2.8034	-3.13056
4631423B10Rik	RIKEN cDNA 4631423B10 gene	0.244421	0.18309	0.0578518	109292	NA	7.72281	1.98971	-4.73284
4632404H12Rik	RIKEN cDNA 4632404H12 gene	0.0643912	0.588999	0.364334	74034	ENSMUSG00000042579	5.0871	0.924253	-6.17704
4632404M16Rik	RIKEN cDNA 4632404M16 gene	0.00703226	0.962981	0.91957	74348	NA	3.67877	0.102017	-6.6007
4632409D06Rik	RIKEN cDNA 4632409D06 gene	-0.0674974	0.621873	0.398238	74036	NA	2.92683	-0.859735	-6.23398
4632411P08Rik	RIKEN cDNA 4632411P08 gene	0.0334753	0.827749	0.677192	78263	NA	3.33351	0.421304	-6.51565
4632415L05Rik	RRS1 ribosome biogenesis regulator homolog pseudogene	-0.172774	0.0656261	0.0127171	70808	NA	3.18504	-2.6875	-3.37811
4632418H02Rik	RIKEN cDNA 4632418H02 gene	0.0721758	0.665538	0.448881	78265	NA	4.57433	0.769575	-6.30703
4632427E13Rik	RIKEN cDNA 4632427E13 gene	-0.119305	0.708565	0.502706	666737	ENSMUSG00000074024	6.83713	-0.68024	-6.3718
4632428C04Rik	RIKEN cDNA 4632428C04 gene	-0.334288	0.0419512	0.00676558	100043102	ENSMUSG00000097184	4.49618	-2.95688	-2.7948
4632432E15Rik	RIKEN cDNA 4632432E15 gene	-0.080471	0.558957	0.332092	74046	NA	3.23016	-0.98942	-6.11564
4632433K11Rik	RIKEN cDNA 4632433K11 gene	-0.331303	0.0170112	0.001903	77043	NA	4.78336	-3.47669	-1.60237
4633401B06Rik	RIKEN cDNA 4633401B06 gene	-0.349564	0.00215937	0.000114141	70828	NA	7.69765	-4.5816	1.09657
4633401L03Rik	RIKEN cDNA 4633401L03 gene	-0.111255	0.178904	0.0559513	70825	NA	2.6303	-2.0062	-4.70395
4633402D09Rik	RIKEN cDNA 4633402D09 gene	0.0454504	0.802821	0.638013	70817	NA	3.28302	0.476374	-6.4906
4731417B20Rik	RIKEN cDNA 4731417B20 gene	0.0125394	0.935988	0.862644	74576	NA	4.1555	0.174831	-6.59041
4732416N19Rik	RIKEN cDNA 4732416N19 gene	-0.00380778	0.979838	0.956536	320737	NA	4.28256	-0.0550591	-6.60447
4732419C18Rik	RIKEN cDNA 4732419C18 gene	0.0302511	0.879631	0.760544	100042484	ENSMUSG00000097203	4.85505	0.308175	-6.55758
4732423E21Rik	RIKEN cDNA 4732423E21 gene	-0.135155	0.416767	0.202636	106967	NA	7.25421	-1.30899	-5.76011
4732440D04Rik	RIKEN cDNA 4732440D04 gene	-0.190387	0.326991	0.138371	654788	ENSMUSG00000090031	3.68244	-1.53165	-5.46197
4732460I02Rik	RIKEN cDNA 4732460I02 gene	-0.199874	0.146403	0.041407	320929	NA	4.56865	-2.15208	-4.44116
4732468M13Rik	RIKEN cDNA 4732468M13 gene	-0.325783	0.200369	0.0657812	319648	NA	4.57626	-1.92567	-4.84337
4732490B19Rik	RIKEN cDNA 4732490B19 gene	0.0461939	0.782095	0.60484	319871	ENSMUSG00000085421	4.4027	0.524187	-6.4664
4732491K20Rik	RIKEN cDNA 4732491K20 gene	-0.092907	0.69379	0.484979	224523	ENSMUSG00000097350	4.46785	-0.70902	-6.35177
4732496C06Rik	RIKEN cDNA 4732496C06 gene	-0.231404	0.0923629	0.0209148	319685	NA	5.1347	-2.46783	-3.83141
4733401A01Rik	RIKEN cDNA 4733401A01 gene	0.103622	0.809462	0.649546	70833	NA	5.42068	0.460015	-6.49836
4733401D01Rik	RIKEN cDNA 4733401D01 gene	0.0335919	0.812707	0.653636	70847	NA	3.24133	0.454245	-6.50103
4831407H17Rik	RIKEN cDNA 4831407H17 gene	0.131837	0.312624	0.128602	77710	NA	3.47719	1.57254	-5.40299
4831440E17Rik	RIKEN cDNA 4831440E17 gene	-0.0517354	0.819464	0.665408	320965	NA	3.37179	-0.437722	-6.5085
4832406H04Rik	RIKEN cDNA 4832406H04 gene	-0.406633	0.0240783	0.00311458	320971	NA	4.87306	-3.2775	-2.06813
4832441B07Rik	RIKEN cDNA 4832441B07 gene	0.0146558	0.949254	0.888419	76861	NA	4.88865	0.141767	-6.59575
4833403J16Rik	RIKEN cDNA 4833403J16 gene	-0.163144	0.126871	0.0333421	73903	NA	2.95146	-2.25431	-4.24961
4833405L11Rik	RIKEN cDNA 4833405L11 gene	0.088306	0.469781	0.246178	76862	NA	3.32776	1.188	-5.9051
4833406M21Rik	RIKEN cDNA 4833406M21 gene	-0.0334355	0.836454	0.690073	74575	NA	3.24279	-0.403492	-6.5231
4833408G04Rik	RIKEN cDNA 4833408G04 gene	-0.0175472	0.891611	0.781657	74578	NA	2.83567	-0.280214	-6.56596
4833410I11Rik	RIKEN cDNA 4833410I11 gene	-0.023127	0.919529	0.833486	74612	NA	3.04899	-0.212476	-6.58297
4833411C07Rik	RIKEN cDNA 4833411C07 gene	0.0120276	0.961462	0.91354	71624	ENSMUSG00000109089	3.40543	0.109696	-6.59987
4833411I10Rik	RIKEN cDNA 4833411I10 gene	0.0307157	0.827318	0.676369	74583	NA	2.98981	0.422447	-6.51516
4833412C15Rik	RIKEN cDNA 4833412C15 gene	-0.0357636	0.852375	0.716582	74613	NA	6.98625	-0.367239	-6.5373
4833412E19Rik	RIKEN cDNA 4833412E19 gene	0.146234	0.448535	0.228679	73905	NA	6.93229	1.23451	-5.85084
4833412K13Rik	RIKEN cDNA 4833412K13 gene	0.195964	0.0261431	0.0034637	74607	NA	3.46006	3.23414	-2.16817
4833413E03Rik	RIKEN cDNA 4833413E03 gene	0.0618969	0.698759	0.491228	78104	NA	5.06557	0.698807	-6.35897
4833413G10Rik	RIKEN cDNA 4833413G10 gene	-0.512358	0.000245296	5.62902e-06	74584	NA	5.53418	-5.75983	4.01667
4833414E09Rik	RIKEN cDNA 4833414E09 gene	0.0895743	0.752218	0.560393	71633	NA	7.55977	0.590272	-6.42925
4833417C18Rik	RIKEN cDNA 4833417C18 gene	-0.0362084	0.777477	0.59728	73906	ENSMUSG00000086015	3.5551	-0.535256	-6.46048
4833417J16Rik	RIKEN cDNA 4833417J16 gene	0.138701	0.384497	0.177443	73768	NA	3.16836	1.38847	-5.65825
4833417J20Rik	RIKEN cDNA 4833417J20 gene	-0.318924	0.0959678	0.0222297	74604	NA	7.02351	-2.44037	-3.88649
4833418N02Rik	RIKEN cDNA 4833418N02 gene	-0.632074	0.00247396	0.000137825	74597	ENSMUSG00000085287	6.062	-4.50833	0.914336
4833419A21Rik	RIKEN cDNA 4833419A21 gene	-0.0185903	0.882886	0.767022	73755	NA	2.73643	-0.29957	-6.56025
4833419E13Rik	RIKEN cDNA 4833419E13 gene	-0.0227867	0.896102	0.789416	74579	NA	3.10235	-0.269995	-6.56883
4833419G08Rik	RIKEN cDNA 4833419G08 gene	-0.455101	0.00396288	0.000268934	74842	NA	3.45586	-4.24825	0.269431
4833419O12Rik	RIKEN cDNA 4833419O12 gene	-0.0237603	0.868848	0.74287	73909	NA	2.71651	-0.331774	-6.5499
4833420D23Rik	RIKEN cDNA 4833420D23 gene	-1.68521e-05	0.999954	0.999789	73766	NA	4.13939	-0.00026724	-6.60602
4833420G17Rik	RIKEN cDNA 4833420G17 gene	0.0498158	0.705928	0.499557	67392	ENSMUSG00000062822	2.69575	0.685311	-6.36833
4833420L08Rik	RIKEN cDNA 4833420L08 gene	0.104074	0.569955	0.34335	74586	NA	4.43415	0.966199	-6.13797
4833421K07Rik	RIKEN cDNA 4833421K07 gene	0.0781471	0.551737	0.324619	74594	NA	3.34545	1.00513	-6.10026
4833422B07Rik	RIKEN cDNA 4833422B07 gene	0.0671058	0.671166	0.456659	74587	NA	4.63127	0.75629	-6.31715
4833422C13Rik	RIKEN cDNA 4833422C13 gene	0.636407	0.143231	0.0401515	373852	ENSMUSG00000074782	3.67992	2.16674	-4.41406
4833422M21Rik	RIKEN cDNA 4833422M21 gene	-0.0456227	0.772621	0.590055	75768	ENSMUSG00000097619	3.61272	-0.545897	-6.45467
4833423F13Rik	RIKEN cDNA 4833423F13 gene	-0.430248	0.122022	0.0315528	100504504	NA	8.85694	-2.28001	-4.20054
4833427F10Rik	RIKEN cDNA 4833427F10 gene	0.0527828	0.712718	0.508415	74601	ENSMUSG00000092171	5.40178	0.671094	-6.378
4833427G06Rik	RIKEN cDNA 4833427G06 gene	-0.0127662	0.91349	0.821261	235345	ENSMUSG00000032057	2.53176	-0.228351	-6.5794
4833428L15Rik	RIKEN cDNA 4833428L15 gene	0.0108424	0.938579	0.867981	74602	ENSMUSG00000097074	3.70661	0.167969	-6.59161
4833428M15Rik	RIKEN cDNA 4833428M15 gene	0.00896197	0.963119	0.919766	77030	NA	2.78355	0.101768	-6.60073
4833432E10Rik	RIKEN cDNA 4833432E10 gene	-0.593354	0.00505336	0.000373956	100503871	NA	4.57029	-4.11963	-0.0478062
4833438C02Rik	RIKEN cDNA 4833438C02 gene	-0.136398	0.483174	0.257413	100503392	ENSMUSG00000118087	5.84902	-1.15943	-5.93753
4833439L19Rik	RIKEN cDNA 4833439L19 gene	0.0750051	0.659294	0.440014	97820	ENSMUSG00000025871	5.45235	0.784888	-6.29516
4833441D16Rik	RIKEN cDNA 4833441D16 gene	-0.175866	0.390914	0.182691	108962	NA	7.02977	-1.37121	-5.6808
4833444G19Rik	RIKEN cDNA 4833444G19 gene	-0.483395	0.0660287	0.0128535	320047	NA	3.70185	-2.68286	-3.3879
4833446E11Rik	RIKEN cDNA 4833446E11 gene	0.00304873	0.987785	0.973594	74848	NA	4.70976	0.0334397	-6.60545
4833447I15Rik	RIKEN cDNA 4833447I15 gene	-0.069114	0.672546	0.458653	74844	NA	6.44297	-0.752906	-6.3197
4833447P13Rik	RIKEN cDNA 4833447P13 gene	-0.250182	0.178549	0.0557955	78902	NA	4.88378	-2.00757	-4.70153
4921504E06Rik	RIKEN cDNA 4921504E06 gene	0.0888198	0.425241	0.209764	70909	ENSMUSG00000026734	3.22741	1.28791	-5.78626
4921504P05Rik	RIKEN cDNA 4921504P05 gene	0.0547256	0.667705	0.45185	70850	NA	2.82928	0.764487	-6.31092
4921504P13Rik	RIKEN cDNA 4921504P13 gene	0.0448831	0.806495	0.644617	66703	NA	3.6753	0.466991	-6.49508
4921504P20Rik	RIKEN cDNA 4921504P20 gene	-0.024216	0.84993	0.712371	70824	NA	3.92374	-0.372963	-6.53514
4921506L19Rik	RIKEN cDNA 4921506L19 gene	-0.0363236	0.848603	0.709964	70814	NA	5.68202	-0.37624	-6.5339
4921507G05Rik	RIKEN cDNA 4921507G05 gene	-0.0327969	0.814247	0.656381	66709	ENSMUSG00000097650	4.22468	-0.450381	-6.5028
4921507H08Rik	RIKEN cDNA 4921507H08 gene	0.114274	0.264114	0.0996289	70838	NA	3.02608	1.7112	-5.19375
4921507P07Rik	RIKEN cDNA 4921507P07 gene	0.0770833	0.419909	0.205178	70821	ENSMUSG00000029828	2.79893	1.30141	-5.76956
4921508D12Rik	RIKEN cDNA 4921508D12 gene	-0.0291046	0.868504	0.742171	70845	ENSMUSG00000027345	3.29207	-0.332712	-6.54958
4921508M14Rik	RIKEN cDNA 4921508M14 gene	-0.152902	0.337818	0.145354	70844	NA	3.39816	-1.50385	-5.50134
4921509A06Rik	RIKEN cDNA 4921509A06 gene	-0.0261593	0.88168	0.764744	70883	NA	3.25892	-0.302593	-6.55932
4921509J17Rik	RIKEN cDNA 4921509J17 gene	0.0294413	0.852142	0.71603	70857	NA	3.1857	0.367988	-6.53702
4921509O07Rik	RIKEN cDNA 4921509O07 gene	0.158303	0.220041	0.0756185	70917	ENSMUSG00000114790	3.3817	1.85502	-4.96223
4921511C10Rik	RIKEN cDNA 4921511C10 gene	-0.0327086	0.785933	0.611474	70924	ENSMUSG00000104585	3.83846	-0.514531	-6.47147
4921511E18Rik	RIKEN cDNA 4921511E18 gene	-0.0594489	0.441939	0.223592	70879	NA	2.37641	-1.24853	-5.83411
4921511I17Rik	RIKEN cDNA 4921511I17 gene	0.0137352	0.93218	0.854932	70858	ENSMUSG00000114136	3.47871	0.18476	-6.58859
4921513H07Rik	RIKEN cDNA 4921513H07 gene	0.0365031	0.851562	0.714479	100504457	NA	3.38017	0.370096	-6.53622
4921513I03Rik	RIKEN cDNA 4921513I03 gene	-0.0692093	0.660292	0.441263	70874	ENSMUSG00000044544	3.04302	-0.78272	-6.29686
4921513I08Rik	RIKEN cDNA 4921513I08 gene	-0.0824554	0.496406	0.269672	70875	NA	3.81147	-1.12928	-5.97097
4921515E04Rik	RIKEN cDNA 4921515E04 gene	-0.0309919	0.782825	0.606753	70886	ENSMUSG00000098150	3.13648	-0.521398	-6.46788
4921515G04Rik	RIKEN cDNA 4921515G04 gene	-0.0555147	0.702246	0.495711	70904	NA	4.76889	-0.691526	-6.36404
4921515L22Rik	RIKEN cDNA 4921515L22 gene	-0.0561219	0.759893	0.572025	70868	NA	4.76683	-0.572732	-6.43953
4921517D16Rik	RIKEN cDNA 4921517D16 gene	0.142123	0.309829	0.126739	70876	NA	3.0559	1.58063	-5.39118
4921517D22Rik	RIKEN cDNA 4921517D22 gene	0.0624682	0.691284	0.4817	70900	ENSMUSG00000049902	4.35823	0.714409	-6.34793
4921517O11Rik	RIKEN cDNA 4921517O11 gene	0.113685	0.423783	0.208454	70871	NA	4.3521	1.29174	-5.78153
4921518B13Rik	RIKEN cDNA 4921518B13 gene	0.045763	0.773955	0.592329	76859	NA	4.33669	0.54254	-6.45652
4921518K17Rik	RIKEN cDNA 4921518K17 gene	-0.0796366	0.607324	0.383174	78758	ENSMUSG00000085851	4.02875	-0.887942	-6.20956
4921519G19Rik	RIKEN cDNA 4921519G19 gene	0.0339267	0.843493	0.702207	70872	NA	2.91727	0.386832	-6.52979
4921520E09Rik	RIKEN cDNA 4921520E09 gene	-0.00893972	0.962276	0.916965	77028	NA	2.68471	-0.105334	-6.60035
4921521C08Rik	RIKEN cDNA 4921521C08 gene	0.0183907	0.923083	0.8403	70888	NA	3.49809	0.203653	-6.58484
4921521D15Rik	RIKEN cDNA 4921521D15 gene	0.0907818	0.504563	0.277517	70867	NA	3.76825	1.11051	-5.99139
4921522E08Rik	RIKEN cDNA 4921522E08 gene	-0.133812	0.224497	0.0779503	70906	NA	3.09466	-1.83945	-4.98798
4921522P10Rik	RIKEN cDNA 4921522P10 gene	0.0771577	0.484432	0.258511	66719	NA	2.80963	1.15669	-5.9406
4921523L03Rik	RIKEN cDNA 4921523L03 gene	-0.162816	0.244924	0.0890514	70913	NA	3.44506	-1.77043	-5.10014
4921523P09Rik	RIKEN cDNA 4921523P09 gene	-0.244834	0.00453582	0.000322832	70926	NA	3.40082	-4.17702	0.0935807
4921524J17Rik	RIKEN cDNA 4921524J17 gene	-0.0960951	0.469379	0.245902	66714	ENSMUSG00000036934	8.94925	-1.18872	-5.90428
4921524L21Rik	RIKEN cDNA 4921524L21 gene	0.0587611	0.662643	0.444756	70901	ENSMUSG00000039540	2.6188	0.776676	-6.30156
4921524M04Rik	RIKEN cDNA 4921524M04 gene	0.0129293	0.928738	0.849772	70890	NA	4.249	0.191414	-6.58731
4921525O09Rik	RIKEN cDNA 4921525O09 gene	0.100234	0.273951	0.105368	74050	ENSMUSG00000113211	4.55322	1.68127	-5.24011
4921527H02Rik	RIKEN cDNA 4921527H02 gene	-0.0239494	0.8745	0.751791	70929	NA	2.89415	-0.319839	-6.55386
4921528I07Rik	RIKEN cDNA 4921528I07 gene	-0.0343855	0.857229	0.725454	77049	ENSMUSG00000064299	3.62421	-0.355218	-6.54171
4921531C22Rik	RIKEN cDNA 4921531C22 gene	-0.0254491	0.899787	0.796835	66730	ENSMUSG00000085704	6.55178	-0.260253	-6.57146
4921531P14Rik	RIKEN cDNA 4921531P14 gene	-0.00926782	0.969183	0.933066	70960	ENSMUSG00000118333	3.50029	-0.0848525	-6.60234
4921534H16Rik	RIKEN cDNA 4921534H16 gene	0.0324779	0.827679	0.676827	66737	ENSMUSG00000090255	3.27072	0.421811	-6.51543
4921536K21Rik	RIKEN cDNA 4921536K21 gene	0.0489135	0.734999	0.537986	67430	ENSMUSG00000020434	3.28272	0.624599	-6.40826
4921539E11Rik	RIKEN cDNA 4921539E11 gene	-0.0954851	0.573955	0.347458	70941	ENSMUSG00000028520	3.1645	-0.957854	-6.14587
4921539H07Rik	RIKEN cDNA 4921539H07 gene	0.184177	0.132959	0.0359617	78256	NA	3.50501	2.21886	-4.3167
4922502N22Rik	RIKEN cDNA 4922502N22 gene	0.0312448	0.866576	0.739144	70962	ENSMUSG00000108128	3.25842	0.336775	-6.5482
4930401B11Rik	RIKEN cDNA 4930401B11 gene	-0.0884287	0.27662	0.106801	101154646	NA	2.99412	-1.67401	-5.25126
4930402C16Rik	RIKEN cDNA 4930402C16 gene	0.0147408	0.900938	0.79874	73812	NA	3.31784	0.257756	-6.57212
4930402D18Rik	RIKEN cDNA 4930402D18 gene	-0.0302088	0.859717	0.729331	74852	NA	3.39958	-0.349983	-6.54359
4930402F06Rik	RIKEN cDNA 4930402F06 gene	0.0941406	0.539873	0.312251	74854	ENSMUSG00000079421	3.24143	1.0317	-6.07375
4930402F11Rik	RIKEN cDNA 4930402F11 gene	0.077229	0.569319	0.342585	73796	ENSMUSG00000108885	4.61028	0.967759	-6.13648
4930402H05Rik	RIKEN cDNA 4930402H05 gene	-0.0269129	0.856234	0.723341	78794	NA	3.21552	-0.358076	-6.54067
4930402H24Rik	RIKEN cDNA 4930402H24 gene	0.0757941	0.761168	0.573839	228602	ENSMUSG00000027309	5.57207	0.570013	-6.44109
4930402K13Rik	RIKEN cDNA 4930402K13 gene	0.0510594	0.663142	0.445832	75775	ENSMUSG00000045797	2.48519	0.774819	-6.30299
4930403D09Rik	RIKEN cDNA 4930403D09 gene	0.224895	0.215871	0.0734812	319208	NA	4.06574	1.86966	-4.93787
4930403L11Rik	RIKEN cDNA 4930403L11 gene	-0.0160611	0.930542	0.852609	75774	NA	4.13299	-0.187756	-6.58802
4930403O15Rik	RIKEN cDNA 4930403O15 gene	-0.0384328	0.872518	0.74873	73814	NA	4.38923	-0.32393	-6.55252
4930403O18Rik	RIKEN cDNA 4930403O18 gene	0.0862862	0.48962	0.263394	73943	NA	2.85116	1.14459	-5.95409
4930404F17Rik	RIKEN cDNA 4930404F17 gene	0.0729494	0.636137	0.414524	73817	NA	4.22221	0.829998	-6.25892
4930404K06Rik	RIKEN cDNA 4930404K06 gene	0.0087468	0.964865	0.923136	73791	NA	4.53815	0.0974789	-6.60117
4930404N11Rik	RIKEN cDNA 4930404N11 gene	0.208876	0.224986	0.0781945	432479	ENSMUSG00000020234	4.10702	1.83785	-4.99063
4930405A07Rik	RIKEN cDNA 4930405A07 gene	0.146982	0.234693	0.0835462	73920	NA	3.27654	1.80367	-5.04653
4930405D01Rik	RIKEN cDNA 4930405D01 gene	0.0311141	0.881508	0.763941	73795	NA	3.5479	0.303659	-6.55899
4930405G09Rik	RIKEN cDNA 4930405G09 gene	-0.0914316	0.483259	0.257491	73793	NA	2.83116	-1.15924	-5.93775
4930405N21Rik	RIKEN cDNA 4930405N21 gene	0.0813574	0.540353	0.312649	73797	NA	4.98637	1.03083	-6.07462
4930406D14Rik	RIKEN cDNA 4930406D14 gene	-0.040129	0.805752	0.643204	73805	NA	6.98301	-0.468995	-6.49413
4930406D18Rik	RIKEN cDNA 4930406D18 gene	0.103804	0.447639	0.228027	73806	ENSMUSG00000086923	4.06248	1.23629	-5.84872
4930407I10Rik	RIKEN cDNA 4930407I10 gene	-0.0353933	0.871697	0.747358	328573	ENSMUSG00000075524	4.26836	-0.325764	-6.55191
4930408K08Rik	RIKEN cDNA 4930408K08 gene	0.000862928	0.99444	0.989222	76865	NA	2.57968	0.0136461	-6.60593
4930408O17Rik	RIKEN cDNA 4930408O17 gene	0.00936988	0.962225	0.916123	73928	NA	5.19142	0.106407	-6.60024
4930412B13Rik	RIKEN cDNA 4930412B13 gene	0.147901	0.175758	0.0545237	73938	ENSMUSG00000086221	2.86026	2.01891	-4.68156
4930412C18Rik	RIKEN cDNA 4930412C18 gene	0.05689	0.658001	0.43837	320152	NA	3.28623	0.787748	-6.29292
4930412L05Rik	RIKEN cDNA 4930412L05 gene	0.0594327	0.752293	0.560549	73941	NA	3.40567	0.590035	-6.42939
4930412O13Rik	RIKEN cDNA 4930412O13 gene	-0.0935106	0.515767	0.289294	381347	NA	3.15633	-1.08304	-6.02072
4930413E15Rik	RIKEN cDNA 4930413E15 gene	-0.0870444	0.459162	0.237416	74627	ENSMUSG00000107144	3.43358	-1.21097	-5.87854
4930413F20Rik	RIKEN cDNA 4930413F20 gene	0.0251478	0.840986	0.697471	71637	ENSMUSG00000115526	5.70433	0.393321	-6.52722
4930413G21Rik	RIKEN cDNA 4930413G21 gene	0.0700464	0.668671	0.452895	73951	NA	3.56425	0.7627	-6.31229
4930414F18Rik	RIKEN cDNA 4930414F18 gene	0.0566855	0.596187	0.371745	78790	NA	3.07375	0.909825	-6.19011
4930414N06Rik	RIKEN cDNA 4930414N06 gene	-0.0955598	0.485127	0.259286	73894	ENSMUSG00000118204	3.48458	-1.15476	-5.94276
4930415O11Rik	RIKEN cDNA 4930415O11 gene	-0.104496	0.313492	0.129182	67984	NA	3.07866	-1.57004	-5.40664
4930415O20Rik	RIKEN cDNA 4930415O20 gene	0.165974	0.0160203	0.00176197	73863	ENSMUSG00000022993	4.34739	3.50758	-1.52933
4930417H01Rik	RIKEN cDNA 4930417H01 gene	0.175505	0.239533	0.0862396	414106	NA	4.56407	1.78718	-5.07322
4930417O22Rik	RIKEN cDNA 4930417O22 gene	0.0936379	0.458634	0.237041	73887	ENSMUSG00000071818	3.87718	1.21196	-5.87737
4930419G24Rik	RIKEN cDNA 4930419G24 gene	0.168212	0.216035	0.0735583	73874	ENSMUSG00000087625	5.17638	1.86913	-4.93876
4930420G21Rik	RIKEN cDNA 4930420G21 gene	0.0691795	0.674325	0.461156	78924	NA	3.50064	0.748671	-6.32287
4930421C12Rik	RIKEN cDNA 4930421C12 gene	0.0878567	0.469865	0.246268	78788	NA	2.97699	1.18777	-5.90537
4930422C21Rik	RIKEN cDNA 4930422C21 gene	0.0649668	0.588883	0.364226	75781	NA	3.86349	0.924465	-6.17685
4930422N03Rik	RIKEN cDNA 4930422N03 gene	-0.611764	0.0006793	2.37825e-05	76871	NA	4.72138	-5.19231	2.61661
4930423C22Rik	RIKEN cDNA 4930423C22 gene	0.0316833	0.807858	0.647427	74628	NA	3.1383	0.463011	-6.49695
4930423D22Rik	RIKEN cDNA 4930423D22 gene	0.204466	0.187323	0.0596303	74634	NA	2.89016	1.9747	-4.75897
4930423M02Rik	RIKEN cDNA 4930423M02 gene	-0.140085	0.209194	0.0700035	73872	ENSMUSG00000086066	5.49214	-1.89429	-4.89657
4930423O20Rik	RIKEN cDNA 4930423O20 gene	-0.00881631	0.958747	0.908647	73946	NA	2.64757	-0.115933	-6.59915
4930425F17Rik	RIKEN cDNA 4930425F17 gene	-0.00324259	0.985316	0.968621	78107	NA	2.99262	-0.0397399	-6.60521
4930425K24Rik	RIKEN cDNA 4930425K24 gene	0.0525839	0.773647	0.591673	78916	NA	3.60128	0.543508	-6.45598
4930425O10Rik	RIKEN cDNA 4930425O10 gene	0.0955129	0.488346	0.2623	74635	ENSMUSG00000105838	4.42886	1.14729	-5.95109
4930426D05Rik	RIKEN cDNA 4930426D05 gene	0.0308258	0.856186	0.722685	74644	NA	3.05919	0.358965	-6.54035
4930426I24Rik	RIKEN cDNA 4930426I24 gene	-0.119731	0.485044	0.259076	100504512	NA	3.99636	-1.15528	-5.94218
4930426L09Rik	RIKEN cDNA 4930426L09 gene	-0.0308726	0.84233	0.700125	74629	ENSMUSG00000026736	2.76719	-0.389683	-6.52867
4930428F12Rik	RIKEN cDNA 4930428F12 gene	-0.00503131	0.980217	0.957675	74632	NA	3.73833	-0.0536149	-6.60455
4930428O21Rik	RIKEN cDNA 4930428O21 gene	0.0976916	0.43313	0.216608	654809	ENSMUSG00000106333	4.18244	1.26818	-5.8104
4930429B21Rik	RIKEN cDNA 4930429B21 gene	0.112218	0.542805	0.315522	67576	NA	4.53924	1.02461	-6.08089
4930429D17Rik	RIKEN cDNA 4930429D17 gene	-0.0527373	0.72402	0.523679	74624	ENSMUSG00000104956	4.77366	-0.646916	-6.394
4930429F11Rik	RIKEN cDNA 4930429F11 gene	0.0245005	0.866592	0.739412	74622	NA	2.76338	0.336415	-6.54832
4930429F24Rik	RIKEN cDNA 4930429F24 gene	-0.357505	0.293163	0.116495	74633	ENSMUSG00000086918	4.40176	-1.62694	-5.32259
4930429L21Rik	RIKEN cDNA 4930429L21 gene	-0.0387907	0.780987	0.60326	73786	NA	3.24531	-0.526495	-6.46518
4930429N05Rik	RIKEN cDNA 4930429N05 gene	0.0265634	0.87228	0.748343	74639	NA	2.8882	0.324447	-6.55235
4930430F08Rik	RIKEN cDNA 4930430F08 gene	0.00841942	0.962121	0.915463	68281	ENSMUSG00000046567	4.86228	0.107246	-6.60014
4930430O22Rik	RIKEN cDNA 4930430O22 gene	0.103157	0.470786	0.247074	78154	NA	4.78811	1.18569	-5.90775
4930431F12Rik	RIKEN cDNA 4930431F12 gene	-0.0319153	0.822893	0.67025	75783	ENSMUSG00000062496	3.18433	-0.430961	-6.51148
4930431P03Rik	RIKEN cDNA 4930431P03 gene	0.0960804	0.491104	0.264684	73895	ENSMUSG00000075042	4.10375	1.14143	-5.9576
4930431P19Rik	RIKEN cDNA 4930431P19 gene	-0.186941	0.227766	0.0796986	73886	NA	5.38135	-1.82804	-5.00674
4930432B10Rik	RIKEN cDNA 4930432B10 gene	-0.00512065	0.980023	0.957151	74619	NA	3.85674	-0.0542795	-6.60451
4930432F04Rik	RIKEN cDNA 4930432F04 gene	0.0405195	0.827238	0.676223	78792	NA	6.27462	0.42265	-6.51507
4930432H08Rik	RIKEN cDNA 4930432H08 gene	0.120706	0.483126	0.257315	73781	NA	3.84049	1.15968	-5.93725
4930432J09Rik	RIKEN cDNA 4930432J09 gene	0.118325	0.346072	0.150416	73877	ENSMUSG00000115727	4.42297	1.48437	-5.52856
4930432K21Rik	RIKEN cDNA 4930432K21 gene	-0.158102	0.491957	0.265394	74666	ENSMUSG00000008129	4.77003	-1.13969	-5.95952
4930432L08Rik	RIKEN cDNA 4930432L08 gene	-0.0464995	0.79383	0.623534	74621	ENSMUSG00000087037	2.76691	-0.497098	-6.48039
4930432N10Rik	RIKEN cDNA 4930432N10 gene	0.0323033	0.881596	0.764577	74630	NA	3.81638	0.302815	-6.55925
4930432O09Rik	RIKEN cDNA 4930432O09 gene	-0.125756	0.437389	0.219703	74647	ENSMUSG00000112846	3.19652	-1.25941	-5.82102
4930433M22Rik	RIKEN cDNA 4930433M22 gene	0.0185157	0.918584	0.831083	74650	NA	3.47304	0.215593	-6.58229
4930433N12Rik	RIKEN cDNA 4930433N12 gene	0.153877	0.176186	0.0547072	114673	ENSMUSG00000042360	3.15702	2.01726	-4.68447
4930434B07Rik	RIKEN cDNA 4930434B07 gene	-0.0472596	0.711751	0.506923	73973	NA	3.26291	-0.673479	-6.37639
4930434J06Rik	RIKEN cDNA 4930434J06 gene	0.0528624	0.635941	0.414308	74667	ENSMUSG00000115304	3.15288	0.830388	-6.2586
4930434J08Rik	RIKEN cDNA 4930434J08 gene	0.143015	0.209194	0.0700099	73979	NA	3.15672	1.89425	-4.89665
4930435F18Rik	RIKEN cDNA 4930435F18 gene	-0.0428937	0.750512	0.55845	74680	ENSMUSG00000114290	2.73715	-0.593221	-6.42749
4930435M08Rik	RIKEN cDNA 4930435M08 gene	-0.0596654	0.529218	0.302596	74651	NA	2.63163	-1.05296	-6.05208
4930435N07Rik	RIKEN cDNA 4930435N07 gene	0.0665204	0.559947	0.333343	75797	NA	3.00663	0.986814	-6.11817
4930438A08Rik	RIKEN cDNA 4930438A08 gene	1.30647	0.0173288	0.00195431	73988	ENSMUSG00000069873	4.83736	3.46601	-1.6276
4930439G18Rik	RIKEN cDNA 4930439G18 gene	0.124094	0.232203	0.0823081	74891	NA	4.1429	1.81141	-5.03395
4930440C22Rik	RIKEN cDNA 4930440C22 gene	8.45709e-05	0.999893	0.999114	74689	ENSMUSG00000100518	2.59347	0.00112153	-6.60602
4930442E04Rik	RIKEN cDNA 4930442E04 gene	-0.0347257	0.859717	0.729258	75800	NA	4.25546	-0.350081	-6.54355
4930442G10Rik	RIKEN cDNA 4930442G10 gene	0.0444567	0.758761	0.570289	73986	NA	3.29576	0.575338	-6.43802
4930442G15Rik	RIKEN cDNA 4930442G15 gene	-0.000481313	0.99764	0.99474	78160	NA	3.96576	-0.00666034	-6.606
4930442H23Rik	RIKEN cDNA 4930442H23 gene	-0.0782202	0.694148	0.485706	74894	NA	4.24855	-0.707828	-6.35262
4930442J19Rik	RIKEN cDNA 4930442J19 gene	0.000428109	0.998113	0.99574	74660	ENSMUSG00000087609	3.8437	0.00539335	-6.60601
4930442L01Rik	RIKEN cDNA 4930442L01 gene	0.101449	0.381565	0.17506	67583	ENSMUSG00000087223	3.96101	1.39643	-5.64775
4930442P07Rik	RIKEN cDNA 4930442P07 gene	0.0912184	0.397264	0.187389	74692	NA	3.98077	1.35609	-5.70036
4930442P19Rik	RIKEN cDNA 4930442P19 gene	0.114158	0.524454	0.29787	321013	NA	4.65921	1.06354	-6.04115
4930443G03Rik	RIKEN cDNA 4930443G03 gene	0.0956511	0.409083	0.196806	74873	NA	3.08828	1.32666	-5.73791
4930443O20Rik	RIKEN cDNA 4930443O20 gene	0.0540275	0.795862	0.626269	74687	ENSMUSG00000086969	4.45847	0.493168	-6.48236
4930444A19Rik	RIKEN cDNA 4930444A19 gene	-0.0953316	0.542805	0.315585	73980	NA	2.89683	-1.02447	-6.08103
4930444E06Rik	RIKEN cDNA 4930444E06 gene	0.125092	0.433958	0.217191	74874	NA	3.49417	1.26652	-5.81242
4930444F02Rik	RIKEN cDNA 4930444F02 gene	0.0184918	0.907958	0.810438	73968	NA	2.5244	0.242455	-6.57602
4930444K16Rik	RIKEN cDNA 4930444K16 gene	-0.0187173	0.910897	0.816118	75794	NA	3.28829	-0.235047	-6.57782
4930444M15Rik	RIKEN cDNA 4930444M15 gene	-0.0396594	0.773647	0.591658	75789	ENSMUSG00000097172	2.96897	-0.54353	-6.45597
4930444P10Rik	RIKEN cDNA 4930444P10 gene	-0.11313	0.309521	0.126531	75799	ENSMUSG00000067795	3.04216	-1.58154	-5.38985
4930445B03Rik	RIKEN cDNA 4930445B03 gene	-0.0252105	0.901838	0.799938	74867	NA	3.92432	-0.256186	-6.57253
4930445B16Rik	RIKEN cDNA 4930445B16 gene	0.0389829	0.813517	0.654835	74880	NA	3.49423	0.452557	-6.5018
4930445E18Rik	RIKEN cDNA 4930445E18 gene	-0.011759	0.953136	0.896853	78115	NA	3.41996	-0.130985	-6.59726
4930445G23Rik	RIKEN cDNA 4930445G23 gene	0.0202357	0.872853	0.749505	74658	NA	2.48171	0.322894	-6.55286
4930445N18Rik	RIKEN cDNA 4930445N18 gene	0.199318	0.153512	0.0444051	73985	ENSMUSG00000097738	4.11656	2.11862	-4.50256
4930447A16Rik	RIKEN cDNA 4930447A16 gene	0.246991	0.0423055	0.006858	74892	ENSMUSG00000022288	4.29818	2.95118	-2.80742
4930447C04Rik	RIKEN cDNA 4930447C04 gene	0.00247146	0.985168	0.968339	75801	ENSMUSG00000021098	2.62906	0.0400974	-6.6052
4930447F04Rik	RIKEN cDNA 4930447F04 gene	0.0210579	0.856234	0.723353	74862	NA	2.3942	0.358061	-6.54068
4930447F24Rik	RIKEN cDNA 4930447F24 gene	0.333547	0.0141672	0.00149633	76873	ENSMUSG00000102224	4.14827	3.57293	-1.3741
4930447I22Rik	RIKEN cDNA 4930447I22 gene	0.0556769	0.488978	0.262783	112413	NA	2.98882	1.1461	-5.95241
4930447K03Rik	RIKEN cDNA 4930447K03 gene	0.0350145	0.818953	0.66427	432745	ENSMUSG00000113591	4.18712	0.439313	-6.50779
4930447N08Rik	RIKEN cDNA 4930447N08 gene	-0.0281066	0.838493	0.693605	71647	ENSMUSG00000106583	3.09646	-0.398631	-6.52508
4930448A20Rik	RIKEN cDNA 4930448A20 gene	0.0253372	0.852329	0.716502	73993	NA	3.88935	0.367348	-6.53725
4930448D08Rik	RIKEN cDNA 4930448D08 gene	0.0287715	0.878104	0.757848	74671	NA	2.81834	0.311763	-6.55645
4930448E06Rik	RIKEN cDNA 4930448E06 gene	0.040676	0.790941	0.619514	73982	NA	3.58047	0.502891	-6.47746
4930448F12Rik	RIKEN cDNA 4930448F12 gene	0.0697912	0.671135	0.456472	73992	ENSMUSG00000113470	4.70982	0.756607	-6.31691
4930448K20Rik	glyceraldehyde-3-phosphate dehydrogenase pseudogene	0.102872	0.458474	0.236925	74662	ENSMUSG00000082843	3.1101	1.21227	-5.87701
4930448N21Rik	RIKEN cDNA 4930448N21 gene	0.0367048	0.761987	0.57517	384817	NA	3.94407	0.568021	-6.44224
4930449A18Rik	RIKEN cDNA 4930449A18 gene	0.379527	0.015081	0.00162538	74672	NA	3.89451	3.53988	-1.45271
4930449C09Rik	RIKEN cDNA 4930449C09 gene	-0.022396	0.869293	0.743677	73994	ENSMUSG00000115676	3.78072	-0.330693	-6.55026
4930449E01Rik	RIKEN cDNA 4930449E01 gene	0.2484	0.0658763	0.0128012	74864	ENSMUSG00000022116	3.53641	2.68463	-3.38416
4930449I04Rik	RIKEN cDNA 4930449I04 gene	-0.0119565	0.947744	0.885721	73955	NA	2.9688	-0.145219	-6.59525
4930451E06Rik	RIKEN cDNA 4930451E06 gene	0.00858943	0.968435	0.931529	74858	NA	3.71932	0.0868049	-6.60217
4930451G09Rik	RIKEN cDNA 4930451G09 gene	0.0655581	0.631537	0.409515	74684	ENSMUSG00000022543	2.94534	0.839064	-6.2514
4930451I11Rik	RIKEN cDNA 4930451I11 gene	-0.0298769	0.825482	0.673654	78118	ENSMUSG00000045989	5.01396	-0.426221	-6.51354
4930452B06Rik	RIKEN cDNA 4930452B06 gene	-0.0274848	0.814087	0.656125	74430	ENSMUSG00000021747	2.6213	-0.450741	-6.50264
4930452G13Rik	RIKEN cDNA 4930452G13 gene	-0.0800754	0.431757	0.215291	73989	ENSMUSG00000115422	5.2964	-1.27194	-5.80583
4930453H23Rik	RIKEN cDNA 4930453H23 gene	-0.0166919	0.91745	0.828512	100503481	ENSMUSG00000087358	3.1749	-0.218928	-6.58155
4930453J04Rik	RIKEN cDNA 4930453J04 gene	-0.00119569	0.994346	0.989031	74652	NA	4.07847	-0.0138884	-6.60592
4930453L07Rik	RIKEN cDNA 4930453L07 gene	-0.023948	0.856186	0.722529	74688	ENSMUSG00000109215	3.48818	-0.359175	-6.54027
4930453N24Rik	RIKEN cDNA 4930453N24 gene	0.19014	0.0950239	0.0218992	67609	ENSMUSG00000059920	2.9637	2.44712	-3.87297
4930453O03Rik	RIKEN cDNA 4930453O03 gene	-0.0282236	0.818064	0.663068	74885	NA	4.18142	-0.440997	-6.50704
4930455C13Rik	RIKEN cDNA 4930455C13 gene	0.0528327	0.782825	0.606504	73990	ENSMUSG00000112654	5.25642	0.521761	-6.46769
4930455D15Rik	RIKEN cDNA 4930455D15 gene	0.0754877	0.591295	0.366516	75795	ENSMUSG00000097553	3.37275	0.919985	-6.18093
4930455H04Rik	RIKEN cDNA 4930455H04 gene	0.126058	0.261123	0.0978092	74654	ENSMUSG00000080907	3.12504	1.721	-5.17844
4930455J16Rik	RIKEN cDNA 4930455J16 gene	0.00275544	0.987094	0.972358	67585	ENSMUSG00000114384	3.26908	0.0350054	-6.60539
4930455M05Rik	RIKEN cDNA 4930455M05 gene	0.0963677	0.444052	0.225239	78918	NA	3.59043	1.24396	-5.83958
4930456G14Rik	RIKEN cDNA 4930456G14 gene	0.0571787	0.671232	0.456756	74678	NA	2.93485	0.756124	-6.31727
4930456J16Rik	RIKEN cDNA 4930456J16 gene	-0.0336357	0.811216	0.651908	74887	NA	2.92056	-0.45668	-6.4999
4930456K20Rik	RIKEN cDNA 4930456K20 gene	0.0885392	0.626253	0.403407	74898	NA	3.38182	0.850214	-6.24205
4930456L15Rik	RIKEN cDNA 4930456L15 gene	0.00717184	0.967964	0.930563	71650	ENSMUSG00000078618	3.76331	0.0880328	-6.60206
4930458D05Rik	RIKEN cDNA 4930458D05 gene	0.0205922	0.894556	0.787265	75802	NA	3.36553	0.272825	-6.56804
4930458K08Rik	RIKEN cDNA 4930458K08 gene	0.00644147	0.972036	0.939349	74877	NA	3.4693	0.0768701	-6.603
4930459C07Rik	RIKEN cDNA 4930459C07 gene	0.105476	0.315519	0.130298	74881	ENSMUSG00000112762	3.28869	1.56526	-5.41359
4930461C15Rik	RIKEN cDNA 4930461C15 gene	0.117603	0.39332	0.184317	74883	NA	4.59459	1.36595	-5.68763
4930463O16Rik	RIKEN cDNA 4930463O16 gene	0.00234696	0.99313	0.984365	75804	ENSMUSG00000020033	4.25694	0.0197975	-6.60582
4930465K10Rik	RIKEN cDNA 4930465K10 gene	-0.0871348	0.511101	0.284332	67640	NA	4.53978	-1.09452	-6.00855
4930465M20Rik	RIKEN cDNA 4930465M20 gene	-0.036852	0.841209	0.697873	74968	ENSMUSG00000085641	3.52173	-0.39277	-6.52744
4930466F19Rik	RIKEN cDNA 4930466F19 gene	0.166431	0.0955738	0.0220981	75026	NA	2.75251	2.44305	-3.88113
4930466I24Rik	RIKEN cDNA 4930466I24 gene	-0.227781	0.0903231	0.0202487	75816	NA	3.9477	-2.48235	-3.80213
4930466K18Rik	RIKEN cDNA 4930466K18 gene	-0.404813	0.0286568	0.00393022	74969	NA	6.31631	-3.18237	-2.28696
4930467D19Rik	RIKEN cDNA 4930467D19 gene	0.186361	0.14264	0.0398797	75004	NA	3.73233	2.16997	-4.40807
4930467D21Rik	RIKEN cDNA 4930467D21 gene	-0.000245397	0.998304	0.996385	75814	NA	2.68837	-0.00457725	-6.60601
4930470H14Rik	RIKEN cDNA 4930470H14 gene	-0.103793	0.515196	0.288645	75815	ENSMUSG00000116975	3.23171	-1.08453	-6.01915
4930470P17Rik	RIKEN cDNA 4930470P17 gene	0.118385	0.220041	0.0756237	67637	ENSMUSG00000043583	4.33609	1.85499	-4.96229
4930471E19Rik	RIKEN cDNA 4930471E19 gene	0.172086	0.260569	0.0974355	74912	ENSMUSG00000112716	3.20451	1.72303	-5.17526
4930471G03Rik	RIKEN cDNA 4930471G03 gene	-0.0169349	0.93369	0.857828	74966	ENSMUSG00000117852	3.68037	-0.181029	-6.58929
4930471M09Rik	RIKEN cDNA 4930471M09 gene	0.0109584	0.935527	0.861626	75787	ENSMUSG00000097693	2.84428	0.17614	-6.59018
4930473A02Rik	RIKEN cDNA 4930473A02 gene	-0.0395598	0.782095	0.605067	321014	ENSMUSG00000060029	4.46553	-0.523856	-6.46658
4930473H19Rik	RIKEN cDNA 4930473H19 gene	0.108046	0.436842	0.219257	74926	ENSMUSG00000113087	3.77562	1.26067	-5.8195
4930473M17Rik	RIKEN cDNA 4930473M17 gene	0.0667682	0.725679	0.525997	75018	NA	3.3429	0.643277	-6.39635
4930473O22Rik	RIKEN cDNA 4930473O22 gene	0.129811	0.266899	0.101347	75025	ENSMUSG00000112484	4.0907	1.70209	-5.20793
4930474A20Rik	RIKEN cDNA 4930474A20 gene	0.0649845	0.575897	0.350042	74940	NA	3.5273	0.952639	-6.15077
4930474H20Rik	RIKEN cDNA 4930474H20 gene	-0.0158536	0.917269	0.828084	74967	ENSMUSG00000115001	2.92592	-0.219484	-6.58143
4930474N05Rik	RIKEN cDNA 4930474N05 gene	0.0870885	0.528209	0.301505	218921	ENSMUSG00000096405	3.69832	1.05539	-6.04958
4930474N09Rik	RIKEN cDNA 4930474N09 gene	0.0204141	0.887359	0.773839	67639	ENSMUSG00000113210	2.78283	0.290539	-6.56296
4930477O15Rik	RIKEN cDNA 4930477O15 gene	-0.0750069	0.626362	0.40357	74983	NA	3.76468	-0.849915	-6.24231
4930478L05Rik	RIKEN cDNA 4930478L05 gene	0.126446	0.168566	0.0510558	75818	ENSMUSG00000116628	4.44372	2.05108	-4.62447
4930478M09Rik	RIKEN cDNA 4930478M09 gene	0.0394925	0.839792	0.695446	74906	NA	3.72432	0.396101	-6.5261
4930478P22Rik	RIKEN cDNA 4930478P22 gene	0.067487	0.622863	0.399349	74429	ENSMUSG00000106762	4.9783	0.857681	-6.23573
4930480E11Rik	RIKEN cDNA 4930480E11 gene	-0.0093652	0.947744	0.885796	74910	ENSMUSG00000035651	3.372	-0.145124	-6.59526
4930480G23Rik	RIKEN cDNA 4930480G23 gene	-0.0562086	0.679736	0.467851	74988	NA	2.51904	-0.737408	-6.33123
4930480K02Rik	RIKEN cDNA 4930480K02 gene	-0.0153079	0.947796	0.885985	74935	NA	3.7406	-0.144882	-6.5953
4930480K15Rik	RIKEN cDNA 4930480K15 gene	0.0486446	0.662121	0.444174	78800	ENSMUSG00000090160	2.39278	0.777681	-6.30078
4930480K23Rik	RIKEN cDNA 4930480K23 gene	0.032475	0.807689	0.646896	75016	ENSMUSG00000097284	3.27776	0.463763	-6.4966
4930481A15Rik	RIKEN cDNA 4930481A15 gene	0.177716	0.338066	0.14556	74931	ENSMUSG00000086938	4.03389	1.50304	-5.50247
4930483C01Rik	RIKEN cDNA 4930483C01 gene	0.0317933	0.757632	0.568278	74907	NA	2.89714	0.578362	-6.43626
4930483J18Rik	RIKEN cDNA 4930483J18 gene	0.210854	0.132978	0.0359837	67638	ENSMUSG00000047938	4.63479	2.21857	-4.31725
4930483K19Rik	RIKEN cDNA 4930483K19 gene	0.127589	0.455792	0.234891	74953	ENSMUSG00000086241	3.49038	1.2177	-5.87066
4930483O08Rik	RIKEN cDNA 4930483O08 gene	0.0593236	0.706889	0.500631	74970	ENSMUSG00000109816	3.42573	0.683579	-6.36952
4930484H19Rik	RIKEN cDNA 4930484H19 gene	-0.10929	0.29561	0.118021	75813	ENSMUSG00000112832	4.4544	-1.61983	-5.33322
4930485E13Rik	RIKEN cDNA 4930485E13 gene	0.0346171	0.792525	0.622003	74911	NA	2.63697	0.499303	-6.47928
4930485G23Rik	RIKEN cDNA 4930485G23 gene	0.0684868	0.730722	0.532653	75808	NA	3.17306	0.63288	-6.40302
4930486A15Rik	RIKEN cDNA 4930486A15 gene	0.0852012	0.610133	0.385963	75006	NA	3.57733	0.882666	-6.21418
4930486L24Rik	RIKEN cDNA 4930486L24 gene	0.132663	0.423991	0.208769	214639	ENSMUSG00000050345	4.97225	1.29082	-5.78267
4930487N04Rik	RIKEN cDNA 4930487N04 gene	0.0730491	0.658226	0.438623	74929	NA	4.1448	0.787307	-6.29327
4930488B22Rik	RIKEN cDNA 4930488B22 gene	-0.0440619	0.815893	0.659348	74971	ENSMUSG00000092578	4.16342	-0.446212	-6.50469
4930488L21Rik	RIKEN cDNA 4930488L21 gene	0.120064	0.408342	0.196222	75809	NA	3.36597	1.32846	-5.73564
4930488N15Rik	RIKEN cDNA 4930488N15 gene	0.0162254	0.924478	0.842838	75032	NA	3.18616	0.200372	-6.58552
4930488N24Rik	RIKEN cDNA 4930488N24 gene	0.0140412	0.938336	0.867416	75011	NA	4.07108	0.168695	-6.59149
4930500A05Rik	RIKEN cDNA 4930500A05 gene	0.269282	0.00680169	0.000559637	74972	ENSMUSG00000117391	2.93559	3.96182	-0.434874
4930500E03Rik	RIKEN cDNA 4930500E03 gene	0.0875652	0.521828	0.295176	74990	NA	3.57949	1.06962	-6.03481
4930500F04Rik	RIKEN cDNA 4930500F04 gene	0.0253592	0.870427	0.745464	70969	ENSMUSG00000107214	3.73216	0.3283	-6.55107
4930500G05Rik	RIKEN cDNA 4930500G05 gene	0.0444744	0.738544	0.542144	75037	NA	4.21139	0.618173	-6.41227
4930500H12Rik	RIKEN cDNA 4930500H12 gene	-0.0145916	0.920217	0.834982	74991	ENSMUSG00000116976	3.438	-0.210539	-6.58339
4930502E18Rik	RIKEN cDNA 4930502E18 gene	-0.113741	0.470179	0.246547	75013	ENSMUSG00000055555	3.92352	-1.18705	-5.9062
4930502M04Rik	RIKEN cDNA 4930502M04 gene	0.073658	0.580448	0.355088	74974	NA	3.86512	0.942529	-6.16021
4930503B20Rik	RIKEN cDNA 4930503B20 gene	0.066033	0.603891	0.379765	75015	NA	2.69869	0.894422	-6.20385
4930503E14Rik	RIKEN cDNA 4930503E14 gene	-0.097065	0.344994	0.149711	74954	ENSMUSG00000072595	2.66537	-1.48705	-5.52483
4930503E24Rik	eukaryotic translation initiation factor 3, subunit I pseudogene	0.0697986	0.508209	0.281392	75030	ENSMUSG00000112364	2.9736	1.10138	-6.00121
4930503L19Rik	RIKEN cDNA 4930503L19 gene	0.120477	0.542551	0.315074	269033	ENSMUSG00000044906	6.40936	1.02557	-6.07992
4930504C09Rik	RIKEN cDNA 4930504C09 gene	0.022798	0.922519	0.839332	75076	ENSMUSG00000116167	4.30087	0.204906	-6.58458
4930505A04Rik	RIKEN cDNA 4930505A04 gene	0.0104462	0.954966	0.901398	75087	ENSMUSG00000040919	3.11329	0.125181	-6.59802
4930505M18Rik	RIKEN cDNA 4930505M18 gene	0.0632792	0.754427	0.563323	67641	NA	4.05075	0.585836	-6.43188
4930505N22Rik	RIKEN cDNA 4930505N22 gene	-0.0569928	0.709413	0.504003	100174921	ENSMUSG00000097690	5.00381	-0.678156	-6.37322
4930505O19Rik	RIKEN cDNA 4930505O19 gene	-0.0131692	0.921756	0.838255	74705	NA	2.93326	-0.2063	-6.58429
4930505O20Rik	RIKEN cDNA 4930505O20 gene	-0.0363164	0.77979	0.601265	74709	NA	3.29385	-0.529413	-6.46362
4930506C21Rik	RIKEN cDNA 4930506C21 gene	0.0400354	0.79685	0.627953	75060	ENSMUSG00000087478	4.74512	0.49075	-6.48356
4930507A01Rik	RIKEN cDNA 4930507A01 gene	-0.199305	0.192033	0.0620033	75867	NA	4.61167	-1.95528	-4.79258
4930507D05Rik	RIKEN cDNA 4930507D05 gene	0.168929	0.113679	0.0284316	74706	ENSMUSG00000097129	3.58052	2.32819	-4.10758
4930507D10Rik	RIKEN cDNA 4930507D10 gene	0.0717299	0.621182	0.397525	75043	ENSMUSG00000086703	3.34288	0.861054	-6.23285
4930509E16Rik	RIKEN cDNA 4930509E16 gene	-0.037772	0.761695	0.574801	75115	ENSMUSG00000096986	3.17874	-0.568573	-6.44192
4930509E22Rik	RIKEN cDNA 4930509E22 gene	0.0345214	0.825541	0.673945	75120	NA	3.41511	0.425816	-6.51371
4930509J09Rik	RIKEN cDNA 4930509J09 gene	0.0941642	0.376316	0.170889	74693	ENSMUSG00000102362	2.51102	1.41059	-5.62898
4930509K18Rik	RIKEN cDNA 4930509K18 gene	0.029018	0.801624	0.635985	75819	ENSMUSG00000087137	3.70455	0.479264	-6.4892
4930510E17Rik	RIKEN cDNA 4930510E17 gene	0.0460248	0.748955	0.556729	74695	NA	2.71075	0.595835	-6.42592
4930511A02Rik	RIKEN cDNA 4930511A02 gene	0.131483	0.0901146	0.0201703	74712	ENSMUSG00000097841	2.40817	2.48409	-3.79862
4930511E03Rik	RIKEN cDNA 4930511E03 gene	0.0327793	0.713569	0.509687	78773	ENSMUSG00000108187	3.30881	0.669063	-6.37937
4930511J24Rik	RIKEN cDNA 4930511J24 gene	0.0188104	0.875003	0.752802	74714	NA	3.11135	0.31849	-6.55429
4930512B01Rik	RIKEN cDNA 4930512B01 gene	0.0345775	0.809729	0.649865	74724	NA	2.64965	0.459565	-6.49856
4930512H18Rik	RIKEN cDNA 4930512H18 gene	0.172181	0.0859108	0.0188006	75111	NA	3.20335	2.51552	-3.73488
4930512M02Rik	RIKEN cDNA 4930512M02 gene	0.0271852	0.822166	0.668902	102631730	ENSMUSG00000062511	2.70263	0.432841	-6.51065
4930513L20Rik	RIKEN cDNA 4930513L20 gene	-7.37754e-05	0.999954	0.999489	71656	NA	4.12674	-0.000646453	-6.60602
4930513N10Rik	RIKEN cDNA 4930513N10 gene	0.0459762	0.602289	0.378226	319960	ENSMUSG00000074136	2.80504	0.897361	-6.20124
4930513N20Rik	RIKEN cDNA 4930513N20 gene	-0.0864137	0.580112	0.354692	75108	NA	4.00296	-0.943319	-6.15948
4930513O06Rik	RIKEN cDNA 4930513O06 gene	-0.0118029	0.941984	0.874732	75125	ENSMUSG00000031270	2.8029	-0.159302	-6.59306
4930515G01Rik	RIKEN cDNA 4930515G01 gene	-0.0545445	0.692512	0.483441	67642	ENSMUSG00000092183	4.91246	-0.711546	-6.34997
4930515G13Rik	RIKEN cDNA 4930515G13 gene	0.0861889	0.400091	0.189486	75098	NA	3.0002	1.34944	-5.70891
4930516K23Rik	RIKEN cDNA 4930516K23 gene	-0.172178	0.157843	0.0464071	76875	NA	3.58017	-2.09739	-4.54118
4930517E11Rik	RIKEN cDNA 4930517E11 gene	-0.0119736	0.951299	0.893456	74702	ENSMUSG00000085496	4.00712	-0.135326	-6.59667
4930517G19Rik	RIKEN cDNA 4930517G19 gene	-0.114539	0.494418	0.268013	74727	NA	4.08499	-1.1333	-5.96656
4930517J16Rik	RIKEN cDNA 4930517J16 gene	-0.0247172	0.87707	0.755987	74722	NA	4.31489	-0.314242	-6.55566
4930517N10Rik	RIKEN cDNA 4930517N10 gene	-0.0104205	0.954554	0.900259	75049	NA	4.01371	-0.126635	-6.59783
4930517O19Rik	RIKEN cDNA 4930517O19 gene	0.0618106	0.662738	0.445108	75075	NA	3.37482	0.776068	-6.30203
4930518F22Rik	RIKEN cDNA 4930518F22 gene	0.0435602	0.768015	0.582688	71655	NA	2.74751	0.556811	-6.4486
4930518I15Rik	RIKEN cDNA 4930518I15 gene	-0.218333	0.227766	0.0797191	74704	NA	6.87219	-1.82791	-5.00696
4930518J20Rik	RIKEN cDNA 4930518J20 gene	-0.054388	0.679674	0.467364	67589	NA	2.71174	-0.738225	-6.33063
4930518P08Rik	RIKEN cDNA 4930518P08 gene	-0.00304579	0.984833	0.967545	71654	ENSMUSG00000113652	4.51186	-0.0411039	-6.60516
4930519A11Rik	RIKEN cDNA 4930519A11 gene	0.0855758	0.440794	0.222576	74696	NA	2.90992	1.25136	-5.83072
4930519D14Rik	RIKEN cDNA 4930519D14 gene	0.0244877	0.897205	0.791971	75090	ENSMUSG00000086263	3.68678	0.266638	-6.56974
4930519E07Rik	RIKEN cDNA 4930519E07 gene	0.0499008	0.733936	0.536722	74713	NA	3.00239	0.626557	-6.40703
4930519F16Rik	RIKEN cDNA 4930519F16 gene	0.12834	0.428899	0.212695	75106	ENSMUSG00000031325	3.16203	1.2794	-5.79671
4930519G04Rik	RIKEN cDNA 4930519G04 gene	0.024849	0.813809	0.65546	67593	ENSMUSG00000029564	2.9034	0.451676	-6.50221
4930519H02Rik	RIKEN cDNA 4930519H02 gene	0.0546793	0.630278	0.407576	75058	ENSMUSG00000105185	3.01005	0.842592	-6.24846
4930519N06Rik	RIKEN cDNA 4930519N06 gene	-0.0192583	0.940327	0.871573	75082	NA	4.06939	-0.163356	-6.59239
4930519P11Rik	RIKEN cDNA 4930519P11 gene	0.0525905	0.768973	0.58434	74721	NA	3.75368	0.554357	-6.44997
4930520O04Rik	RIKEN cDNA 4930520O04 gene	-0.0128346	0.94156	0.874246	75116	ENSMUSG00000074039	3.64546	-0.159925	-6.59296
4930521G14Rik	RIKEN cDNA 4930521G14 gene	-0.103522	0.192264	0.0621336	74707	NA	2.54852	-1.95424	-4.79439
4930521O11Rik	RIKEN cDNA 4930521O11 gene	0.0782163	0.389872	0.181877	74715	ENSMUSG00000071591	3.43504	1.37386	-5.67735
4930522H14Rik	RIKEN cDNA 4930522H14 gene	-0.109193	0.507011	0.280129	67646	ENSMUSG00000060491	4.23734	-1.10435	-5.99803
4930522N08Rik	RIKEN cDNA 4930522N08 gene	0.085683	0.586435	0.3617	75094	NA	3.41395	0.929428	-6.17231
4930523C07Rik	RIKEN cDNA 4930523C07 gene	0.0216763	0.897972	0.793838	67647	ENSMUSG00000090394	2.92399	0.264185	-6.57041
4930523O13Rik	RIKEN cDNA 4930523O13 gene	-0.0189249	0.864193	0.735351	74726	ENSMUSG00000115177	2.43738	-0.341872	-6.54644
4930524B15Rik	RIKEN cDNA 4930524B15 gene	-0.0868634	0.678275	0.465151	67592	ENSMUSG00000020299	3.39321	-0.741939	-6.32788
4930524B17Rik	RIKEN cDNA 4930524B17 gene	0.0708733	0.512631	0.286178	74725	ENSMUSG00000107217	3.14878	1.09023	-6.01311
4930524C18Rik	RIKEN cDNA 4930524C18 gene	0.258609	0.048967	0.00840131	75822	ENSMUSG00000115320	3.27566	2.86546	-2.99585
4930524J08Rik	RIKEN cDNA 4930524J08 gene	-0.0797762	0.451025	0.23071	75129	NA	6.40062	-1.22898	-5.85739
4930524O07Rik	RIKEN cDNA 4930524O07 gene	0.00155094	0.992	0.982215	406209	NA	3.42635	0.0225203	-6.60576
4930524O08Rik	RIKEN cDNA 4930524O08 gene	0.0672604	0.662815	0.445224	74700	ENSMUSG00000098627	3.1432	0.775867	-6.30218
4930525G20Rik	RIKEN cDNA 4930525G20 gene	-0.128221	0.175156	0.0541597	320163	ENSMUSG00000097276	2.81399	-2.0222	-4.67575
4930526F13Rik	RIKEN cDNA 4930526F13 gene	0.143116	0.190774	0.0612528	75193	NA	4.28253	1.96135	-4.7821
4930526I15Rik	RIKEN cDNA 4930526I15 gene	-0.258733	0.0384695	0.0059815	75135	NA	7.36903	-3.00847	-2.68005
4930526L06Rik	RIKEN cDNA 4930526L06 gene	-0.0557916	0.653228	0.432538	75138	ENSMUSG00000097091	2.6922	-0.797947	-6.28487
4930527F18Rik	RIKEN cDNA 4930527F18 gene	-0.00593751	0.976401	0.949823	75167	NA	3.38544	-0.0635747	-6.60396
4930527J03Rik	RIKEN cDNA 4930527J03 gene	-0.0024809	0.988647	0.975657	75164	NA	5.35549	-0.0308255	-6.60553
4930528A17Rik	RIKEN cDNA 4930528A17 gene	0.207089	0.0614108	0.011551	67735	NA	4.32009	2.72916	-3.28977
4930528D03Rik	RIKEN cDNA 4930528D03 gene	0.170228	0.156648	0.0458939	75223	ENSMUSG00000097502	3.22512	2.10275	-4.53145
4930528G23Rik	RIKEN cDNA 4930528G23 gene	0.0296658	0.82833	0.678578	75831	ENSMUSG00000084909	2.99488	0.419381	-6.51647
4930529F21Rik	RIKEN cDNA 4930529F21 gene	-0.0186303	0.887602	0.774562	75226	NA	3.26567	-0.289584	-6.56324
4930529K09Rik	RIKEN cDNA 4930529K09 gene	-0.0172015	0.891857	0.782491	75155	ENSMUSG00000115271	3.54046	-0.279114	-6.56627
4930532I03Rik	RIKEN cDNA 4930532I03 gene	0.0126424	0.920213	0.834904	75833	ENSMUSG00000112201	2.57311	0.21064	-6.58337
4930532J02Rik	RIKEN cDNA 4930532J02 gene	-0.288136	0.00673123	0.000550894	75195	NA	3.48159	-3.96799	-0.419776
4930533B01Rik	RIKEN cDNA 4930533B01 gene	0.0215501	0.910859	0.816039	75166	ENSMUSG00000084798	4.72234	0.23515	-6.5778
4930533B18Rik	RIKEN cDNA 4930533B18 gene	0.138797	0.457402	0.236147	75168	NA	2.87139	1.21434	-5.87459
4930533K18Rik	RIKEN cDNA 4930533K18 gene	0.0675923	0.664044	0.446799	75189	NA	3.12989	0.773154	-6.30428
4930533L02Rik	RIKEN cDNA 4930533L02 gene	0.00305187	0.982912	0.963055	75207	NA	3.34924	0.046794	-6.6049
4930533N22Rik	RIKEN cDNA 4930533N22 gene	-0.00233288	0.990647	0.979505	75205	ENSMUSG00000108803	3.23227	-0.0259524	-6.60568
4930534D22Rik	RIKEN cDNA 4930534D22 gene	0.13908	0.206317	0.0685194	100503594	NA	3.28246	1.90513	-4.87827
4930534H18Rik	RIKEN cDNA 4930534H18 gene	-0.148499	0.267518	0.101608	68174	NA	3.06465	-1.70072	-5.21006
4930534I15Rik	RIKEN cDNA 4930534I15 gene	0.124238	0.240215	0.0867149	75169	NA	3.49455	1.78432	-5.07784
4930535F04Rik	RIKEN cDNA 4930535F04 gene	0.0636068	0.596187	0.37192	75183	NA	3.23643	0.909487	-6.19041
4930535I16Rik	RIKEN cDNA 4930535I16 gene	0.165244	0.547478	0.320288	75220	NA	4.01063	1.01436	-6.09113
4930537H20Rik	RIKEN cDNA 4930537H20 gene	0.0453412	0.725921	0.526305	75825	NA	4.64394	0.642795	-6.39667
4930539E08Rik	RIKEN cDNA 4930539E08 gene	0.119613	0.422184	0.207159	207819	ENSMUSG00000048905	5.11802	1.29555	-5.77683
4930539J05Rik	RIKEN cDNA 4930539J05 gene	-0.0591534	0.723995	0.523312	319587	ENSMUSG00000097032	3.03958	-0.647492	-6.39362
4930540M05Rik	RIKEN cDNA 4930540M05 gene	-0.0144499	0.954704	0.900822	112414	NA	3.86005	-0.125916	-6.59792
4930542C12Rik	RIKEN cDNA 4930542C12 gene	-0.109655	0.206523	0.0686168	67648	NA	4.04814	-1.90441	-4.87948
4930542C16Rik	RIKEN cDNA 4930542C16 gene	0.0135595	0.935988	0.862832	75163	NA	3.58888	0.174589	-6.59045
4930542D17Rik	RIKEN cDNA 4930542D17 gene	0.226409	0.0661164	0.0128875	75211	ENSMUSG00000116848	6.05981	2.68172	-3.39032
4930542N06Rik	RIKEN cDNA 4930542N06 gene	0.169017	0.119597	0.0305865	75827	NA	5.59787	2.29444	-4.17282
4930543E12Rik	RIKEN cDNA 4930543E12 gene	0.0624715	0.593095	0.368247	75239	ENSMUSG00000110009	2.43819	0.916612	-6.18398
4930543N07Rik	RIKEN cDNA 4930543N07 gene	0.130109	0.34224	0.148146	75187	ENSMUSG00000110037	3.89388	1.49303	-5.51648
4930544F09Rik	RIKEN cDNA 4930544F09 gene	-0.070038	0.563845	0.337411	75198	NA	4.18232	-0.978383	-6.12632
4930544G11Rik	RIKEN cDNA 4930544G11 gene	-0.0257053	0.883629	0.76825	67653	ENSMUSG00000036463	2.89066	-0.297942	-6.56074
4930544L04Rik	RIKEN cDNA 4930544L04 gene	0.147159	0.319617	0.133229	78807	NA	4.01717	1.55287	-5.43153
4930544L18Rik	RIKEN cDNA 4930544L18 gene	0.0327869	0.841434	0.698222	75830	NA	2.8943	0.392291	-6.52763
4930544M13Rik	RIKEN cDNA 4930544M13 gene	0.00820765	0.962773	0.918316	75161	ENSMUSG00000051758	2.97808	0.103614	-6.60054
4930544N03Rik	RIKEN cDNA 4930544N03 gene	-0.0147013	0.909659	0.813229	77628	NA	2.98607	-0.238813	-6.57691
4930545H06Rik	RIKEN cDNA 4930545H06 gene	0.0654875	0.650562	0.429689	75148	ENSMUSG00000112157	3.58542	0.802961	-6.28087
4930545L23Rik	RIKEN cDNA 4930545L23 gene	0.218161	0.190553	0.0611632	78805	ENSMUSG00000085247	3.80142	1.96208	-4.78084
4930546C10Rik	RIKEN cDNA 4930546C10 gene	0.0781115	0.622851	0.399291	78931	ENSMUSG00000024546	4.02357	0.857788	-6.23564
4930548F15Rik	RIKEN cDNA 4930548F15 gene	0.0918876	0.57439	0.348312	75300	NA	3.99501	0.956127	-6.14749
4930548G14Rik	RIKEN cDNA 4930548G14 gene	0.0320164	0.856877	0.724573	75281	ENSMUSG00000051198	3.94579	0.35641	-6.54128
4930548H24Rik	RIKEN cDNA 4930548H24 gene	-0.0291025	0.897684	0.793232	67656	ENSMUSG00000029138	3.71908	-0.264981	-6.57019
4930549C15Rik	RIKEN cDNA 4930549C15 gene	0.000420842	0.998163	0.995967	75243	ENSMUSG00000114048	4.15374	0.00510671	-6.60601
4930549O18Rik	RIKEN cDNA 4930549O18 gene	-0.138253	0.0754793	0.0156603	75335	NA	2.55897	-2.59647	-3.56859
4930550C14Rik	RIKEN cDNA 4930550C14 gene	-0.114199	0.44574	0.226717	75311	ENSMUSG00000005131	2.98481	-1.23989	-5.84444
4930550C17Rik	RIKEN cDNA 4930550C17 gene	0.169346	0.230977	0.0816474	75245	ENSMUSG00000097361	3.58232	1.81558	-5.02715
4930550L24Rik	RIKEN cDNA 4930550L24 gene	-0.0764141	0.638072	0.416621	75352	ENSMUSG00000046180	3.35155	-0.826223	-6.26202
4930551I15Rik	RIKEN cDNA 4930551I15 gene	-0.0314828	0.852098	0.715388	75313	NA	3.09098	-0.36886	-6.53669
4930551O13Rik	RIKEN cDNA 4930551O13 gene	0.0276749	0.886959	0.772917	75263	NA	3.27839	0.291759	-6.5626
4930552N02Rik	RIKEN cDNA 4930552N02 gene	0.104734	0.185052	0.0586442	75367	ENSMUSG00000089717	2.74934	1.98297	-4.74458
4930552P12Rik	RIKEN cDNA 4930552P12 gene	0.0244075	0.891182	0.780844	77594	ENSMUSG00000097632	4.20623	0.281286	-6.56565
4930553M12Rik	RIKEN cDNA 4930553M12 gene	0.146797	0.380496	0.174213	75246	NA	3.90111	1.39928	-5.64398
4930553P13Rik	RIKEN cDNA 4930553P13 gene	0.137357	0.330183	0.140596	75264	NA	4.2996	1.52267	-5.47475
4930553P18Rik	RIKEN cDNA 4930553P18 gene	0.0123605	0.937593	0.865506	75355	ENSMUSG00000106791	4.75095	0.17115	-6.59106
4930554C24Rik	RIKEN cDNA 4930554C24 gene	0.0602623	0.623796	0.40054	75253	ENSMUSG00000099724	2.81674	0.855485	-6.23759
4930554G24Rik	RIKEN cDNA 4930554G24 gene	-0.888791	0.129326	0.0344084	75280	ENSMUSG00000085452	4.78721	-2.23958	-4.27756
4930554H23Rik	RIKEN cDNA 4930554H23 gene	0.072761	0.511744	0.285421	77631	ENSMUSG00000097682	4.42285	1.09199	-6.01125
4930555B11Rik	RIKEN cDNA 4930555B11 gene	0.0254761	0.87666	0.755165	75279	ENSMUSG00000086396	3.84842	0.315339	-6.55531
4930555F03Rik	RIKEN cDNA 4930555F03 gene	0.026059	0.880038	0.761477	75359	ENSMUSG00000031559	4.19666	0.306934	-6.55797
4930556A12Rik	RIKEN cDNA 4930556A12 gene	0.00331149	0.984125	0.965354	75333	NA	5.86441	0.0438808	-6.60504
4930556A20Rik	RIKEN cDNA 4930556A20 gene	0.0563212	0.712777	0.508527	75277	NA	3.89675	0.670914	-6.37812
4930556H04Rik	RIKEN cDNA 4930556H04 gene	0.0297084	0.872518	0.748789	75842	NA	3.27338	0.32385	-6.55254
4930556J24Rik	RIKEN cDNA 4930556J24 gene	0.113299	0.401747	0.190957	75342	NA	3.38449	1.34481	-5.71484
4930556L07Rik	RIKEN cDNA 4930556L07 gene	0.099463	0.494418	0.268052	75283	ENSMUSG00000086800	4.49744	1.13321	-5.96666
4930556M19Rik	RIKEN cDNA 4930556M19 gene	0.0497436	0.779616	0.600825	75259	ENSMUSG00000096971	3.0776	0.530058	-6.46328
4930556N09Rik	RIKEN cDNA 4930556N09 gene	0.0277027	0.85621	0.723005	75301	ENSMUSG00000111924	3.37767	0.358531	-6.54051
4930556N13Rik	RIKEN cDNA 4930556N13 gene	0.12425	0.464512	0.242004	75285	ENSMUSG00000092399	5.24947	1.19886	-5.8926
4930557B21Rik	RIKEN cDNA 4930557B21 gene	0.108137	0.438236	0.220364	75308	NA	4.00343	1.25755	-5.82327
4930557J02Rik	RIKEN cDNA 4930557J02 gene	-0.0666266	0.686878	0.476713	75357	ENSMUSG00000106902	3.26484	-0.722647	-6.34201
4930558J18Rik	RIKEN cDNA 4930558J18 gene	0.174425	0.164053	0.0490935	75323	ENSMUSG00000097519	4.48638	2.07015	-4.59033
4930558J22Rik	RIKEN cDNA 4930558J22 gene	0.0791986	0.570306	0.343944	218102	NA	3.08383	0.964988	-6.13912
4930558K02Rik	RIKEN cDNA 4930558K02 gene	0.148585	0.306637	0.124787	75368	ENSMUSG00000086277	4.93118	1.58921	-5.3786
4930558N01Rik	RIKEN cDNA 4930558N01 gene	-0.261001	0.0227546	0.00287417	75840	NA	6.36425	-3.31018	-1.99238
4930560O18Rik	RIKEN cDNA 4930560O18 gene	0.124199	0.299798	0.120587	75838	NA	2.72352	1.60805	-5.35076
4930562A09Rik	RIKEN cDNA 4930562A09 gene	0.167205	0.239221	0.0860153	75303	NA	4.52987	1.78854	-5.07103
4930562C15Rik	RIKEN cDNA 4930562C15 gene	0.152206	0.372165	0.168016	78809	ENSMUSG00000022518	4.50148	1.4205	-5.61574
4930562D21Rik	RIKEN cDNA 4930562D21 gene	2.49836e-05	0.999954	0.999698	75324	NA	3.36869	0.000382674	-6.60602
4930562F07Rik	RIKEN cDNA 4930562F07 gene	0.0905677	0.609134	0.384943	75255	ENSMUSG00000026729	3.96568	0.884592	-6.2125
4930563E18Rik	RIKEN cDNA 4930563E18 gene	0.0979377	0.49079	0.264455	75370	ENSMUSG00000097387	4.54025	1.14199	-5.95697
4930563E22Rik	RIKEN cDNA 4930563E22 gene	0.0403734	0.759798	0.57181	75304	NA	6.08547	0.573055	-6.43934
4930563F15Rik	RIKEN cDNA 4930563F15 gene	0.119484	0.39479	0.18549	67658	NA	3.15479	1.36217	-5.69252
4930563N14Rik	RIKEN cDNA 4930563N14 gene	0.0569125	0.45246	0.23202	67668	NA	2.48511	1.22543	-5.86158
4930564B12Rik	RIKEN cDNA 4930564B12 gene	0.153313	0.304959	0.123825	75843	NA	4.61934	1.59348	-5.37231
4930564C03Rik	RIKEN cDNA 4930564C03 gene	0.0110133	0.956398	0.903439	75341	NA	3.35198	0.122577	-6.59834
4930564D02Rik	RIKEN cDNA 4930564D02 gene	-0.0631254	0.623796	0.400526	75269	ENSMUSG00000051788	4.73772	-0.855511	-6.23757
4930565D16Rik	RIKEN cDNA 4930565D16 gene	0.125418	0.151471	0.0436053	75309	ENSMUSG00000104004	4.75908	2.12735	-4.48662
4930565N06Rik	RIKEN cDNA 4930565N06 gene	-0.073411	0.512487	0.286072	68306	ENSMUSG00000084834	3.43036	-1.09048	-6.01285
4930566D17Rik	RIKEN cDNA 4930566D17 gene	-0.0609527	0.653418	0.432825	75900	NA	3.63631	-0.797444	-6.28527
4930566F21Rik	RIKEN cDNA 4930566F21 gene	-0.0367496	0.827636	0.676751	75844	NA	2.91345	-0.421917	-6.51539
4930566N20Rik	RIKEN cDNA 4930566N20 gene	0.126605	0.407251	0.195199	75924	NA	3.34435	1.33161	-5.73165
4930567K12Rik	RIKEN cDNA 4930567K12 gene	-0.14521	0.432775	0.216322	75845	ENSMUSG00000109382	3.16682	-1.26899	-5.80941
4930568D16Rik	RIKEN cDNA 4930568D16 gene	-0.0361735	0.782825	0.606386	75859	ENSMUSG00000026882	3.00406	-0.521933	-6.46759
4930568G15Rik	RIKEN cDNA 4930568G15 gene	-0.0406778	0.798798	0.630962	75857	ENSMUSG00000102408	3.36809	-0.486439	-6.48569
4930569F06Rik	RIKEN cDNA 4930569F06 gene	0.0204577	0.911602	0.81818	78055	NA	4.42344	0.232362	-6.57846
4930570B17Rik	RIKEN cDNA 4930570B17 gene	0.11793	0.473348	0.249231	75941	NA	3.55372	1.18015	-5.91409
4930570E03Rik	RIKEN cDNA 4930570E03 gene	0.0858515	0.63142	0.409378	78812	ENSMUSG00000116786	3.33686	0.839312	-6.2512
4930570G19Rik	RIKEN cDNA 4930570G19 gene	-0.514096	0.00820821	0.000714405	329782	ENSMUSG00000085084	3.17421	-3.86586	-0.668767
4930571B16Rik	RIKEN cDNA 4930571B16 gene	-0.0336562	0.801317	0.635379	613117	NA	4.03634	-0.480128	-6.48878
4930571K23Rik	RIKEN cDNA 4930571K23 gene	-0.00764493	0.969067	0.932802	75861	NA	5.05682	-0.0851872	-6.60231
4930572C08Rik	RIKEN cDNA 4930572C08 gene	-0.101794	0.462506	0.240347	75917	NA	3.91956	-1.20322	-5.88755
4930572G02Rik	RIKEN cDNA 4930572G02 gene	-0.00768705	0.965583	0.925876	75943	NA	4.53606	-0.0939928	-6.60151
4930572J10Rik	RIKEN cDNA 4930572J10 gene	0.0893803	0.507923	0.280974	75884	NA	2.7491	1.10236	-6.00016
4930573C08Rik	RIKEN cDNA 4930573C08 gene	-0.0228862	0.889545	0.778351	100504454	ENSMUSG00000115935	3.84265	-0.284577	-6.56471
4930573O21Rik	RIKEN cDNA 4930573O21 gene	-0.154445	0.236875	0.0846962	114670	NA	3.53606	-1.79658	-5.05804
4930577N17Rik	RIKEN cDNA 4930577N17 gene	0.166833	0.352003	0.15434	67746	ENSMUSG00000087440	5.20724	1.46962	-5.54897
4930578I06Rik	RIKEN cDNA 4930578I06 gene	0.0806224	0.553847	0.326341	67750	ENSMUSG00000021961	2.97526	1.00149	-6.10385
4930578I07Rik	RIKEN cDNA 4930578I07 gene	0.0320819	0.852115	0.715707	75892	NA	4.0205	0.368427	-6.53685
4930578M01Rik	RIKEN cDNA 4930578M01 gene	-0.629697	0.000839876	3.16282e-05	75951	ENSMUSG00000097587	4.10416	-5.08095	2.3399
4930579D07Rik	RIKEN cDNA 4930579D07 gene	0.0833938	0.476507	0.251945	75934	NA	4.25313	1.17322	-5.92197
4930579F01Rik	RIKEN cDNA 4930579F01 gene	-0.0100736	0.935794	0.861918	67741	ENSMUSG00000012042	3.40212	-0.175764	-6.59024
4930579G18Rik	RIKEN cDNA 4930579G18 gene	0.0793764	0.543822	0.316656	75913	NA	4.42036	1.02216	-6.08335
4930579G24Rik	RIKEN cDNA 4930579G24 gene	0.56598	0.0209491	0.00254799	75939	ENSMUSG00000027811	7.68637	3.35903	-1.87865
4930579H20Rik	RIKEN cDNA 4930579H20 gene	-0.00304174	0.983164	0.963527	75855	ENSMUSG00000101636	2.59413	-0.0461961	-6.60493
4930579K19Rik	RIKEN cDNA 4930579K19 gene	-0.0364128	0.771758	0.588353	75881	ENSMUSG00000051074	3.06984	-0.548412	-6.45328
4930579P08Rik	RIKEN cDNA 4930579P08 gene	0.12729	0.404661	0.193223	75878	ENSMUSG00000112924	3.71353	1.33773	-5.72387
4930581F22Rik	RIKEN cDNA 4930581F22 gene	0.0952935	0.473396	0.249389	78934	ENSMUSG00000070315	3.82093	1.17974	-5.91455
4930583I09Rik	RIKEN cDNA 4930583I09 gene	0.0618719	0.640108	0.41861	78057	ENSMUSG00000024088	3.63562	0.822654	-6.26495
4930584F24Rik	RIKEN cDNA 4930584F24 gene	-0.123389	0.268007	0.101892	75942	ENSMUSG00000029044	3.51022	-1.69923	-5.21237
4930588G05Rik	RIKEN cDNA 4930588G05 gene	-0.499294	0.00659317	0.000535368	78817	NA	7.32885	-3.97921	-0.392359
4930588G17Rik	RIKEN cDNA 4930588G17 gene	-0.0229087	0.893329	0.784784	75920	NA	3.6777	-0.276092	-6.56713
4930588J15Rik	RIKEN cDNA 4930588J15 gene	0.0635219	0.641478	0.420197	67740	NA	4.22091	0.819812	-6.26727
4930589L23Rik	RIKEN cDNA 4930589L23 gene	0.0813793	0.638057	0.416517	75879	ENSMUSG00000068957	3.20167	0.826409	-6.26187
4930589P08Rik	RIKEN cDNA 4930589P08 gene	-0.0538778	0.716137	0.513102	67748	NA	4.54502	-0.663628	-6.383
4930591A17Rik	RIKEN cDNA 4930591A17 gene	-0.0752554	0.674188	0.460963	68175	NA	4.15108	-0.748996	-6.32263
4930592A05Rik	RIKEN cDNA 4930592A05 gene	-0.0732733	0.777655	0.598284	75880	ENSMUSG00000115779	4.61716	-0.533781	-6.46128
4930592C13Rik	RIKEN cDNA 4930592C13 gene	-0.0225756	0.904733	0.804924	381498	ENSMUSG00000105834	4.68857	-0.249659	-6.57421
4930592I03Rik	RIKEN cDNA 4930592I03 gene	0.106517	0.442017	0.223713	75853	ENSMUSG00000118339	3.05962	1.24819	-5.83452
4930593A02Rik	RIKEN cDNA 4930593A02 gene	0.11433	0.368303	0.165365	71301	ENSMUSG00000097725	3.74494	1.42977	-5.60329
4930594C11Rik	G1 to S phase transition pseudogene	0.195025	0.0339021	0.00498021	77633	ENSMUSG00000103948	3.14388	3.08469	-2.50892
4930594M17Rik	RIKEN cDNA 4930594M17 gene	0.19208	0.346933	0.150909	75937	NA	3.5143	1.48249	-5.53116
4930594M22Rik	RIKEN cDNA 4930594M22 gene	0.144156	0.559438	0.332854	105245866	ENSMUSG00000075463	4.54966	0.987832	-6.11719
4930597G03Rik	RIKEN cDNA 4930597G03 gene	0.100468	0.45242	0.231934	75377	ENSMUSG00000115540	3.80499	1.22566	-5.8613
4930597L12Rik	RIKEN cDNA 4930597L12 gene	-0.0296057	0.85294	0.717433	75385	NA	4.95266	-0.366083	-6.53773
4930599N24Rik	RIKEN cDNA 4930599N24 gene	0.14018	0.193834	0.062834	75383	NA	3.59621	1.94864	-4.80403
4931400O07Rik	RIKEN cDNA 4931400O07 gene	0.0102177	0.95373	0.898245	70936	ENSMUSG00000031194	2.6506	0.129207	-6.59749
4931402G19Rik	RIKEN cDNA 4931402G19 gene	0.0594192	0.770074	0.585655	70933	NA	3.93528	0.552407	-6.45106
4931402H11Rik	RIKEN cDNA 4931402H11 gene	0.0653167	0.499833	0.273519	70963	NA	3.33336	1.12003	-5.98108
4931403G20Rik	RIKEN cDNA 4931403G20 gene	0.103413	0.354304	0.155818	70934	NA	3.29919	1.46415	-5.55651
4931403M11Rik	RIKEN cDNA 4931403M11 gene	-0.166851	0.414358	0.200779	70955	NA	4.70292	-1.31458	-5.75312
4931406B18Rik	RIKEN cDNA 4931406B18 gene	0.05464	0.660642	0.442073	74054	ENSMUSG00000013353	4.15185	0.781316	-6.29795
4931406C07Rik	RIKEN cDNA 4931406C07 gene	-2.91298	5.08768e-06	1.42197e-08	70984	ENSMUSG00000031938	10.0979	-8.27764	9.80779
4931406E20Rik	RIKEN cDNA 4931406E20 gene	-0.0878827	0.578137	0.352427	70985	NA	3.47299	-0.947849	-6.15526
4931406H21Rik	RIKEN cDNA 4931406H21 gene	-0.0211872	0.900206	0.797531	77592	NA	4.29582	-0.25934	-6.5717
4931406P16Rik	RIKEN cDNA 4931406P16 gene	-0.513965	0.000514249	1.58314e-05	233103	ENSMUSG00000066571	8.06256	-5.35171	3.01181
4931407E12Rik	RIKEN cDNA 4931407E12 gene	-0.043816	0.815893	0.65924	70992	NA	3.73215	-0.446363	-6.50463
4931407J08Rik	RIKEN cDNA 4931407J08 gene	0.121539	0.49287	0.266228	70968	NA	3.8515	1.13765	-5.96177
4931408D14Rik	RIKEN cDNA 4931408D14 gene	0.0201877	0.907958	0.810385	77059	NA	4.75811	0.242524	-6.576
4931409D07Rik	RIKEN cDNA 4931409D07 gene	0.0644515	0.748852	0.556521	70983	NA	3.2337	0.596153	-6.42573
4931412I15Rik	RIKEN cDNA 4931412I15 gene	0.0146936	0.947796	0.885949	70995	NA	3.43471	0.144928	-6.59529
4931413K12Rik	RIKEN cDNA 4931413K12 gene	0.0157723	0.920788	0.836119	70987	NA	4.12903	0.209066	-6.58371
4931414P19Rik	RIKEN cDNA 4931414P19 gene	0.0679265	0.706891	0.500723	74359	ENSMUSG00000022179	5.30609	0.683431	-6.36962
4931415C17Rik	RIKEN cDNA 4931415C17 gene	-0.0761365	0.421525	0.206551	70966	NA	3.17922	-1.29734	-5.77461
4931417E11Rik	RIKEN cDNA 4931417E11 gene	0.0882069	0.575386	0.349407	66740	ENSMUSG00000056197	4.09208	0.953918	-6.14957
4931428A05Rik	RIKEN cDNA 4931428A05 gene	-0.0334105	0.86483	0.736767	67540	NA	4.88436	-0.339968	-6.5471
4931428F04Rik	RIKEN cDNA 4931428F04 gene	0.310968	0.0101229	0.000943594	74356	ENSMUSG00000014837	4.27882	3.75609	-0.934767
4931428L18Rik	RIKEN cDNA 4931428L18 gene	0.0108914	0.94329	0.877888	70988	ENSMUSG00000086727	2.70519	0.155254	-6.59371
4931429L15Rik	RIKEN cDNA 4931429L15 gene	-0.0508873	0.778714	0.599416	74361	ENSMUSG00000056617	6.15512	-0.532121	-6.46217
4931429P17Rik	RIKEN cDNA 4931429P17 gene	0.0114298	0.958961	0.908966	70971	ENSMUSG00000047324	3.22304	0.115527	-6.5992
4931430N09Rik	RIKEN cDNA 4931430N09 gene	0.0578516	0.658173	0.438556	74363	NA	2.4994	0.787424	-6.29318
4931431B13Rik	RIKEN cDNA 4931431B13 gene	0.0358672	0.818121	0.663154	70973	ENSMUSG00000108354	3.25562	0.440876	-6.50709
4931431C16Rik	RIKEN cDNA 4931431C16 gene	-0.0214832	0.881107	0.763203	74364	ENSMUSG00000055061	3.38576	-0.304641	-6.55869
4931432E15Rik	RIKEN cDNA 4931432E15 gene	-0.0496258	0.732535	0.5348	70991	NA	2.85699	-0.62954	-6.40514
4931432P07Rik	RIKEN cDNA 4931432P07 gene	-0.00513809	0.983806	0.964848	320342	NA	3.15289	-0.0445217	-6.60501
4931439C15Rik	RIKEN cDNA 4931439C15 gene	-0.0834784	0.471466	0.24761	74367	ENSMUSG00000117661	3.76797	-1.18431	-5.90934
4932412D23Rik	RIKEN cDNA 4932412D23 gene	-0.0314831	0.806139	0.643857	75722	ENSMUSG00000075070	2.73976	-0.468069	-6.49457
4932414N04Rik	RIKEN cDNA 4932414N04 gene	-0.0459038	0.635967	0.414374	75721	ENSMUSG00000079324	2.75463	-0.830269	-6.25869
4932416J16Rik	RIKEN cDNA 4932416J16 gene	-0.265384	0.174852	0.0540058	67541	NA	3.77817	-2.0236	-4.67328
4932422M17Rik	RIKEN cDNA 4932422M17 gene	0.0140603	0.938718	0.86825	74366	NA	3.59422	0.167624	-6.59167
4932429P19Rik	RIKEN cDNA 4932429P19 gene	0.0141505	0.949523	0.889372	74389	NA	3.91671	0.140548	-6.59593
4932430A15Rik	RIKEN cDNA 4932430A15 gene	0.00963662	0.956747	0.904587	74381	NA	2.84701	0.121112	-6.59853
4932431P20Rik	RIKEN cDNA 4932431P20 gene	-0.00598685	0.960464	0.911955	114675	ENSMUSG00000074224	2.59069	-0.111716	-6.59964
4932432N04Rik	RIKEN cDNA 4932432N04 gene	0.105844	0.39333	0.18436	74382	NA	3.44522	1.36581	-5.68781
4932434E15Rik	RIKEN cDNA 4932434E15 gene	-0.0541276	0.773955	0.59224	74390	NA	3.44199	-0.542671	-6.45644
4932435O22Rik	RIKEN cDNA 4932435O22 gene	0.0801693	0.571723	0.345125	319819	ENSMUSG00000062391	2.91459	0.962585	-6.1414
4932438A13Rik	RIKEN cDNA 4932438A13 gene	-0.454714	0.0144317	0.00153701	229227	ENSMUSG00000037270	4.52605	-3.56223	-1.3996
4932438H23Rik	RIKEN cDNA 4932438H23 gene	0.154088	0.345604	0.150068	74387	ENSMUSG00000039851	3.20854	1.48569	-5.52673
4932439E07Rik	RIKEN cDNA 4932439E07 gene	0.155493	0.138579	0.0383244	103405	NA	4.08795	2.18884	-4.37297
4932441J04Rik	RIKEN cDNA 4932441J04 gene	-0.0878195	0.537456	0.310129	319216	ENSMUSG00000097216	4.47117	-1.03633	-6.06906
4932441P12Rik	RIKEN cDNA 4932441P12 gene	0.0764131	0.381424	0.174902	74394	NA	2.59639	1.39697	-5.64705
4932442E05Rik	RIKEN cDNA 4932442E05 gene	0.0799003	0.595962	0.371563	74415	NA	2.73652	0.910178	-6.18979
4932443L11Rik	RIKEN cDNA 4932443L11 gene	-0.123903	0.426885	0.211307	78899	NA	5.01871	-1.28342	-5.79179
4932702M13Rik	RIKEN cDNA 4932702M13 gene	-0.152577	0.0945532	0.0216841	74418	NA	2.89734	-2.45157	-3.86406
4932702P03Rik	RIKEN cDNA 4932702P03 gene	-0.0561525	0.717541	0.514811	73326	ENSMUSG00000086796	3.37579	-0.660913	-6.3848
4932703K07Rik	RIKEN cDNA 4932703K07 gene	0.0212898	0.892885	0.783824	71006	NA	4.23043	0.277357	-6.56677
4933400A11Rik	capping protein (actin filament) muscle Z-line, alpha 1 pseudogene	-0.083839	0.403992	0.192824	66747	ENSMUSG00000055357	2.80037	-1.33897	-5.72229
4933400F21Rik	RIKEN cDNA 4933400F21 gene	0.0987208	0.525036	0.298348	74403	NA	3.9354	1.06246	-6.04226
4933401B06Rik	GLE1 RNA export mediator pseudogene	0.136446	0.232085	0.0822436	71011	ENSMUSG00000055700	2.87404	1.81181	-5.03329
4933401D09Rik	RIKEN cDNA 4933401D09 gene	-0.0414939	0.747104	0.554192	71008	ENSMUSG00000116924	3.22291	-0.599699	-6.4236
4933401H06Rik	RIKEN cDNA 4933401H06 gene	0.111442	0.396861	0.186969	71038	ENSMUSG00000106306	5.29734	1.35744	-5.69863
4933401J01Rik	RIKEN cDNA 4933401J01 gene	0.00104254	0.995644	0.991242	71042	NA	3.21166	0.0110888	-6.60596
4933401L05Rik	RIKEN cDNA 4933401L05 gene	-0.0710515	0.670265	0.455552	71051	NA	4.64548	-0.758171	-6.31572
4933402C05Rik	RIKEN cDNA 4933402C05 gene	-0.043257	0.7469	0.553711	71025	NA	3.4175	-0.600432	-6.42315
4933402C06Rik	RIKEN cDNA 4933402C06 gene	-0.0358639	0.730161	0.531888	71029	ENSMUSG00000102004	5.80908	-0.63407	-6.40226
4933402D24Rik	RIKEN cDNA 4933402D24 gene	0.0101381	0.961355	0.913367	74426	ENSMUSG00000025961	3.87532	0.109917	-6.59985
4933402E13Rik	RIKEN cDNA 4933402E13 gene	0.0645103	0.63293	0.411017	74437	ENSMUSG00000045330	3.00609	0.836338	-6.25367
4933402E15Rik	RIKEN cDNA 4933402E15 gene	0.0255512	0.862431	0.733111	74056	NA	3.75493	0.344888	-6.54539
4933402J07Rik	RIKEN cDNA 4933402J07 gene	0.0852361	0.482409	0.256816	330820	ENSMUSG00000069971	4.03597	1.16093	-5.93585
4933402J15Rik	RIKEN cDNA 4933402J15 gene	0.00385747	0.986709	0.97171	74425	ENSMUSG00000115845	3.97064	0.035826	-6.60536
4933402N03Rik	RIKEN cDNA 4933402N03 gene	-0.0399464	0.731834	0.533714	233918	ENSMUSG00000013668	4.35654	-0.631228	-6.40407
4933403J19Rik	RIKEN cDNA 4933403J19 gene	-0.0272878	0.847128	0.707228	71021	NA	3.41754	-0.379972	-6.53246
4933403L11Rik	RIKEN cDNA 4933403L11 gene	0.0754126	0.542243	0.3147	71032	NA	3.04018	1.02638	-6.07911
4933403O08Rik	RIKEN cDNA 4933403O08 gene	-0.0147712	0.904005	0.803872	71030	ENSMUSG00000079460	2.74144	-0.251035	-6.57386
4933404G15Rik	RIKEN cDNA 4933404G15 gene	0.0424809	0.776373	0.595772	74066	ENSMUSG00000116096	4.06067	0.537472	-6.45928
4933404I11Rik	RIKEN cDNA 4933404I11 gene	0.0288207	0.856419	0.723705	71050	NA	3.0073	0.357583	-6.54085
4933404K08Rik	RIKEN cDNA 4933404K08 gene	0.023735	0.865659	0.737937	74061	ENSMUSG00000085122	3.91716	0.338395	-6.54764
4933404K13Rik	RIKEN cDNA 4933404K13 gene	0.0663944	0.660499	0.441546	71018	ENSMUSG00000111342	3.7993	0.78223	-6.29724
4933404M09Rik	RIKEN cDNA 4933404M09 gene	-0.0559738	0.654167	0.433834	74404	NA	3.15026	-0.795674	-6.28667
4933404O12Rik	RIKEN cDNA 4933404O12 gene	0.0437375	0.687918	0.478168	66752	ENSMUSG00000097908	4.54977	0.720238	-6.34375
4933405D12Rik	RIKEN cDNA 4933405D12 gene	0.119644	0.362048	0.160964	74057	ENSMUSG00000097852	3.3315	1.44541	-5.58212
4933405E24Rik	RIKEN cDNA 4933405E24 gene	-0.0180607	0.935325	0.861353	71056	ENSMUSG00000086209	3.14151	-0.176492	-6.59011
4933405L10Rik	RIKEN cDNA 4933405L10 gene	-0.0208209	0.918162	0.829785	71046	ENSMUSG00000013158	4.63203	-0.217277	-6.58192
4933405O20Rik	RIKEN cDNA 4933405O20 gene	0.107821	0.434315	0.217541	243996	ENSMUSG00000084234	4.03162	1.26553	-5.81362
4933406B15Rik	RIKEN cDNA 4933406B15 gene	0.0579643	0.666206	0.449724	71064	NA	3.67429	0.768128	-6.30814
4933406B17Rik	RIKEN cDNA 4933406B17 gene	-0.0409957	0.81767	0.662416	71040	ENSMUSG00000110427	3.5133	-0.441909	-6.50663
4933406C10Rik	RIKEN cDNA 4933406C10 gene	-0.0511461	0.720121	0.518993	74076	ENSMUSG00000097494	4.51097	-0.654296	-6.38917
4933406F09Rik	RIKEN cDNA 4933406F09 gene	3.63533e-05	0.999954	0.9996	68308	ENSMUSG00000090585	2.55691	0.000506854	-6.60602
4933406G16Rik	RIKEN cDNA 4933406G16 gene	0.0927207	0.459407	0.237836	74059	ENSMUSG00000086025	3.50545	1.20985	-5.87984
4933406J10Rik	RIKEN cDNA 4933406J10 gene	0.0905649	0.410369	0.19775	77800	ENSMUSG00000086690	3.40955	1.32378	-5.74155
4933406K04Rik	RIKEN cDNA 4933406K04 gene	0.101952	0.437249	0.219546	71033	ENSMUSG00000085820	3.00861	1.25985	-5.82049
4933406L23Rik	RIKEN cDNA 4933406L23 gene	0.0821329	0.415244	0.201595	66749	NA	2.82	1.31212	-5.7562
4933406P04Rik	RIKEN cDNA 4933406P04 gene	-0.0246872	0.897269	0.792161	74420	NA	3.72919	-0.266388	-6.56981
4933407A17Rik	RIKEN cDNA 4933407A17 gene	-0.0652066	0.637782	0.416114	75726	NA	3.57589	-0.827134	-6.26128
4933407C09Rik	RIKEN cDNA 4933407C09 gene	-0.0432129	0.757446	0.567883	71023	NA	3.19631	-0.578957	-6.43591
4933407G14Rik	RIKEN cDNA 4933407G14 gene	0.0377881	0.75822	0.568991	71125	NA	3.36415	0.57729	-6.43688
4933407I05Rik	RIKEN cDNA 4933407I05 gene	0.132265	0.368294	0.165192	74072	ENSMUSG00000111836	3.61993	1.43037	-5.60247
4933407I08Rik	RIKEN cDNA 4933407I08 gene	-0.0687399	0.661517	0.443087	71009	NA	3.44126	-0.779559	-6.29932
4933407I18Rik	RIKEN cDNA 4933407I18 gene	0.0930684	0.496552	0.269824	71121	NA	3.45635	1.12892	-5.97137
4933407K13Rik	RIKEN cDNA 4933407K13 gene	-0.387372	0.008231	0.000717035	74396	ENSMUSG00000087396	5.95019	-3.86442	-0.672284
4933407L21Rik	RIKEN cDNA 4933407L21 gene	-0.256327	0.0900765	0.0201363	71141	ENSMUSG00000026224	4.37915	-2.48484	-3.79709
4933408J17Rik	RIKEN cDNA 4933408J17 gene	0.0867828	0.598453	0.374231	74454	ENSMUSG00000097407	3.29628	0.905027	-6.19441
4933408K01Rik	RIKEN cDNA 4933408K01 gene	-0.0726869	0.59242	0.367697	71139	NA	3.41666	-0.917682	-6.18302
4933408M05Rik	RIKEN cDNA 4933408M05 gene	0.0139414	0.924397	0.842401	74449	NA	2.4453	0.200936	-6.58541
4933408N05Rik	RIKEN cDNA 4933408N05 gene	0.100793	0.480582	0.255016	71122	ENSMUSG00000084848	3.30162	1.16545	-5.93076
4933409D19Rik	RIKEN cDNA 4933409D19 gene	0.115177	0.26105	0.0977176	71084	NA	3.76281	1.72149	-5.17766
4933409F18Rik	RIKEN cDNA 4933409F18 gene	0.220618	0.103709	0.0250044	74668	ENSMUSG00000113218	3.42015	2.38703	-3.99242
4933409L14Rik	RIKEN cDNA 4933409L14 gene	0.158008	0.216798	0.0739667	67551	NA	3.27107	1.8663	-4.94347
4933411B09Rik	RIKEN cDNA 4933411B09 gene	0.18706	0.152735	0.044104	71123	NA	3.67843	2.12189	-4.49659
4933411D12Rik	RIKEN cDNA 4933411D12 gene	-0.222249	0.0564239	0.0102368	74086	NA	7.68208	-2.78115	-3.17851
4933411E02Rik	RIKEN cDNA 4933411E02 gene	0.142128	0.308394	0.125947	74077	NA	3.73148	1.5841	-5.3861
4933411E06Rik	RIKEN cDNA 4933411E06 gene	-0.0134904	0.903019	0.801972	71181	NA	2.38879	-0.253523	-6.57322
4933411E08Rik	RIKEN cDNA 4933411E08 gene	-0.0109461	0.950161	0.891018	71067	ENSMUSG00000112500	3.86834	-0.138443	-6.59623
4933411G06Rik	Sumo1 pseudogene	0.0878128	0.325213	0.137236	71090	ENSMUSG00000062224	3.19829	1.53628	-5.45536
4933411K05Rik	RIKEN cDNA 4933411K05 gene	-0.135616	0.242166	0.0875972	74083	NA	5.14956	-1.77903	-5.08634
4933411K16Rik	RIKEN cDNA 4933411K16 gene	0.0653824	0.732824	0.535321	66765	ENSMUSG00000090369	3.78197	0.628731	-6.40565
4933411O13Rik	RIKEN cDNA 4933411O13 gene	-0.0101823	0.938336	0.867524	71135	NA	2.48459	-0.168557	-6.59151
4933412A08Rik	RIKEN cDNA 4933412A08 gene	0.0899604	0.486126	0.26027	74445	NA	3.02632	1.15231	-5.94549
4933412E12Rik	RIKEN cDNA 4933412E12 gene	0.256857	0.00930232	0.000840648	71086	ENSMUSG00000112627	5.436	3.80172	-0.824403
4933412E24Rik	RIKEN cDNA 4933412E24 gene	0.136131	0.15485	0.0450097	71088	ENSMUSG00000071749	4.23821	2.11212	-4.51441
4933412L11Rik	RIKEN cDNA 4933412L11 gene	0.075639	0.591264	0.366431	74078	NA	3.92822	0.920152	-6.18077
4933412O06Rik	RIKEN cDNA 4933412O06 gene	-0.0213499	0.896818	0.790971	71071	ENSMUSG00000113960	2.92604	-0.267951	-6.56939
4933413C19Rik	RIKEN cDNA 4933413C19 gene	0.0184051	0.907872	0.810228	74452	NA	4.20279	0.242729	-6.57595
4933413I22Rik	RIKEN cDNA 4933413I22 gene	-0.0310397	0.875942	0.75409	71140	NA	3.37885	-0.316771	-6.55485
4933413J09Rik	RIKEN cDNA 4933413J09 gene	0.101606	0.556276	0.328954	71106	ENSMUSG00000021874	5.1472	0.995989	-6.10924
4933414I06Rik	RIKEN cDNA 4933414I06 gene	-0.052425	0.690939	0.481157	74085	NA	3.95535	-0.715304	-6.34729
4933414I15Rik	RIKEN cDNA 4933414I15 gene	-0.0139576	0.938336	0.867525	74408	ENSMUSG00000072983	4.48315	-0.168555	-6.59151
4933415A04Rik	RIKEN cDNA 4933415A04 gene	0.0473584	0.807125	0.646079	75727	NA	4.02238	0.46492	-6.49606
4933415J04Rik	RIKEN cDNA 4933415J04 gene	-0.0683643	0.596553	0.372516	71172	NA	3.74871	-0.908334	-6.19145
4933416A02Rik	RIKEN cDNA 4933416A02 gene	0.0026176	0.991538	0.981132	74461	NA	4.49478	0.0238913	-6.60573
4933416E03Rik	RIKEN cDNA 4933416E03 gene	-0.0572345	0.588217	0.363558	71081	ENSMUSG00000085198	3.91663	-0.925775	-6.17565
4933416I08Rik	RIKEN cDNA 4933416I08 gene	0.141979	0.408118	0.195991	71159	ENSMUSG00000079593	4.24052	1.32917	-5.73474
4933416M06Rik	RIKEN cDNA 4933416M06 gene	-0.00685589	0.963551	0.920462	71174	ENSMUSG00000100733	3.54895	-0.100882	-6.60082
4933416M07Rik	RIKEN cDNA 4933416M07 gene	0.0684067	0.610987	0.387043	71082	NA	4.88639	0.88063	-6.21596
4933416O17Rik	RIKEN cDNA 4933416O17 gene	0.0730459	0.699995	0.492612	67550	ENSMUSG00000113802	4.20956	0.696556	-6.36054
4933417A18Rik	RIKEN cDNA 4933417A18 gene	0.0287094	0.879807	0.760955	66761	ENSMUSG00000021415	3.122	0.307628	-6.55776
4933417C20Rik	RIKEN cDNA 4933417C20 gene	-0.0706024	0.549837	0.322936	71128	NA	3.48711	-1.00871	-6.09673
4933417D19Rik	RIKEN cDNA 4933417D19 gene	-0.0478265	0.728077	0.529437	71186	ENSMUSG00000097637	4.85286	-0.637895	-6.39982
4933417E11Rik	RIKEN cDNA 4933417E11 gene	-0.0591134	0.724111	0.523999	71134	ENSMUSG00000101848	2.98464	-0.646412	-6.39432
4933417G07Rik	SEC13 homolog pseudogene	0.00740105	0.953628	0.897892	71182	ENSMUSG00000106572	3.29249	0.129657	-6.59743
4933417O13Rik	RIKEN cDNA 4933417O13 gene	0.024589	0.910575	0.815113	71153	ENSMUSG00000101360	3.98381	0.236356	-6.57751
4933421A08Rik	RIKEN cDNA 4933421A08 gene	0.0732703	0.528333	0.301735	71097	NA	5.02704	1.05488	-6.05011
4933421D24Rik	RIKEN cDNA 4933421D24 gene	0.0595803	0.795872	0.626348	71165	NA	4.83824	0.493053	-6.48242
4933421H06Rik	RIKEN cDNA 4933421H06 gene	0.0202721	0.893291	0.784619	71168	NA	3.67078	0.27631	-6.56707
4933421H12Rik	RIKEN cDNA 4933421H12 gene	0.0255312	0.859651	0.728937	74465	NA	3.07607	0.350514	-6.5434
4933421I07Rik	RIKEN cDNA 4933421I07 gene	0.0596493	0.688596	0.478687	71162	ENSMUSG00000030463	3.96568	0.71938	-6.34436
4933421O10Rik	RIKEN cDNA 4933421O10 gene	-0.00802384	0.958615	0.908319	100504166	ENSMUSG00000085037	3.99204	-0.116351	-6.5991
4933422A05Rik	RIKEN cDNA 4933422A05 gene	-0.105377	0.583498	0.358025	71133	ENSMUSG00000111746	3.78494	-0.936691	-6.16562
4933423K11Rik	RIKEN cDNA 4933423K11 gene	0.124623	0.397545	0.187623	71157	NA	3.41382	1.35535	-5.70132
4933423L19Rik	RIKEN cDNA 4933423L19 gene	0.154848	0.343207	0.148615	71107	NA	4.67062	1.49123	-5.519
4933423N03Rik	RIKEN cDNA 4933423N03 gene	0.0557945	0.683849	0.473235	71170	NA	3.50115	0.72842	-6.33782
4933423P22Rik	RIKEN cDNA 4933423P22 gene	-0.0197885	0.92424	0.841986	71158	NA	4.6988	-0.201473	-6.5853
4933424C08Rik	RIKEN cDNA 4933424C08 gene	-0.404713	0.00654505	0.000529117	71185	NA	4.11331	-3.98381	-0.381095
4933424C09Rik	RIKEN cDNA 4933424C09 gene	0.0099792	0.943108	0.876886	71155	NA	2.92875	0.156539	-6.5935
4933424G05Rik	RIKEN cDNA 4933424G05 gene	-0.00842693	0.95862	0.908383	74456	ENSMUSG00000117450	4.33588	-0.11627	-6.59911
4933424G06Rik	RIKEN cDNA 4933424G06 gene	-0.0405893	0.833148	0.685696	71166	ENSMUSG00000102416	4.41593	-0.40953	-6.52061
4933424H11Rik	RIKEN cDNA 4933424H11 gene	-0.0734929	0.558514	0.331482	71113	NA	2.49079	-0.990693	-6.11441
4933424L07Rik	RIKEN cDNA 4933424L07 gene	0.0789311	0.592149	0.367211	71143	NA	3.72482	0.918629	-6.18216
4933424M12Rik	RIKEN cDNA 4933424M12 gene	0.0148119	0.959129	0.909624	67548	ENSMUSG00000087289	3.25075	0.114687	-6.5993
4933424N20Rik	RIKEN cDNA 4933424N20 gene	0.0388363	0.845947	0.705724	66764	NA	3.84562	0.382024	-6.53167
4933425B07Rik	RIKEN cDNA 4933425B07 gene	0.0227495	0.884412	0.769404	74458	ENSMUSG00000115665	3.62084	0.296412	-6.5612
4933425D22Rik	RIKEN cDNA 4933425D22 gene	-0.0159868	0.891521	0.781359	66759	NA	3.33411	-0.280606	-6.56585
4933425E08Rik	RIKEN cDNA 4933425E08 gene	-0.170417	0.159284	0.0470572	71127	NA	3.09521	-2.09067	-4.55334
4933425M03Rik	RIKEN cDNA 4933425M03 gene	0.0144208	0.932674	0.855945	71190	NA	3.34197	0.183455	-6.58883
4933426B08Rik	RIKEN cDNA 4933426B08 gene	-0.0221325	0.865659	0.737899	71173	NA	2.87217	-0.338446	-6.54763
4933426I03Rik	RIKEN cDNA 4933426I03 gene	0.00533375	0.969745	0.933712	71189	NA	3.31892	0.0840316	-6.60241
4933426K07Rik	RIKEN cDNA 4933426K07 gene	0.0560179	0.712393	0.507792	71154	NA	3.68004	0.672089	-6.37733
4933427C19Rik	RIKEN cDNA 4933427C19 gene	0.138055	0.211361	0.0711585	71216	NA	5.47303	1.886	-4.91052
4933427D06Rik	RIKEN cDNA 4933427D06 gene	-0.0420382	0.746658	0.55318	232217	ENSMUSG00000055403	2.66431	-0.601243	-6.42266
4933427D14Rik	RIKEN cDNA 4933427D14 gene	-0.0410812	0.759612	0.571601	74477	NA	7.90734	-0.573369	-6.43916
4933427E11Rik	RIKEN cDNA 4933427E11 gene	0.0856522	0.504544	0.277407	66769	ENSMUSG00000044276	2.72991	1.11077	-5.99111
4933427E13Rik	RIKEN cDNA 4933427E13 gene	0.0894328	0.634941	0.413122	71234	ENSMUSG00000033015	2.74393	0.832527	-6.25683
4933427I22Rik	RIKEN cDNA 4933427I22 gene	0.0909693	0.377961	0.172301	71235	ENSMUSG00000085928	4.1699	1.40577	-5.63539
4933427J07Rik	RIKEN cDNA 4933427J07 gene	0.0847825	0.464044	0.241576	71220	NA	3.61777	1.19999	-5.8913
4933428C20Rik	RIKEN cDNA 4933428C20 gene	0.171704	0.235822	0.0842155	71250	NA	3.42196	1.79953	-5.05325
4933428G20Rik	RIKEN cDNA 4933428G20 gene	-0.0780148	0.555708	0.3281	100141474	ENSMUSG00000047988	3.10065	-0.997783	-6.10749
4933428L01Rik	RIKEN cDNA 4933428L01 gene	-0.0455366	0.72402	0.523456	71218	NA	3.09949	-0.647265	-6.39377
4933428L12Rik	RIKEN cDNA 4933428L12 gene	0.0875438	0.666302	0.449891	71311	NA	3.79889	0.767841	-6.30836
4933428M09Rik	RIKEN cDNA 4933428M09 gene	0.0490132	0.754302	0.563138	71248	ENSMUSG00000042525	4.40208	0.586116	-6.43171
4933428P19Rik	RIKEN cDNA 4933428P19 gene	0.021216	0.885344	0.770519	71229	NA	3.95696	0.294935	-6.56165
4933429K18Rik	RIKEN cDNA 4933429K18 gene	0.061279	0.721662	0.520811	71232	NA	3.80561	0.651427	-6.39105
4933429O19Rik	RIKEN cDNA 4933429O19 gene	0.08142	0.490143	0.263842	66770	ENSMUSG00000115008	3.2232	1.14349	-5.9553
4933430A20Rik	RIKEN cDNA 4933430A20 gene	-0.0506995	0.772046	0.589123	71278	NA	3.77043	-0.547273	-6.45391
4933430H06Rik	RIKEN cDNA 4933430H06 gene	0.0927795	0.574048	0.347598	71308	NA	3.40798	0.95757	-6.14614
4933430H16Rik	RIKEN cDNA 4933430H16 gene	0.0993383	0.433958	0.217235	71285	ENSMUSG00000109106	3.52552	1.26639	-5.81256
4933430I17Rik	RIKEN cDNA 4933430I17 gene	-0.0360062	0.813252	0.654302	214106	ENSMUSG00000058046	2.97252	-0.453307	-6.50146
4933430L12Rik	RIKEN cDNA 4933430L12 gene	0.12588	0.221046	0.0761099	71251	NA	3.00454	1.85171	-4.96773
4933430N04Rik	RIKEN cDNA 4933430N04 gene	0.139215	0.310764	0.127309	71249	ENSMUSG00000108848	2.87517	1.57814	-5.39482
4933431C10Rik	RIKEN cDNA 4933431C10 gene	-0.0264879	0.906875	0.808156	71322	NA	4.08915	-0.245435	-6.57528
4933431E20Rik	RIKEN cDNA 4933431E20 gene	-0.349486	0.0551436	0.00991525	329735	ENSMUSG00000086968	5.16251	-2.79482	-3.14907
4933431G14Rik	RIKEN cDNA 4933431G14 gene	-0.113833	0.445399	0.2265	71265	ENSMUSG00000108709	3.16977	-1.24048	-5.84373
4933431I19Rik	RIKEN cDNA 4933431I19 gene	0.000577275	0.997234	0.99386	71217	NA	3.139	0.00777426	-6.60599
4933431J24Rik	RIKEN cDNA 4933431J24 gene	-0.0261293	0.856161	0.722452	71298	NA	3.0747	-0.35928	-6.54023
4933431K14Rik	RIKEN cDNA 4933431K14 gene	0.0410029	0.805044	0.641346	71295	NA	3.94667	0.471633	-6.49287
4933431K23Rik	RIKEN cDNA 4933431K23 gene	-0.0282976	0.855422	0.721282	74475	NA	3.10133	-0.360864	-6.53965
4933431M02Rik	RIKEN cDNA 4933431M02 gene	-0.0519538	0.65308	0.432409	71205	NA	2.57738	-0.798174	-6.28469
4933432I03Rik	RIKEN cDNA 4933432I03 gene	0.0464393	0.807125	0.646148	71264	ENSMUSG00000114980	3.94412	0.464822	-6.4961
4933432I09Rik	RIKEN cDNA 4933432I09 gene	0.0288803	0.841774	0.698724	66779	NA	6.58472	0.391603	-6.5279
4933432K03Rik	RIKEN cDNA 4933432K03 gene	0.2353	0.0224762	0.00282378	75793	NA	2.73645	3.31737	-1.9757
4933433F19Rik	RIKEN cDNA 4933433F19 gene	0.00233135	0.988647	0.975634	71314	ENSMUSG00000097044	2.89538	0.030855	-6.60553
4933433G08Rik	RIKEN cDNA 4933433G08 gene	0.0489747	0.806139	0.644115	66785	ENSMUSG00000111807	4.01466	0.467703	-6.49474
4933433G15Rik	RIKEN cDNA 4933433G15 gene	-0.0248256	0.878045	0.757537	71274	ENSMUSG00000097021	3.46497	-0.312177	-6.55632
4933433G19Rik	RIKEN cDNA 4933433G19 gene	0.0212314	0.912005	0.818855	71226	ENSMUSG00000114362	5.74865	0.231482	-6.57867
4933433H22Rik	RIKEN cDNA 4933433H22 gene	-0.0908168	0.485659	0.259904	74473	ENSMUSG00000117571	4.00836	-1.15322	-5.94448
4933433M23Rik	RIKEN cDNA 4933433M23 gene	0.0972769	0.442017	0.223718	71259	NA	4.92566	1.24818	-5.83453
4933433N18Rik	RIKEN cDNA 4933433N18 gene	-0.0522658	0.743461	0.549011	71252	NA	4.52096	-0.607617	-6.41879
4933434C23Rik	RIKEN cDNA 4933434C23 gene	-0.00684308	0.971888	0.938529	71210	NA	4.17857	-0.077911	-6.60292
4933434E20Rik	RIKEN cDNA 4933434E20 gene	0.0711749	0.590335	0.365507	99650	ENSMUSG00000027942	8.55017	0.921956	-6.17913
4933434M16Rik	RIKEN cDNA 4933434M16 gene	-0.0532788	0.725998	0.52661	71203	NA	4.28896	-0.642316	-6.39698
4933435E02Rik	RIKEN cDNA 4933435E02 gene	0.143191	0.341088	0.147371	71291	NA	3.95757	1.49602	-5.51231
4933435G04Rik	RIKEN cDNA 4933435G04 gene	0.142226	0.15612	0.0456172	71237	NA	3.3327	2.10567	-4.52615
4933436E23Rik	RIKEN cDNA 4933436E23 gene	-0.01113	0.965671	0.926661	71209	ENSMUSG00000103844	4.30732	-0.0929943	-6.6016
4933436F18Rik	RIKEN cDNA 4933436F18 gene	-0.026936	0.782321	0.605336	71215	NA	2.6157	-0.523465	-6.46679
4933436H12Rik	RIKEN cDNA 4933436H12 gene	0.103932	0.523247	0.296491	71244	ENSMUSG00000108924	3.80813	1.06664	-6.03791
4933436I01Rik	RIKEN cDNA 4933436I01 gene	0.0634684	0.626253	0.403389	66780	ENSMUSG00000025288	2.9035	0.850248	-6.24202
4933436I20Rik	RIKEN cDNA 4933436I20 gene	0.026044	0.823818	0.671569	71290	NA	2.56574	0.429123	-6.51228
4933436N17Rik	RIKEN cDNA 4933436N17 gene	-0.113204	0.507923	0.281002	71289	NA	4.21352	-1.1023	-6.00024
4933436P19Rik	RIKEN cDNA 4933436P19 gene	-0.107385	0.46427	0.241764	71266	NA	4.55929	-1.19949	-5.89187
4933437F24Rik	RIKEN cDNA 4933437F24 gene	0.0134544	0.931382	0.85379	66781	NA	3.58424	0.186233	-6.58831
4933437G19Rik	RIKEN cDNA 4933437G19 gene	0.0051439	0.981463	0.960721	71303	NA	3.03117	0.0497529	-6.60476
4933437I04Rik	RIKEN cDNA 4933437I04 gene	-0.170667	0.120892	0.0311272	71246	NA	3.6578	-2.28632	-4.18845
4933438A12Rik	RIKEN cDNA 4933438A12 gene	-0.11976	0.384462	0.177322	71243	NA	4.66116	-1.38887	-5.65772
4933438B17Rik	RIKEN cDNA 4933438B17 gene	0.15529	0.363901	0.162305	71247	ENSMUSG00000105490	4.98407	1.44061	-5.58864
4933438K21Rik	RIKEN cDNA 4933438K21 gene	0.0876213	0.415201	0.201543	71270	ENSMUSG00000093617	2.80182	1.31228	-5.756
4933439C10Rik	RIKEN cDNA 4933439C10 gene	-0.309926	0.21097	0.0709574	74476	ENSMUSG00000072893	6.90178	-1.88743	-4.90811
4933439G19Rik	RIKEN cDNA 4933439G19 gene	0.00419917	0.983107	0.963294	327780	NA	3.48883	0.0464912	-6.60492
4933439N06Rik	RIKEN cDNA 4933439N06 gene	0.198247	0.159284	0.0470523	71299	NA	3.63519	2.09072	-4.55325
4933439N14Rik	RIKEN cDNA 4933439N14 gene	0.0504176	0.763765	0.577262	78139	NA	4.35838	0.564895	-6.44402
4933440J02Rik	RIKEN cDNA 4933440J02 gene	-0.0091285	0.961462	0.913658	71321	ENSMUSG00000097082	3.42584	-0.109546	-6.59989
4933440K10Rik	RIKEN cDNA 4933440K10 gene	0.0801181	0.521407	0.294733	71288	NA	3.01158	1.07062	-6.03377
4933440M02Rik	RIKEN cDNA 4933440M02 gene	-0.0907972	0.559947	0.333335	71208	ENSMUSG00000045928	3.83768	-0.986831	-6.11816
4933440N22Rik	RIKEN cDNA 4933440N22 gene	-0.316891	0.1966	0.064097	74471	NA	4.42732	-1.93868	-4.82112
5031415H12Rik	RIKEN cDNA 5031415H12 gene	-0.148583	0.32139	0.134645	75984	NA	3.30342	-1.54696	-5.44004
5031425E22Rik	RIKEN cDNA 5031425E22 gene	0.0890348	0.655302	0.435115	269630	ENSMUSG00000073147	4.57469	0.793431	-6.28845
5031426D15Rik	RIKEN cDNA 5031426D15 gene	-0.118778	0.707702	0.501818	68144	NA	8.91691	-0.681667	-6.37083
5031434O11Rik	RIKEN cDNA 5031434O11 gene	-0.227018	0.0566482	0.0102858	100039684	NA	5.42888	-2.7791	-3.18292
5031439G07Rik	RIKEN cDNA 5031439G07 gene	-0.0264424	0.822935	0.670486	223739	ENSMUSG00000036046	7.59702	-0.430633	-6.51162
5033403F01Rik	RIKEN cDNA 5033403F01 gene	-0.169425	0.157037	0.0460944	75958	ENSMUSG00000096932	3.60847	-2.10065	-4.53526
5033404E19Rik	NSA2 ribosome biogenesis homolog pseudogene	0.0837848	0.527667	0.300917	114668	ENSMUSG00000102185	5.26693	1.0567	-6.04822
5033405D04Rik	RIKEN cDNA 5033405D04 gene	0.0464551	0.741935	0.547245	78230	NA	4.37159	0.610325	-6.41713
5033406O09Rik	RIKEN cDNA 5033406O09 gene	0.0763186	0.701469	0.49474	77675	ENSMUSG00000113769	4.15576	0.693101	-6.36295
5033415L01Rik	RIKEN cDNA 5033415L01 gene	-0.181877	0.656561	0.436723	75982	NA	7.13775	-0.790621	-6.29066
5033417F24Rik	RIKEN cDNA 5033417F24 gene	0.0768742	0.555797	0.328318	75995	ENSMUSG00000097251	3.18783	0.997326	-6.10793
5033418A18Rik	RIKEN cDNA 5033418A18 gene	0.258636	0.0901912	0.0202064	75961	NA	6.22743	2.48329	-3.80024
5033423K11Rik	RIKEN cDNA 5033423K11 gene	0.000147858	0.999505	0.998377	75983	NA	2.65526	0.00205441	-6.60602
5033423O07Rik	RIKEN cDNA 5033423O07 gene	-0.380841	0.0226074	0.0028486	75972	NA	6.09643	-3.31381	-1.98396
5033425B01Rik	RIKEN cDNA 5033425B01 gene	0.078786	0.523437	0.296831	74733	NA	3.53649	1.06588	-6.03871
5033425G24Rik	RIKEN cDNA 5033425G24 gene	-0.141435	0.38401	0.176979	75998	NA	3.453	-1.39001	-5.65622
5033428C03Rik	RIKEN cDNA 5033428C03 gene	-0.0314346	0.810233	0.650761	74728	NA	3.11542	-0.458299	-6.49915
5033430I15Rik	RIKEN cDNA 5033430I15 gene	-0.230856	0.368547	0.165606	76000	NA	4.75452	-1.42892	-5.60443
5230400M03Rik	RIKEN cDNA 5230400M03 gene	-0.513141	0.00357734	0.000233648	100502767	NA	7.6951	-4.30303	0.404949
5230400M06Rik	RIKEN cDNA 5230400M06 gene	0.0880105	0.502836	0.275877	74474	NA	4.15041	1.11441	-5.98718
5230401M06Rik	RIKEN cDNA 5230401M06 gene	-0.0638375	0.558248	0.330887	71353	NA	3.02278	-0.991938	-6.11319
5330403D14Rik	RIKEN cDNA 5330403D14 gene	-0.40636	0.101821	0.0242817	76675	NA	5.21849	-2.40037	-3.96605
5330406M23Rik	RIKEN cDNA 5330406M23 gene	-0.464033	0.0565131	0.0102585	76671	NA	9.03674	-2.78024	-3.18047
5330409N07Rik	RIKEN cDNA 5330409N07 gene	0.560008	0.0187983	0.00218917	319766	NA	5.93657	3.42034	-1.7351
5330411J11Rik	RIKEN cDNA 5330411J11 gene	-0.0874403	0.623767	0.40046	76676	ENSMUSG00000087455	3.41204	-0.855633	-6.23747
5330411O13Rik	RIKEN cDNA 5330411O13 gene	-0.093425	0.55844	0.331388	76673	NA	4.67575	-0.990891	-6.11421
5330417C22Rik	RIKEN cDNA 5330417C22 gene	-0.0346682	0.81283	0.653803	229722	ENSMUSG00000040412	2.56215	-0.45401	-6.50114
5330417H12Rik	RIKEN cDNA 5330417H12 gene	0.0381723	0.775447	0.594296	76679	NA	5.39402	0.539642	-6.4581
5330421C15Rik	RIKEN cDNA 5330421C15 gene	-0.00949919	0.981383	0.960546	78279	NA	3.49685	-0.0499745	-6.60474
5330421F21Rik	RIKEN cDNA 5330421F21 gene	0.0592112	0.747187	0.554331	78288	NA	3.03083	0.599487	-6.42373
5330422M15Rik	RIKEN cDNA 5330422M15 gene	0.140692	0.264237	0.0997271	77062	NA	4.18193	1.71068	-5.19457
5330423I11Rik	RIKEN cDNA 5330423I11 gene	0.431805	0.00080385	2.98925e-05	78268	NA	3.37465	5.10298	2.39467
5330426L24Rik	RIKEN cDNA 5330426L24 gene	0.192805	0.04279	0.0069701	78285	NA	5.06943	2.94437	-2.8225
5330427O13Rik	RIKEN cDNA 5330427O13 gene	-0.045912	0.747486	0.554665	78271	NA	3.7305	-0.598977	-6.42403
5330428N10Rik	RIKEN cDNA 5330428N10 gene	0.00164502	0.989892	0.978125	78277	NA	2.82153	0.0276995	-6.60563
5330430B06Rik	RIKEN cDNA 5330430B06 gene	0.0582023	0.666901	0.450893	78280	NA	3.20533	0.766125	-6.30967
5330430C04Rik	RIKEN cDNA 5330430C04 gene	0.0300552	0.840555	0.696753	78274	NA	3.24054	0.394306	-6.52683
5330431K02Rik	RIKEN cDNA 5330431K02 gene	0.0610128	0.822748	0.670085	68189	NA	5.56081	0.431191	-6.51138
5330433J24Rik	RIKEN cDNA 5330433J24 gene	0.0478713	0.752046	0.559941	78276	NA	3.41988	0.590958	-6.42884
5330434G04Rik	RIKEN cDNA 5330434G04 gene	-0.136131	0.259639	0.0969606	100043213	ENSMUSG00000087620	2.69088	-1.72562	-5.17119
5330438D12Rik	RIKEN cDNA 5330438D12 gene	-0.430469	0.0754052	0.0156216	327824	NA	6.48048	-2.59756	-3.56633
5330439A09Rik	RIKEN cDNA 5330439A09 gene	0.0421	0.747042	0.554109	77103	NA	3.11246	0.599825	-6.42352
5330439B14Rik	RIKEN cDNA 5330439B14 gene	0.0541182	0.624033	0.400919	321015	ENSMUSG00000104234	3.27781	0.854787	-6.23819
5430400D12Rik	RIKEN cDNA 5430400D12 gene	-0.12147	0.363071	0.16165	71339	NA	4.15016	-1.44295	-5.58546
5430401F13Rik	RIKEN cDNA 5430401F13 gene	-0.05068	0.777256	0.596834	71392	ENSMUSG00000094113	3.50465	-0.53591	-6.46013
5430401H09Rik	RIKEN cDNA 5430401H09 gene	0.0575097	0.778802	0.599896	100504461	NA	3.92143	0.531419	-6.46255
5430402E10Rik	RIKEN cDNA 5430402E10 gene	0.00885397	0.958085	0.907136	71351	ENSMUSG00000044121	2.83208	0.117859	-6.59892
5430402M21Rik	RIKEN cDNA 5430402M21 gene	-0.122132	0.286511	0.112868	71337	NA	3.92819	-1.64415	-5.29669
5430402O13Rik	RIKEN cDNA 5430402O13 gene	-0.0143815	0.947744	0.885752	73183	ENSMUSG00000085776	3.47189	-0.14518	-6.59525
5430402P08Rik	RIKEN cDNA 5430402P08 gene	0.0445899	0.740289	0.544854	71327	NA	3.89621	0.613999	-6.41486
5430404G13Rik	RIKEN cDNA 5430404G13 gene	-0.112026	0.741504	0.546653	74502	NA	5.88749	-0.611233	-6.41657
5430405H02Rik	RIKEN cDNA 5430405H02 gene	0.0574075	0.678919	0.466139	74487	ENSMUSG00000085741	3.41192	0.74028	-6.32911
5430410E06Rik	RIKEN cDNA 5430410E06 gene	-0.0350771	0.848553	0.709791	71413	NA	4.8941	-0.376476	-6.53381
5430411C19Rik	RIKEN cDNA 5430411C19 gene	-0.121076	0.239475	0.0861775	71331	NA	4.63755	-1.78756	-5.07262
5430414B12Rik	RIKEN cDNA 5430414B12 gene	-0.0401035	0.803961	0.639897	66788	NA	3.11538	-0.473693	-6.49189
5430414B19Rik	RIKEN cDNA 5430414B19 gene	-0.615638	0.00654862	0.000529824	73846	NA	4.3345	-3.98329	-0.382375
5430416B10Rik	RIKEN cDNA 5430416B10 gene	-0.0885255	0.563587	0.337091	71430	NA	3.34032	-0.979043	-6.12568
5430416G10Rik	RIKEN cDNA 5430416G10 gene	-0.530719	7.44538e-05	9.23758e-07	71334	NA	3.04094	-6.48793	5.77281
5430416N02Rik	RIKEN cDNA 5430416N02 gene	0.33637	0.0181386	0.00207677	100503199	ENSMUSG00000097772	6.43281	3.44157	-1.68519
5430420F09Rik	RIKEN cDNA 5430420F09 gene	-0.188474	0.517159	0.290506	74491	NA	6.78674	-1.08026	-6.02366
5430421F17Rik	RIKEN cDNA 5430421F17 gene	0.202701	0.279397	0.108562	74489	ENSMUSG00000110140	4.88174	1.6652	-5.26473
5430427G11Rik	RIKEN cDNA 5430427G11 gene	-0.0257843	0.899747	0.796555	71414	NA	4.84064	-0.260621	-6.57136
5430427M07Rik	RIKEN cDNA 5430427M07 gene	-0.0179684	0.913225	0.820622	71349	ENSMUSG00000085004	3.07391	-0.229183	-6.57921
5430427N15Rik	RIKEN cDNA 5430427N15 gene	0.00315432	0.985168	0.968342	319220	NA	2.87897	0.0400936	-6.6052
5430427O19Rik	RIKEN cDNA 5430427O19 gene	0.213852	0.20836	0.0695657	71398	ENSMUSG00000025058	4.66216	1.89747	-4.89121
5430430B14Rik	RIKEN cDNA 5430430B14 gene	0.202239	0.0805877	0.0171863	71424	NA	3.95259	2.55541	-3.65331
5430430K15Rik	RIKEN cDNA 5430430K15 gene	0.0024276	0.987912	0.973931	71335	NA	3.61659	0.0330124	-6.60546
5430434F05Rik	RIKEN cDNA 5430434F05 gene	-0.0539203	0.832557	0.684936	78095	NA	5.80464	-0.410579	-6.52018
5430434G16Rik	RIKEN cDNA 5430434G16 gene	0.162527	0.202521	0.0668018	71385	NA	4.73393	1.91793	-4.85655
5430434I15Rik	RIKEN cDNA 5430434I15 gene	0.0769442	0.695162	0.486859	71342	ENSMUSG00000106002	3.37234	0.70594	-6.35395
5430434N17Rik	RIKEN cDNA 5430434N17 gene	-0.0515181	0.578618	0.352997	71341	NA	2.79629	-0.946708	-6.15632
5430435K18Rik	RIKEN cDNA 5430435K18 gene	0.173681	0.616521	0.393027	71357	NA	4.70203	0.869413	-6.22568
5430437J10Rik	RIKEN cDNA 5430437J10 gene	-0.022218	0.901838	0.799953	71432	ENSMUSG00000110018	3.03255	-0.256166	-6.57253
5430439C14Rik	RIKEN cDNA 5430439C14 gene	0.0292233	0.867176	0.74042	74500	NA	3.33056	0.335061	-6.54878
5430439M09Rik	RIKEN cDNA 5430439M09 gene	-0.279902	0.0335734	0.00491073	71348	NA	6.50234	-3.09051	-2.49577
5430440L12Rik	RIKEN cDNA 5430440L12 gene	0.128089	0.44679	0.227416	71384	NA	5.43234	1.23797	-5.84673
5430440P10Rik	RIKEN cDNA 5430440P10 gene	-0.0945372	0.347761	0.151505	71362	ENSMUSG00000115548	4.46232	-1.48024	-5.53429
5530400C23Rik	RIKEN cDNA 5530400C23 gene	0.135623	0.205863	0.0682778	232426	ENSMUSG00000055594	3.01637	1.90691	-4.87525
5530400K19Rik	RIKEN cDNA 5530400K19 gene	0.0910806	0.413622	0.200199	74507	NA	2.76189	1.31633	-5.75092
5530400N10Rik	RIKEN cDNA 5530400N10 gene	-0.0413269	0.827014	0.675837	71420	NA	4.18605	-0.423186	-6.51484
5530401A14Rik	RIKEN cDNA 5530401A14 gene	0.0223297	0.878477	0.758556	71388	ENSMUSG00000020703	3.97067	0.310821	-6.55675
5530402H23Rik	RIKEN cDNA 5530402H23 gene	-0.322684	0.0504726	0.00873631	71443	NA	6.70208	-2.84885	-3.03206
5530601H04Rik	RIKEN cDNA 5530601H04 gene	-0.591366	0.0268073	0.00358061	71445	ENSMUSG00000087174	5.315	-3.22056	-2.1994
5730403I07Rik	RIKEN cDNA 5730403I07 gene	-0.0511227	0.710066	0.504839	70487	ENSMUSG00000099170	3.75781	-0.676816	-6.37413
5730405N03Rik	RIKEN cDNA 5730405N03 gene	0.0845783	0.662643	0.444754	70509	NA	4.88245	0.776678	-6.30155
5730405O12Rik	RIKEN cDNA 5730405O12 gene	-0.0774503	0.654115	0.433767	70488	NA	4.54875	-0.795791	-6.28658
5730406E14Rik	RIKEN cDNA 5730406E14 gene	0.111642	0.421026	0.206022	70496	NA	3.08435	1.29891	-5.77267
5730406G12Rik	RIKEN cDNA 5730406G12 gene	-0.0520497	0.814939	0.657738	76016	NA	4.48635	-0.448474	-6.50367
5730407I07Rik	RIKEN cDNA 5730407I07 gene	-0.0805368	0.610987	0.387027	70515	NA	4.01106	-0.880659	-6.21594
5730407M17Rik	RIKEN cDNA 5730407M17 gene	-0.0220239	0.92972	0.851583	70480	NA	5.62882	-0.189079	-6.58776
5730407O05Rik	RIKEN cDNA 5730407O05 gene	0.136526	0.0955146	0.0220709	70477	NA	2.81751	2.4436	-3.88002
5730408A14Rik	RIKEN cDNA 5730408A14 gene	0.0151283	0.934803	0.859951	70516	NA	3.43553	0.178296	-6.58979
5730409E04Rik	RIKEN cDNA 5730409E04Rik gene	-0.311181	0.116748	0.0295392	230757	ENSMUSG00000073755	8.36516	-2.31057	-4.14173
5730409L17Rik	RIKEN cDNA 5730409L17 gene	0.0698823	0.671727	0.457614	70499	NA	4.17544	0.754667	-6.31837
5730409N24Rik	RIKEN cDNA 5730409N24 gene	-0.480182	0.0979051	0.0229424	70485	NA	6.70521	-2.4261	-3.91496
5730411F24Rik	RIKEN cDNA 5730411F24 gene	-0.801605	0.0322561	0.00465162	70507	NA	5.53905	-3.11294	-2.44502
5730412P04Rik	RIKEN cDNA 5730412P04 gene	0.100733	0.620941	0.397123	70491	ENSMUSG00000087553	3.78217	0.861799	-6.23222
5730414N17Rik	RIKEN cDNA 5730414N17 gene	-0.738074	0.000179714	3.48079e-06	70524	NA	4.48683	-5.95142	4.48389
5730415C11Rik	RIKEN cDNA 5730415C11 gene	0.138323	0.168745	0.0511632	70522	NA	3.46329	2.05005	-4.6263
5730416F02Rik	capping protein (actin filament), gelsolin-like pseudogene	0.131532	0.227153	0.07936	70550	ENSMUSG00000081793	3.45448	1.83024	-5.00314
5730419F03Rik	RIKEN cDNA 5730419F03 gene	-0.136834	0.772096	0.58932	70537	NA	3.29295	-0.546982	-6.45407
5730420D15Rik	RIKEN cDNA 5730420D15 gene	0.111445	0.411033	0.198261	70523	ENSMUSG00000097766	2.90379	1.32222	-5.74352
5730420F10Rik	RIKEN cDNA 5730420F10 gene	-0.0452761	0.756695	0.566787	70521	NA	2.7605	-0.580608	-6.43495
5730433K22Rik	RIKEN cDNA 5730433K22 gene	-0.0481791	0.75698	0.56716	70532	NA	3.71433	-0.580046	-6.43528
5730433N10Rik	RIKEN cDNA 5730433N10 gene	0.0544041	0.797662	0.629243	70545	NA	4.31326	0.488901	-6.48448
5730437C12Rik	RIKEN cDNA 5730437C12 gene	-0.234203	0.0312024	0.00442623	70548	NA	2.79478	-3.13345	-2.39848
5730453C05Rik	RIKEN cDNA 5730453C05 gene	-0.160213	0.386962	0.179516	70563	NA	4.66863	-1.3816	-5.66724
5730455P16Rik	RIKEN cDNA 5730455P16 gene	-0.507117	0.00227119	0.000123059	70591	ENSMUSG00000057181	6.722	-4.55236	1.02384
5730458M16Rik	RIKEN cDNA 5730458M16 gene	-0.236439	0.0830368	0.0179131	66638	NA	6.30603	-2.53704	-3.69097
5730460C07Rik	RIKEN cDNA 5730460C07 gene	0.00726489	0.962276	0.916782	70594	ENSMUSG00000062046	4.89698	0.105567	-6.60033
5730471H19Rik	RIKEN cDNA 5730471H19 gene	-0.0620093	0.869147	0.743467	632764	NA	6.34835	-0.330974	-6.55017
5730478J17Rik	RIKEN cDNA 5730478J17 gene	-0.0757103	0.513518	0.287	70580	NA	3.49039	-1.08833	-6.01513
5730480H06Rik	RIKEN cDNA 5730480H06 gene	-0.618485	0.00307086	0.000190178	70592	ENSMUSG00000029089	7.28318	-4.38314	0.603462
5730488B01Rik	RIKEN cDNA 5730488B01 gene	0.0670132	0.668847	0.453573	70602	ENSMUSG00000103995	3.88435	0.761545	-6.31316
5730493B19Rik	RIKEN cDNA 5730493B19 gene	0.219855	0.0833734	0.0180409	70630	NA	6.16107	2.53388	-3.69743
5730507A11Rik	RIKEN cDNA 5730507A11 gene	-0.0921472	0.483591	0.257827	70624	NA	2.72622	-1.1584	-5.93869
5730507C01Rik	RIKEN cDNA 5730507C01 gene	0.133157	0.536566	0.309211	236366	ENSMUSG00000073197	5.96778	1.03834	-6.06702
5730510P18Rik	RIKEN cDNA 5730510P18 gene	-0.0515716	0.656561	0.436806	70619	NA	2.70919	-0.790476	-6.29078
5730522E02Rik	RIKEN cDNA 5730522E02 gene	0.0490709	0.72889	0.530495	70626	NA	3.60448	0.636243	-6.40088
5730552O08Rik	RIKEN cDNA 5730552O08 gene	0.112379	0.321918	0.135053	70644	NA	3.12412	1.54527	-5.44247
5730575I04Rik	RIKEN cDNA 5730575I04 gene	-0.069824	0.628586	0.405835	70649	NA	3.00235	-0.845769	-6.24579
5730596P11Rik	RIKEN cDNA 5730596P11 gene	-0.0492627	0.654031	0.433487	77012	NA	2.5594	-0.796282	-6.28619
5830400J07Rik	RIKEN cDNA 5830400J07 gene	0.122238	0.719131	0.517156	74739	NA	5.89301	0.657199	-6.38726
5830403F22Rik	RIKEN cDNA 5830403F22 gene	-0.0279333	0.900815	0.798516	74743	NA	3.57794	-0.258049	-6.57204
5830405M20Rik	RIKEN cDNA 5830405M20 gene	0.162935	0.30359	0.122796	74749	NA	4.33289	1.59807	-5.36554
5830406C21Rik	RIKEN cDNA 5830406C21 gene	0.272263	0.0222606	0.00278012	77598	NA	2.96683	3.32369	-1.96099
5830407E08Rik	RIKEN cDNA 5830407E08 gene	0.017455	0.968033	0.930772	76013	NA	4.59284	0.0877678	-6.60208
5830407F19Rik	RIKEN cDNA 5830407F19 gene	-0.0521158	0.736888	0.540147	74746	NA	4.40058	-0.621256	-6.41035
5830407P18Rik	RIKEN cDNA 5830407P18 gene	-0.634587	0.0933174	0.0212405	78818	NA	7.2771	-2.46088	-3.84538
5830408B19Rik	RIKEN cDNA 5830408B19 gene	-0.439773	0.0474928	0.00805054	74756	NA	8.71185	-2.88354	-2.95632
5830408C22Rik	RIKEN cDNA 5830408C22 gene	0.179197	0.226859	0.0792237	74744	ENSMUSG00000110148	4.5127	1.83112	-5.00169
5830409B07Rik	RIKEN cDNA 5830409B07 gene	-0.00953686	0.965583	0.925825	76020	NA	4.62689	-0.0940585	-6.6015
5830411J07Rik	RIKEN cDNA 5830411J07 gene	-0.186107	0.0831471	0.0179553	74742	NA	5.19334	-2.53599	-3.69311
5830411N06Rik	RIKEN cDNA 5830411N06 gene	0.0973491	0.513269	0.28676	244234	ENSMUSG00000054672	4.53836	1.08888	-6.01454
5830415B17Rik	RIKEN cDNA 5830415B17 gene	0.0111573	0.951299	0.893344	76012	NA	3.3096	0.135469	-6.59665
5830415G21Rik	RIKEN cDNA 5830415G21 gene	0.00440429	0.974922	0.946048	76009	NA	2.96288	0.0683646	-6.60363
5830416I19Rik	RIKEN cDNA 5830416I19 gene	0.0643604	0.628472	0.405681	74757	ENSMUSG00000106219	3.56627	0.846051	-6.24556
5830420C07Rik	RIKEN cDNA 5830420C07 gene	-0.0380589	0.889033	0.777183	77599	NA	4.15569	-0.286119	-6.56426
5830424K16Rik	RIKEN cDNA 5830424K16 gene	-0.145029	0.136951	0.037666	76043	NA	3.08415	-2.19703	-4.35767
5830426C09Rik	RIKEN cDNA 5830426C09 gene	0.126563	0.273503	0.105169	78827	NA	4.51714	1.68228	-5.23855
5830426K05Rik	RIKEN cDNA 5830426K05 gene	-0.101273	0.394514	0.185205	76053	NA	2.8146	-1.36309	-5.69134
5830428M24Rik	RIKEN cDNA 5830428M24 gene	0.0333271	0.821507	0.667937	76062	ENSMUSG00000113035	4.33518	0.434188	-6.51006
5830431M20Rik	RIKEN cDNA 5830431M20 gene	-0.0750272	0.530701	0.304034	76063	NA	3.05146	-1.04976	-6.05536
5830432E09Rik	RIKEN cDNA 5830432E09 gene	0.0315048	0.836436	0.690016	67765	ENSMUSG00000097471	4.20706	0.40357	-6.52307
5830432F11Rik	RIKEN cDNA 5830432F11 gene	-0.00427299	0.973662	0.943107	76029	NA	3.27745	-0.0720982	-6.60336
5830433D23Rik	RIKEN cDNA 5830433D23 gene	0.000519857	0.998113	0.995803	76048	NA	4.09225	0.00531452	-6.60601
5830433M15Rik	RIKEN cDNA 5830433M15 gene	0.114353	0.224497	0.0779294	76047	NA	4.52131	1.83959	-4.98775
5830434F19Rik	RIKEN cDNA 5830434F19 gene	0.0470868	0.77427	0.592795	76034	NA	3.83299	0.541854	-6.45689
5830435N06Rik	RIKEN cDNA 5830435N06 gene	0.0334078	0.800558	0.63418	76033	NA	3.60316	0.48184	-6.48795
5830435N17Rik	RIKEN cDNA 5830435N17 gene	0.109375	0.309829	0.126739	76066	NA	3.1253	1.58063	-5.39119
5830437K03Rik	RIKEN cDNA 5830437K03 gene	0.0324993	0.847515	0.707675	76068	NA	4.27681	0.379361	-6.5327
5830438M01Rik	RIKEN cDNA 5830438M01 gene	0.0939923	0.610575	0.386542	76032	NA	3.51764	0.881573	-6.21514
5830440H09Rik	RIKEN cDNA 5830440H09 gene	-0.0430336	0.784504	0.609093	76050	NA	4.76346	-0.517991	-6.46967
5830442K09Rik	RIKEN cDNA 5830442K09 gene	0.0428003	0.759612	0.571598	76059	NA	3.28048	0.573374	-6.43916
5830443J22Rik	RIKEN cDNA 5830443J22 gene	-0.0712145	0.757632	0.568186	76056	NA	8.20437	-0.578501	-6.43618
5830444B04Rik	RIKEN cDNA 5830444B04 gene	0.0665938	0.828405	0.678999	641454	ENSMUSG00000084803	3.85973	0.418798	-6.51672
5830445D09Rik	RIKEN cDNA 5830445D09 gene	0.0777453	0.487968	0.262001	76052	NA	6.02593	1.14803	-5.95027
5830448L01Rik	RIKEN cDNA 5830448L01 gene	-0.128103	0.398132	0.188036	76031	NA	3.73224	-1.35404	-5.70301
5830453J16Rik	RIKEN cDNA 5830453J16 gene	0.120324	0.278605	0.107992	76078	NA	2.74995	1.66804	-5.2604
5830453K13Rik	RIKEN cDNA 5830453K13 gene	0.0544365	0.714996	0.511377	76076	NA	3.8832	0.666371	-6.38117
5830454E08Rik	RIKEN cDNA 5830454E08 gene	0.0525692	0.665281	0.448544	76100	ENSMUSG00000052658	5.67433	0.770152	-6.30659
5830456J23Rik	RIKEN cDNA 5830456J23 gene	0.549262	0.0587135	0.0108594	76105	NA	5.42477	2.75578	-3.23294
5830458C19Rik	RIKEN cDNA 5830458C19 gene	0.0375462	0.814579	0.657045	76081	NA	3.85838	0.449448	-6.50322
5830461L22Rik	RIKEN cDNA 5830461L22 gene	0.00652668	0.965636	0.926384	76101	NA	3.68175	0.093347	-6.60157
5830462O15Rik	RIKEN cDNA 5830462O15 gene	0.199472	0.193613	0.0627148	76110	NA	4.74896	1.94959	-4.80239
5830462P14Rik	RIKEN cDNA 5830462P14 gene	-0.0440193	0.731879	0.533783	76098	NA	3.34475	-0.631121	-6.40414
5830468F06Rik	RIKEN cDNA 5830468F06 gene	0.0318536	0.852098	0.715364	76082	NA	3.29454	0.368893	-6.53668
5830468K08Rik	RIKEN cDNA 5830468K08 gene	-0.0791204	0.660499	0.441589	76096	NA	2.97364	-0.782156	-6.2973
5830469G19Rik	RIKEN cDNA 5830469G19 gene	0.23483	0.174984	0.0540612	76093	NA	8.29464	2.0231	-4.67417
5830474E16Rik	RIKEN cDNA 5830474E16 gene	-0.348582	0.0550755	0.00989186	76094	NA	5.20279	-2.79584	-3.14689
5830477G23Rik	RIKEN cDNA 5830477G23 gene	0.0502124	0.746967	0.553985	76116	NA	3.06545	0.600014	-6.42341
5830485P09Rik	RIKEN cDNA 5830485P09 gene	0.110466	0.73967	0.543798	76121	NA	4.85546	0.615624	-6.41386
5830487J09Rik	RIKEN cDNA 5830487J09 gene	-0.195441	0.0224097	0.00280972	76118	NA	2.64936	-3.31939	-1.97099
5830487K18Rik	RIKEN cDNA 5830487K18 gene	0.122476	0.221851	0.0765393	76125	NA	3.0695	1.84883	-4.9725
5830490A04Rik	RIKEN cDNA 5830490A04 gene	0.0557819	0.643376	0.422071	76126	NA	2.90861	0.816466	-6.26999
5830490A12Rik	RIKEN cDNA 5830490A12 gene	-0.0272446	0.885281	0.770334	76111	NA	3.46916	-0.295179	-6.56158
5830495A06Rik	RIKEN cDNA 5830495A06 gene	0.22263	0.0285293	0.00389349	76128	NA	4.07701	3.18622	-2.27814
5930405F01Rik	RIKEN cDNA 5930405F01 gene	-0.19476	0.383642	0.176753	320550	NA	7.6669	-1.39076	-5.65522
5930409G06Rik	RIKEN cDNA 5930409G06 gene	-0.10257	0.126871	0.0333444	77066	NA	2.80744	-2.25428	-4.24967
5930422O12Rik	RIKEN cDNA 5930422O12 gene	-0.243347	0.134261	0.036485	319688	NA	5.20392	-2.21206	-4.32949
5930427J20Rik	RIKEN cDNA 5930427J20 gene	-0.0436252	0.788235	0.615043	77112	NA	4.49127	-0.509356	-6.47415
5930427L02Rik	RIKEN cDNA 5930427L02 gene	-1.16138	0.000223939	4.93025e-06	402754	NA	5.97578	-5.81253	4.1455
5930430O07Rik	RIKEN cDNA 5930430O07 gene	-0.0811555	0.777318	0.597007	320114	NA	7.17417	-0.535656	-6.46026
5930433N17Rik	RIKEN cDNA 5930433N17 gene	0.41521	0.0718438	0.0145999	399623	NA	7.54681	2.62726	-3.50455
5930436O19Rik	RIKEN cDNA 5930436O19 gene	-0.274114	0.0131616	0.00134559	77068	NA	8.39522	-3.61527	-1.2731
6030400A10Rik	RIKEN cDNA 6030400A10 gene	0.0644112	0.64238	0.421009	77069	NA	3.92418	0.818362	-6.26845
6030403N03Rik	RIKEN cDNA 6030403N03 gene	0.186993	0.524478	0.297914	402764	NA	5.66935	1.06344	-6.04125
6030407O03Rik	RIKEN cDNA 6030407O03 gene	-0.864199	1.51546e-06	1.3944e-09	109198	ENSMUSG00000100301	3.04326	-9.36088	12.0278
6030422H21Rik	RIKEN cDNA 6030422H21 gene	-0.969829	0.166423	0.0501049	402765	NA	7.43166	-2.06024	-4.6081
6030427F01Rik	RIKEN cDNA 6030427F01 gene	-0.237973	0.0955146	0.0220554	97411	NA	5.25564	-2.44392	-3.87939
6030439D06Rik	RIKEN cDNA 6030439D06 gene	0.292441	0.0182718	0.00210636	320646	NA	6.70155	3.43587	-1.69859
6030440G07Rik	RIKEN cDNA 6030440G07 gene	0.0174884	0.916038	0.825513	77878	ENSMUSG00000113056	2.88486	0.222824	-6.58067
6030442H21Rik	RIKEN cDNA 6030442H21 gene	0.0149799	0.913442	0.821003	77070	NA	2.82851	0.228687	-6.57932
6030442K20Rik	RIKEN cDNA 6030442K20 gene	-0.002015	0.991286	0.980544	77876	NA	3.27755	-0.0246361	-6.60571
6030445D17Rik	RIKEN cDNA 6030445D17 gene	0.192466	0.337636	0.14521	320133	NA	3.85775	1.50441	-5.50054
6030451C04Rik	RIKEN cDNA 6030451C04 gene	-0.325649	0.172669	0.0530267	77115	NA	6.61511	-2.03257	-4.6574
6030458A19Rik	RIKEN cDNA 6030458A19 gene	0.0721081	0.640046	0.418381	77719	NA	2.76646	0.823064	-6.26461
6030458C11Rik	RIKEN cDNA 6030458C11 gene	0.0531694	0.88821	0.775801	77877	ENSMUSG00000022195	4.09744	0.287945	-6.56372
6030458E02Rik	RIKEN cDNA 6030458E02 gene	0.0990513	0.547095	0.319546	77881	NA	3.44508	1.01594	-6.08955
6030460B20Rik	RIKEN cDNA 6030460B20 gene	-0.0856772	0.626362	0.4036	77724	NA	3.59035	-0.849859	-6.24235
6030468B19Rik	RIKEN cDNA 6030468B19 gene	0.00811404	0.968044	0.930906	77727	ENSMUSG00000025573	4.98553	0.0875969	-6.6021
6030487A22Rik	RIKEN cDNA 6030487A22 gene	-0.0252301	0.896708	0.79032	402755	NA	7.02337	-0.268807	-6.56915
6030498E09Rik	RIKEN cDNA 6030498E09 gene	-0.0633634	0.695773	0.487867	77883	ENSMUSG00000051361	2.88737	-0.704291	-6.35512
6230400D17Rik	RIKEN cDNA 6230400D17 gene	0.179278	0.175412	0.0542896	76133	ENSMUSG00000097577	3.1083	2.02103	-4.67783
6230414M07Rik	RIKEN cDNA 6230414M07 gene	0.0298767	0.806235	0.644308	76141	NA	4.63732	0.467428	-6.49487
6230424C14Rik	RIKEN cDNA 6230424C14 gene	-0.284568	0.210902	0.070921	67786	NA	10.6394	-1.88769	-4.90767
6230426I18Rik	RIKEN cDNA 6230426I18 gene	0.040641	0.787841	0.614388	76143	NA	3.7132	0.510304	-6.47366
6330403K07Rik	RIKEN cDNA 6330403K07 gene	-0.865967	0.00634163	0.000504222	103712	ENSMUSG00000018451	5.89735	-4.0027	-0.33486
6330403L08Rik	RIKEN cDNA 6330403L08 gene	0.0290338	0.861766	0.731956	70744	NA	4.33883	0.346443	-6.54484
6330403N20Rik	RIKEN cDNA 6330403N20 gene	0.00276263	0.989858	0.977821	70735	NA	3.7023	0.0280852	-6.60562
6330405D24Rik	RIKEN cDNA 6330405D24 gene	-0.149734	0.263189	0.0991379	70715	NA	4.42088	-1.71383	-5.18965
6330407A03Rik	RIKEN cDNA 6330407A03 gene	0.268607	0.0814862	0.0174348	70720	NA	6.63913	2.54905	-3.66636
6330409D20Rik	RIKEN cDNA 6330409D20 gene	0.0978953	0.374899	0.169968	70730	ENSMUSG00000009551	3.10377	1.41375	-5.62476
6330411D24Rik	RIKEN cDNA 6330411D24 gene	0.00997074	0.964533	0.922535	70725	NA	3.22437	0.0982442	-6.60109
6330412A17Rik	RIKEN cDNA 6330412A17 gene	-0.101904	0.519653	0.292646	74005	NA	5.93245	-1.07537	-6.0288
6330415B21Rik	RIKEN cDNA 6330415B21 gene	-0.024125	0.872779	0.749281	70753	ENSMUSG00000108077	2.81273	-0.323193	-6.55276
6330415G19Rik	RIKEN cDNA 6330415G19 gene	-0.0175693	0.932081	0.854796	320020	ENSMUSG00000117322	3.83003	-0.184936	-6.58856
6330417A16Rik	RIKEN cDNA 6330417A16 gene	-0.0999245	0.40366	0.192507	70760	NA	7.86486	-1.33996	-5.72103
6330418B08Rik	RIKEN cDNA 6330418B08 gene	0.101328	0.363231	0.161774	70745	NA	2.97519	1.44251	-5.58607
6330419E04Rik	RIKEN cDNA 6330419E04 gene	0.0273817	0.813334	0.654488	70763	NA	2.46765	0.453045	-6.50158
6330437I11Rik	RIKEN cDNA 6330437I11 gene	-0.0443262	0.829919	0.681792	76734	NA	3.4355	-0.414927	-6.51836
6330510M09Rik	RIKEN cDNA 6330510M09 gene	-0.0746566	0.393981	0.18482	76158	NA	2.7151	-1.36432	-5.68973
6330522J23Rik	RIKEN cDNA 6330522J23 gene	0.0921984	0.632408	0.410442	78233	NA	6.48983	0.837381	-6.2528
6330525I24Rik	RIKEN cDNA 6330525I24 gene	-0.0413644	0.771423	0.587619	76169	NA	3.39348	-0.549498	-6.45268
6330526H18Rik	RIKEN cDNA 6330526H18 gene	-0.055268	0.670265	0.455538	76174	NA	2.55491	-0.758195	-6.31571
6330531I01Rik	RIKEN cDNA 6330531I01 gene	-0.209767	0.105024	0.0254139	76173	NA	6.33711	-2.37962	-4.00702
6330549D23Rik	RIKEN cDNA 6330549D23 gene	-0.116904	0.293389	0.116642	229613	ENSMUSG00000045327	3.51692	-1.62625	-5.32362
6330562C20Rik	RIKEN cDNA 6330562C20 gene	-0.0158677	0.897911	0.793692	76193	NA	4.13222	-0.264377	-6.57036
6330563C09Rik	RIKEN cDNA 6330563C09 gene	-1.5624	0.000194699	4.04788e-06	76186	NA	2.98443	-5.89112	4.33718
6330565B04Rik	RIKEN cDNA 6330565B04 gene	-0.0344609	0.813809	0.655442	76177	NA	3.39324	-0.451702	-6.5022
6330571C24Rik	RIKEN cDNA 6330571C24 gene	0.0676929	0.569307	0.34255	76188	NA	3.07103	0.967831	-6.13641
6330576A10Rik	RIKEN cDNA 6330576A10 gene	0.112205	0.351957	0.154289	76198	NA	3.64426	1.46981	-5.54871
6330582A15Rik	RIKEN cDNA 6330582A15 gene	-0.0872581	0.419141	0.204412	76878	NA	3.15144	-1.30369	-5.76673
6330590E21Rik	RIKEN cDNA 6330590E21 gene	0.101003	0.511942	0.285567	76195	NA	3.47263	1.09165	-6.01161
6430500C12Rik	RIKEN cDNA 6430500C12 gene	-0.809093	3.66529e-06	5.7941e-09	76883	NA	5.44975	-8.68795	10.6688
6430500D05Rik	RIKEN cDNA 6430500D05 gene	0.0442684	0.712628	0.508178	76882	NA	2.99932	0.671473	-6.37774
6430501K19Rik	RIKEN cDNA 6430501K19 gene	0.21556	0.410369	0.197745	109046	NA	6.57887	1.32379	-5.74153
6430514K02Rik	RIKEN cDNA 6430514K02 gene	-0.0755177	0.604569	0.380432	76885	NA	2.86674	-0.893153	-6.20497
6430537I21Rik	RIKEN cDNA 6430537I21 gene	-0.439953	0.0469934	0.00793558	319654	NA	6.59842	-2.88963	-2.94298
6430537K16Rik	RIKEN cDNA 6430537K16 gene	0.303557	0.178662	0.0558395	320480	NA	8.15376	2.00718	-4.70222
6430548M08Rik	RIKEN cDNA 6430548M08 gene	-0.850332	0.000307511	7.67497e-06	234797	ENSMUSG00000031824	4.96095	-5.63694	3.71533
6430553K19Rik	RIKEN cDNA 6430553K19 gene	0.236488	0.220058	0.075647	619300	ENSMUSG00000116755	3.27615	1.85483	-4.96255
6430562O15Rik	RIKEN cDNA 6430562O15 gene	0.0680214	0.718994	0.51686	320893	NA	4.90784	0.657668	-6.38695
6430571L13Rik	RIKEN cDNA 6430571L13 gene	0.040076	0.805369	0.642313	235599	ENSMUSG00000037977	3.16664	0.470259	-6.49353
6430590A07Rik	RIKEN cDNA 6430590A07 gene	-0.280588	0.339442	0.146452	619719	NA	6.75193	-1.49957	-5.50733
6430598H11Rik	RIKEN cDNA 6430598H11 gene	-0.000664842	0.996739	0.993074	76221	NA	2.92134	-0.00876938	-6.60598
6430605C03Rik	RIKEN cDNA 6430605C03 gene	0.0841993	0.527646	0.300837	76203	NA	2.43173	1.05688	-6.04804
6430628N08Rik	RIKEN cDNA 6430628N08 gene	-0.0783525	0.596553	0.372513	76237	ENSMUSG00000034185	3.78143	-0.90834	-6.19144
6430709C05Rik	RIKEN cDNA 6430709C05 gene	0.0596472	0.620218	0.396265	76240	NA	2.81727	0.863389	-6.23086
6430710C18Rik	RIKEN cDNA 6430710C18 gene	0.0301376	0.829407	0.68096	76218	ENSMUSG00000085427	2.47529	0.41608	-6.51787
6430710M23Rik	RIKEN cDNA 6430710M23 gene	-0.160395	0.377184	0.171793	76214	NA	3.33405	-1.4075	-5.63309
6430711C07Rik	RIKEN cDNA 6430711C07 gene	0.0168126	0.918476	0.830479	76225	NA	3.05971	0.216376	-6.58212
6530401F13Rik	RIKEN cDNA 6530401F13 gene	-0.0519295	0.605299	0.381354	76241	NA	3.14139	-0.891398	-6.20652
6530402F18Rik	RIKEN cDNA 6530402F18 gene	-0.00783394	0.961521	0.914266	76220	ENSMUSG00000079499	4.27893	-0.108772	-6.59998
6530403M18Rik	RIKEN cDNA 6530403M18 gene	0.0101269	0.953628	0.897981	76212	NA	4.85711	0.129544	-6.59745
6530406A20Rik	RIKEN cDNA 6530406A20 gene	-0.347369	0.0772002	0.0161752	76213	NA	6.65391	-2.58222	-3.59809
6530409C15Rik	RIKEN cDNA 6530409C15 gene	0.0183278	0.919529	0.833423	76224	NA	3.99082	0.212559	-6.58295
6530411M01Rik	RIKEN cDNA 6530411M01 gene	0.0839492	0.403306	0.192244	67791	ENSMUSG00000097049	2.9929	1.34078	-5.71998
6530413G14Rik	RIKEN cDNA 6530413G14 gene	0.0365859	0.828482	0.679311	76215	NA	2.94542	0.418364	-6.5169
6720418B01Rik	RIKEN cDNA 6720418B01 gene	0.311892	0.666302	0.449991	77892	NA	5.05489	0.767669	-6.30849
6720420G18Rik	RIKEN cDNA 6720420G18 gene	0.119645	0.474691	0.250543	77072	NA	3.14067	1.17679	-5.91791
6720422M22Rik	RIKEN cDNA 6720422M22 gene	0.259291	0.235415	0.0839085	99946	NA	7.44884	1.80143	-5.05017
6720427H10Rik	RIKEN cDNA 6720427H10 gene	-0.160078	0.392392	0.183767	77884	NA	7.61397	-1.36772	-5.68533
6720454L07Rik	RIKEN cDNA 6720454L07 gene	-0.144782	0.327919	0.138979	77887	NA	4.11622	-1.52918	-5.46548
6720460K10Rik	RIKEN cDNA 6720460K10 gene	-0.0125721	0.954656	0.900539	77736	NA	3.15535	-0.126277	-6.59787
6720462K09Rik	RIKEN cDNA 6720462K09 gene	-0.43789	0.00284351	0.000169406	399579	NA	8.31501	-4.42813	0.715086
6720468P15Rik	RIKEN cDNA 6720468P15 gene	0.0844552	0.493546	0.267116	78073	ENSMUSG00000117655	3.1593	1.13549	-5.96415
6720475J19Rik	RIKEN cDNA 6720475J19 gene	0.184522	0.579961	0.354535	68157	NA	8.12651	0.943634	-6.15919
6720475M21Rik	RIKEN cDNA 6720475M21 gene	0.0159775	0.937972	0.866591	77896	NA	4.28408	0.169755	-6.5913
6720477C19Rik	RIKEN cDNA 6720477C19 gene	0.0468798	0.76059	0.572997	77731	NA	3.22105	0.571275	-6.44037
6720482G16Rik	RIKEN cDNA 6720482G16 gene	-0.0345332	0.840986	0.697389	77898	NA	3.12264	-0.393434	-6.52717
6720483E21Rik	RIKEN cDNA 6720483E21 gene	-0.225824	0.193722	0.0627597	77741	ENSMUSG00000097934	4.31296	-1.94923	-4.80301
6720489N17Rik	RIKEN cDNA 6720489N17 gene	-0.0532365	0.881596	0.764555	211378	ENSMUSG00000072066	4.17541	-0.302844	-6.55924
6820402A03Rik	RIKEN cDNA 6820402A03 gene	0.0296299	0.82791	0.677868	75742	NA	2.99194	0.420367	-6.51605
6820402I19Rik	RIKEN cDNA 6820402I19 gene	0.168304	0.267837	0.101742	74509	NA	7.14003	1.70001	-5.21115
6820408C15Rik	RIKEN cDNA 6820408C15 gene	-0.0150771	0.92917	0.850395	228778	ENSMUSG00000032680	5.16128	-0.190611	-6.58747
6820445E23Rik	RIKEN cDNA 6820445E23 gene	-0.0483276	0.765518	0.579453	100038580	NA	2.75445	-0.561626	-6.44588
7030407E18Rik	RIKEN cDNA 7030407E18 gene	-0.432628	0.102548	0.0245771	399600	NA	6.28383	-2.39487	-3.97693
7030407O06Rik	RIKEN cDNA 7030407O06 gene	-0.0811902	0.530523	0.303684	320392	NA	7.41741	-1.05054	-6.05457
7420700N18Rik	RIKEN cDNA 7420700N18 gene	0.0544613	0.742924	0.548505	74517	ENSMUSG00000109915	3.11577	0.608393	-6.41831
7530414M10Rik	RIKEN cDNA 7530414M10 gene	-0.118429	0.36738	0.164703	320374	NA	3.60444	-1.4321	-5.60015
7630403G23Rik	RIKEN cDNA 7630403G23 gene	0.118317	0.186415	0.0592438	77119	ENSMUSG00000098758	3.04489	1.97793	-4.75336
8030423J24Rik	RIKEN cDNA 8030423J24 gene	0.00986584	0.957572	0.905783	77166	ENSMUSG00000021600	3.62544	0.119586	-6.59871
8030425K09Rik	RIKEN cDNA 8030425K09 gene	0.532343	0.0188193	0.00219438	77207	NA	4.74727	3.41938	-1.73735
8030442B05Rik	RIKEN cDNA 8030442B05 gene	0.000782355	0.996739	0.993068	77543	ENSMUSG00000102674	3.0292	0.00877655	-6.60598
8030445P17Rik	RIKEN cDNA 8030445P17 gene	0.0236287	0.910897	0.816162	319569	NA	2.92999	0.234989	-6.57783
8030447M02Rik	RIKEN cDNA 8030447M02 gene	-0.694073	0.0456307	0.00762973	399578	NA	8.17709	-2.90625	-2.90651
8030448K23Rik	RIKEN cDNA 8030448K23 gene	0.00141304	0.994913	0.989888	320826	NA	5.63887	0.0128032	-6.60594
8030451A03Rik	RIKEN cDNA 8030451A03 gene	0.0512237	0.768952	0.584199	100504061	NA	4.171	0.554567	-6.44986
8030453O22Rik	RIKEN cDNA 8030453O22 gene	-0.00471198	0.97708	0.951731	77209	NA	4.24447	-0.0611539	-6.60411
8030456M14Rik	RIKEN cDNA 8030456M14 gene	0.0312393	0.802857	0.638144	77492	NA	2.55688	0.476186	-6.49069
8030462N17Rik	RIKEN cDNA 8030462N17 gene	-0.296137	0.0399862	0.00630476	212163	NA	7.42391	-2.98646	-2.72912
8030474K03Rik	RIKEN cDNA 8030474K03 gene	-0.0479528	0.776002	0.59511	382231	ENSMUSG00000046774	3.6852	-0.538445	-6.45875
8030476L19Rik	RIKEN cDNA 8030476L19 gene	-0.0204577	0.90609	0.806968	77167	NA	3.15594	-0.246987	-6.57489
8030494B02Rik	Riken cDNA 8030494B02 gene	-0.1118	0.620487	0.396681	654493	NA	6.67128	-0.862618	-6.23152
8030497I03Rik	RIKEN cDNA 8030497I03 gene	-0.154039	0.288847	0.11421	399593	NA	7.80399	-1.63773	-5.30638
8030497O21Rik	RIKEN cDNA 8030497O21 gene	0.0308858	0.815052	0.657915	77506	NA	3.59925	0.448224	-6.50378
8030498B09Rik	RIKEN cDNA 8030498B09 gene	-0.0373663	0.820561	0.666701	77547	NA	3.2345	-0.435915	-6.5093
8430401P03Rik	RIKEN cDNA 8430401P03 gene	-0.101294	0.458285	0.236783	71456	NA	3.13118	-1.21265	-5.87657
8430408J09Rik	RIKEN cDNA 8430408J09 gene	-0.193356	0.264237	0.099709	66804	NA	7.63683	-1.71077	-5.19442
8430416G17Rik	RIKEN cDNA 8430416G17 gene	0.072054	0.634473	0.412591	71469	NA	4.01269	0.833488	-6.25603
8430418B16Rik	RIKEN cDNA 8430418B16 gene	0.102482	0.404026	0.19286	71491	NA	4.41714	1.33886	-5.72243
8430419K02Rik	RIKEN cDNA 8430419K02 gene	-0.000368469	0.99748	0.994344	74518	NA	2.49377	-0.0071612	-6.60599
8430422H06Rik	RIKEN cDNA 8430422H06 gene	0.0596528	0.738757	0.542603	74529	ENSMUSG00000117633	3.62608	0.617465	-6.41271
8430426J06Rik	RIKEN cDNA 8430426J06 gene	0.191808	0.270337	0.103129	78102	ENSMUSG00000115970	4.71903	1.69277	-5.22236
8430428J23Rik	RIKEN cDNA 8430428J23 gene	-0.0738605	0.511737	0.285275	74534	NA	3.0633	-1.09233	-6.01089
8430429K09Rik	RIKEN cDNA 8430429K09 gene	-0.100004	0.559787	0.333089	71523	ENSMUSG00000034587	5.64395	-0.987342	-6.11766
8430434A19Rik	RIKEN cDNA 8430434A19 gene	0.0194687	0.889268	0.777859	71556	NA	2.44309	0.285226	-6.56452
8430436N08Rik	RIKEN cDNA 8430436N08 gene	-0.206909	0.454407	0.233744	71510	ENSMUSG00000086070	4.74611	-1.22078	-5.86705
8430437B07Rik	RIKEN cDNA 8430437B07 gene	0.0268323	0.816161	0.660084	71507	NA	2.41827	0.445178	-6.50516
8430437L04Rik	RIKEN cDNA 8430437L04 gene	0.0599292	0.742387	0.548036	74541	ENSMUSG00000085252	3.95702	0.609112	-6.41787
8430437N05Rik	RIKEN cDNA 8430437N05 gene	-0.169911	0.2734	0.105062	71561	NA	3.48987	-1.68283	-5.23771
8430437O03Rik	RIKEN cDNA 8430437O03 gene	-0.133165	0.371287	0.167495	71536	NA	7.05769	-1.42231	-5.61331
9030201C23Rik	RIKEN cDNA 9030201C23 gene	-0.000811154	0.994353	0.989087	77120	NA	3.05388	-0.0138172	-6.60592
9030203C11Rik	RIKEN cDNA 9030203C11 gene	-0.167222	0.222336	0.0768594	320854	NA	6.10848	-1.84669	-4.97604
9030205G03Rik	RIKEN cDNA 9030205G03 gene	-0.016848	0.929242	0.850552	77077	NA	5.54298	-0.190408	-6.58751
9030218A15Rik	RIKEN cDNA 9030218A15 gene	-0.195434	0.0711681	0.0143809	77662	NA	2.72642	-2.63388	-3.49074
9030404E10Rik	RIKEN cDNA 9030404E10 gene	0.135613	0.432329	0.215846	71528	ENSMUSG00000116660	4.14015	1.27035	-5.80776
9030407C09Rik	RIKEN cDNA 9030407C09 gene	-0.0727689	0.551796	0.324681	71533	NA	2.76656	-1.005	-6.10039
9030407P20Rik	RIKEN cDNA 9030407P20 gene	-0.1216	0.507278	0.280354	100504389	NA	5.9785	-1.10382	-5.9986
9030409C19Rik	RIKEN cDNA 9030409C19 gene	0.114052	0.419261	0.204583	74536	NA	5.0811	1.30318	-5.76736
9030409K20Rik	RIKEN cDNA 9030409K20 gene	0.0915734	0.623767	0.400442	74538	NA	3.17831	0.855665	-6.23744
9030411K21Rik	RIKEN cDNA 9030411K21 gene	-0.157402	0.331897	0.141733	100502738	NA	7.04085	-1.51813	-5.48119
9030417H13Rik	RIKEN cDNA 9030417H13 gene	0.0521798	0.790137	0.617822	74545	NA	3.77173	0.505335	-6.47621
9030419F21Rik	RIKEN cDNA 9030419F21 gene	-0.0289081	0.890904	0.780426	71512	NA	4.57799	-0.281838	-6.5655
9030420N05Rik	RIKEN cDNA 9030420N05 gene	0.0189873	0.915965	0.824941	75755	NA	3.11334	0.223566	-6.58051
9030425L15Rik	RIKEN cDNA 9030425L15 gene	-0.904596	0.00861719	0.000759296	74539	NA	8.45037	-3.84186	-0.727079
9030425P06Rik	RIKEN cDNA 9030425P06 gene	0.0678125	0.732419	0.534464	100504699	NA	7.33751	0.630063	-6.40481
9030601B04Rik	RIKEN cDNA 9030601B04 gene	-0.165477	0.54572	0.318268	71511	NA	5.35724	-1.01869	-6.08682
9030607L02Rik	RIKEN cDNA 9030607L02 gene	0.0744208	0.435496	0.218299	75754	NA	2.44299	1.26338	-5.81622
9030612E09Rik	RIKEN cDNA 9030612E09 gene	0.147523	0.418865	0.204182	74530	ENSMUSG00000045008	3.46715	1.30437	-5.76587
9030613N10Rik	RIKEN cDNA 9030613N10 gene	-0.0180278	0.904927	0.805311	71569	NA	3.0792	-0.249154	-6.57434
9030619P08Rik	lymphocyte antigen 6 complex pseudogene	0.214383	0.133291	0.0361692	105892	ENSMUSG00000053168	3.4708	2.21615	-4.3218
9030622M22Rik	RIKEN cDNA 9030622M22 gene	-0.241922	0.14817	0.0421741	74547	NA	4.23708	-2.14332	-4.45731
9030622O22Rik	RIKEN cDNA 9030622O22 gene	0.206443	0.272103	0.104257	100043820	NA	4.92141	1.68695	-5.23135
9030625G05Rik	RIKEN cDNA 9030625G05 gene	-0.0247402	0.907685	0.809649	71545	ENSMUSG00000118384	3.58298	-0.243485	-6.57576
9030625N01Rik	RIKEN cDNA 9030625N01 gene	-0.136509	0.24818	0.0906001	74542	NA	4.50453	-1.76139	-5.11458
9130001E16Rik	RIKEN cDNA 9130001E16 gene	0.034729	0.848605	0.710042	71575	NA	3.67637	0.376135	-6.53394
9130002K18Rik	RIKEN cDNA 9130002K18 gene	-0.135718	0.298474	0.119761	74554	NA	5.21599	-1.61182	-5.34516
9130004C02Rik	RIKEN cDNA 9130004C02 gene	-0.195642	0.0479495	0.00816557	626123	NA	2.74356	-2.87753	-2.96948
9130004J05Rik	RIKEN cDNA 9130004J05 gene	0.1717	0.552649	0.325338	71603	NA	7.88182	1.00361	-6.10176
9130007G19Rik	RIKEN cDNA 9130007G19 gene	0.246796	0.06976	0.0139781	74550	NA	2.97668	2.64631	-3.46475
9130008F23Rik	RIKEN cDNA 9130008F23 gene	-0.0373078	0.875005	0.75294	71583	ENSMUSG00000054951	6.45233	-0.318306	-6.55435
9130009I01Rik	RIKEN cDNA 9130009I01 gene	-0.204509	0.224544	0.0779968	71594	NA	5.14555	-1.83915	-4.98848
9130009M17Rik	RIKEN cDNA 9130009M17 gene	0.0951849	0.459397	0.237775	71588	NA	4.04379	1.21001	-5.87965
9130011L11Rik	RIKEN cDNA 9130011L11 gene	-0.0292377	0.874193	0.751342	75759	NA	3.76196	-0.32044	-6.55366
9130015A21Rik	RIKEN cDNA 9130015A21 gene	0.124498	0.297529	0.119071	71581	ENSMUSG00000113985	4.02224	1.61498	-5.34045
9130017K11Rik	RIKEN cDNA 9130017K11 gene	0.0718368	0.686458	0.476219	72804	NA	4.60405	0.723465	-6.34142
9130019O22Rik	RIKEN cDNA 9130019O22 gene	-0.0760243	0.482409	0.256757	78921	ENSMUSG00000030823	2.7084	-1.16107	-5.93568
9130019P16Rik	RIKEN cDNA 9130019P16 gene	0.0820533	0.547388	0.320109	100042056	ENSMUSG00000073067	4.14564	1.01474	-6.09075
9130023H24Rik	RIKEN cDNA 9130023H24 gene	0.102471	0.370325	0.166786	100043133	ENSMUSG00000062944	6.57741	1.42478	-5.60999
9130024F11Rik	RIKEN cDNA 9130024F11 gene	-0.176185	0.107952	0.0264719	329160	ENSMUSG00000087022	2.65107	-2.36098	-4.04362
9130208D14Rik	RIKEN cDNA 9130208D14 gene	0.0303029	0.912318	0.819294	77700	NA	2.97842	0.230912	-6.5788
9130221J17Rik	RIKEN cDNA 9130221J17 gene	0.451949	0.00302037	0.000185997	319693	NA	6.32897	4.39179	0.624915
9130221L21Rik	RIKEN cDNA 9130221L21 gene	-0.311495	0.0163288	0.00180391	320787	NA	3.85287	-3.49815	-1.55165
9130230N09Rik	RIKEN cDNA 9130230N09 gene	0.0622876	0.757157	0.567333	100137727	NA	3.62619	0.579786	-6.43543
9130231A04Rik	RIKEN cDNA 9130231A04 gene	0.0138658	0.929392	0.850996	77667	NA	4.97423	0.189836	-6.58762
9130401L11Rik	RIKEN cDNA 9130401L11 gene	-0.00291863	0.98987	0.977929	74555	NA	5.285	-0.0279476	-6.60562
9130401M01Rik	RIKEN cDNA 9130401M01 gene	0.216546	0.0277699	0.00375957	75758	NA	8.23192	3.20058	-2.24525
9130403I23Rik	RIKEN cDNA 9130403I23 gene	-0.0421933	0.708565	0.502684	71585	NA	5.61653	-0.680275	-6.37178
9130409I23Rik	RIKEN cDNA 9130409I23 gene	-0.00253802	0.985954	0.970285	619326	ENSMUSG00000038768	2.60024	-0.0376324	-6.6053
9130413E14Rik	RIKEN cDNA 9130413E14 gene	0.0984513	0.575739	0.349779	71604	NA	5.14198	0.953168	-6.15028
9130414P19Rik	RIKEN cDNA 9130414P19 gene	-0.00734394	0.956398	0.903452	74560	NA	2.6262	-0.122559	-6.59835
9130604C24Rik	RIKEN cDNA 9130604C24 gene	0.193662	0.168445	0.0509647	77707	NA	4.43526	2.05195	-4.62292
9230102K24Rik	RIKEN cDNA 9230102K24 gene	0.0634475	0.603597	0.379413	109335	ENSMUSG00000112398	4.06004	0.895094	-6.20325
9230104K21Rik	RIKEN cDNA 9230104K21 gene	-0.253974	0.123653	0.032135	77688	NA	6.39487	-2.2715	-4.21682
9230106L01Rik	RIKEN cDNA 9230106L01 gene	-0.172292	0.0855504	0.0186966	77703	NA	3.03027	-2.51799	-3.72984
9230108I15Rik	RIKEN cDNA 9230108I15 gene	-0.406354	0.0375998	0.0057799	78078	NA	9.14718	-3.02278	-2.64807
9230109A22Rik	RIKEN cDNA 9230109A22 gene	0.0996075	0.505696	0.278487	223413	NA	4.35823	1.10822	-5.99387
9230110F11Rik	RIKEN cDNA 9230110F11 gene	0.0131605	0.946195	0.882735	320432	NA	3.60069	0.149043	-6.59467
9230110I02Rik	RIKEN cDNA 9230110I02 gene	-0.200715	0.373465	0.169061	77698	NA	5.47537	-1.41688	-5.62059
9230112D13Rik	RIKEN cDNA 9230112D13 gene	0.120408	0.357168	0.15783	78243	ENSMUSG00000021797	4.12693	1.45676	-5.56663
9230112E08Rik	RIKEN cDNA 9230112E08 gene	-0.367971	0.0193947	0.00228905	320800	NA	4.10291	-3.40235	-1.77733
9230112J17Rik	RIKEN cDNA 9230112J17 gene	0.0275069	0.849812	0.712011	100504561	ENSMUSG00000111761	2.86344	0.373453	-6.53496
9230114K14Rik	RIKEN cDNA 9230114K14 gene	0.146818	0.566846	0.340319	414108	ENSMUSG00000097145	6.51862	0.9724	-6.13205
9230116N13Rik	RIKEN cDNA 9230116N13 gene	0.0193323	0.932792	0.856226	320054	ENSMUSG00000097403	4.45101	0.183093	-6.5889
9230118N17Rik	RIKEN cDNA 9230118N17 gene	0.0056626	0.973299	0.942659	77751	NA	3.13676	0.0726665	-6.60332
9330102E08Rik	RIKEN cDNA 9330102E08 gene	0.0651226	0.655302	0.435104	330427	ENSMUSG00000107879	4.55533	0.79345	-6.28843
9330111N05Rik	RIKEN cDNA 9330111N05 gene	0.0968622	0.224256	0.077798	319983	ENSMUSG00000097098	2.78038	1.84046	-4.98632
9330112F22Rik	RIKEN cDNA 9330112F22 gene	0.0248598	0.927872	0.848388	319237	NA	6.09541	0.193201	-6.58696
9330118A15Rik	RIKEN cDNA 9330118A15 gene	-0.346681	0.0552923	0.00995438	319756	NA	4.31769	-2.79314	-3.1527
9330118I20Rik	RIKEN cDNA 9330118I20 gene	-0.0231265	0.903574	0.802823	77508	NA	3.94982	-0.252409	-6.57351
9330121J05Rik	RIKEN cDNA 9330121J05 gene	-0.299588	0.0966246	0.0224766	100379665	NA	4.06677	-2.43538	-3.89646
9330121K16Rik	RIKEN cDNA 9330121K16 gene	-0.0261101	0.849388	0.711488	320227	NA	2.4888	-0.374164	-6.53469
9330133O14Rik	RIKEN cDNA 9330133O14 gene	-0.148523	0.35681	0.157482	100689703	NA	6.02931	-1.45804	-5.56489
9330151L19Rik	RIKEN cDNA 9330151L19 gene	-0.178115	0.11727	0.0297977	414085	ENSMUSG00000097061	6.24308	-2.30654	-4.14951
9330154F10Rik	RIKEN cDNA 9330154F10 gene	0.131118	0.279359	0.10853	77554	NA	2.91313	1.66536	-5.26449
9330156P08Rik	RIKEN cDNA 9330156P08 gene	-0.554414	0.0691496	0.0137695	320141	NA	6.29349	-2.65288	-3.45098
9330159F19Rik	RIKEN cDNA 9330159F19 gene	-1.2064	0.00453804	0.00032414	212448	ENSMUSG00000004360	5.75901	-4.17545	0.0896902
9330159M07Rik	RIKEN cDNA 9330159M07 gene	-0.228816	0.492595	0.266009	319673	ENSMUSG00000097177	5.24667	-1.13818	-5.96118
9330159N22Rik	RIKEN cDNA 9330159N22 gene	-0.0410074	0.671166	0.456659	77203	NA	2.65156	-0.75629	-6.31715
9330161L09Rik	RIKEN cDNA 9330161L09 gene	-0.00665778	0.975701	0.947439	77225	NA	4.08565	-0.0665994	-6.60375
9330169B04Rik	RIKEN cDNA 9330169B04 gene	-0.000415766	0.99764	0.994746	319999	NA	2.60565	-0.00665222	-6.606
9330169L03Rik	RIKEN cDNA 9330169L03 gene	-0.0373898	0.777477	0.597609	77226	NA	2.60063	-0.534772	-6.46074
9330171B17Rik	RIKEN cDNA 9330171B17 gene	0.130479	0.160604	0.0475574	100034360	NA	3.22018	2.08556	-4.56258
9330175E14Rik	RIKEN cDNA 9330175E14 gene	0.229184	0.14817	0.0421653	320377	NA	4.10921	2.14342	-4.45713
9330179C17Rik	RIKEN cDNA 9330179C17 gene	-0.085384	0.645565	0.4249	77518	NA	4.64421	-0.811433	-6.27407
9330179D12Rik	RIKEN cDNA 9330179D12 gene	-0.406336	0.0104646	0.000985705	77558	ENSMUSG00000097166	3.39682	-3.73881	-0.976451
9330182L06Rik	RIKEN cDNA 9330182L06 gene	0.355253	0.382416	0.175663	231014	ENSMUSG00000056004	3.52347	1.39441	-5.65042
9330184L24Rik	RIKEN cDNA 9330184L24 gene	-0.145481	0.536758	0.309411	402729	NA	2.88193	-1.03791	-6.06747
9330185C12Rik	RIKEN cDNA 9330185C12 gene	-0.0024895	0.984975	0.967829	77511	NA	3.18378	-0.0407437	-6.60517
9330198I05Rik	RIKEN cDNA 9330198I05 gene	-0.0667515	0.710477	0.505562	77560	NA	3.92771	-0.675656	-6.37492
9330198N18Rik	RIKEN cDNA 9330198N18 gene	0.202112	0.171219	0.0523463	77516	NA	4.88459	2.03889	-4.64618
9330199C07Rik	RIKEN cDNA 9330199C07 gene	0.109918	0.620941	0.397265	77245	NA	3.08504	0.861536	-6.23244
9430002A10Rik	RIKEN cDNA 9430002A10 gene	0.0190759	0.954656	0.900682	77265	NA	4.68815	0.126095	-6.5979
9430006E15Rik	RIKEN cDNA 9430006E15 gene	0.0712388	0.631415	0.409326	77247	NA	3.91475	0.839407	-6.25112
9430011C21Rik	RIKEN cDNA 9430011C21 gene	-0.864156	0.000391684	1.11394e-05	319791	NA	6.53663	-5.4899	3.35331
9430012M22Rik	RIKEN cDNA 9430012M22 gene	-0.0216223	0.901468	0.799493	77244	NA	3.48153	-0.256769	-6.57238
9430013L14Rik	RIKEN cDNA 9430013L14 gene	-0.0790891	0.621182	0.39753	77241	NA	4.05061	-0.861045	-6.23286
9430013L17Rik	RIKEN cDNA 9430013L17 gene	0.0494995	0.772096	0.58934	77266	NA	3.96907	0.546953	-6.45409
9430014F16Rik	RIKEN cDNA 9430014F16 gene	0.0452974	0.777477	0.597511	77255	NA	3.14493	0.534916	-6.46066
9430014N10Rik	RIKEN cDNA 9430014N10 gene	0.165734	0.122698	0.0318147	77248	ENSMUSG00000116360	3.13504	2.27617	-4.2079
9430015G10Rik	RIKEN cDNA 9430015G10 gene	0.300579	0.0415702	0.00666989	230996	ENSMUSG00000059939	6.50558	2.96286	-2.78154
9430018C23Rik	RIKEN cDNA 9430018C23 gene	0.114236	0.422673	0.207513	77267	NA	3.07622	1.29451	-5.77812
9430019C24Rik	RIKEN cDNA 9430019C24 gene	0.0549435	0.89392	0.786267	77279	NA	6.54228	0.274139	-6.56768
9430019H13Rik	RIKEN cDNA 9430019H13 gene	0.051632	0.732535	0.534779	77250	NA	3.13581	0.629573	-6.40512
9430021M05Rik	RIKEN cDNA 9430021M05 gene	-0.0668183	0.715726	0.512475	77288	NA	3.19467	-0.664623	-6.38234
9430024C03Rik	RIKEN cDNA 9430024C03 gene	-0.0032351	0.986173	0.970845	77278	NA	3.51438	-0.0369228	-6.60532
9430024F10Rik	RIKEN cDNA 9430024F10 gene	0.140442	0.107274	0.0262345	77271	NA	3.58835	2.36511	-4.03554
9430027B09Rik	RIKEN cDNA 9430027B09 gene	-0.0831233	0.683835	0.473118	77272	NA	4.27839	-0.728616	-6.33768
9430029E18Rik	RIKEN cDNA 9430029E18 gene	-0.032936	0.796709	0.627694	320780	NA	6.29323	-0.491122	-6.48338
9430030N17Rik	RIKEN cDNA 9430030N17 gene	-0.112738	0.460345	0.238615	77336	NA	5.05981	-1.20779	-5.88224
9430031J08Rik	RIKEN cDNA 9430031J08 gene	-0.0682128	0.655302	0.435127	77301	NA	3.17468	-0.79341	-6.28846
9430032J07Rik	RIKEN cDNA 9430032J07 gene	0.0441175	0.768973	0.584414	100502928	NA	3.00784	0.554248	-6.45003
9430034F23Rik	RIKEN cDNA 9430034F23 gene	-0.0627135	0.70529	0.4989	77289	NA	6.26173	-0.686369	-6.3676
9430034N14Rik	RIKEN cDNA 9430034N14 gene	-0.268744	0.024333	0.00316303	320811	NA	6.92889	-3.27121	-2.08267
9430037G07Rik	RIKEN cDNA 9430037G07 gene	-0.0258224	0.894438	0.787025	320692	ENSMUSG00000097073	4.3487	-0.273142	-6.56795
9430037O13Rik	RIKEN cDNA 9430037O13 gene	0.412285	0.0066789	0.000545276	77285	NA	4.32362	3.97201	-0.409946
9430038I01Rik	RIKEN cDNA 9430038I01 gene	0.128987	0.460498	0.238722	77252	ENSMUSG00000040139	5.62746	1.2075	-5.88257
9430040K09Rik	RIKEN cDNA 9430040K09 gene	-0.0250277	0.904706	0.804848	77280	NA	4.74012	-0.249759	-6.57419
9430041J12Rik	RIKEN cDNA 9430041J12 gene	-0.723037	0.00391001	0.000262021	77323	ENSMUSG00000086155	4.12379	-4.2584	0.294513
9430047G12Rik	RIKEN cDNA 9430047G12 gene	-1.00695	0.00491833	0.000361266	102344	NA	9.10847	-4.13312	-0.0146114
9430047L24Rik	RIKEN cDNA 9430047L24 gene	-0.0245633	0.879918	0.761267	320850	NA	3.44186	-0.307213	-6.55789
9430051O21Rik	RIKEN cDNA 9430051O21 gene	0.236903	0.258733	0.0964444	77339	NA	5.79891	1.72845	-5.16675
9430052A13Rik	RIKEN cDNA 9430052A13 gene	0.0758746	0.516034	0.289545	77338	NA	3.63315	1.08246	-6.02133
9430063H18Rik	RIKEN cDNA 9430063H18 gene	0.0495841	0.659557	0.440254	77359	NA	3.88904	0.784471	-6.29549
9430064I24Rik	RIKEN cDNA 9430064I24 gene	0.0319082	0.81767	0.66245	100327266	NA	4.1069	0.441861	-6.50665
9430064K01Rik	RIKEN cDNA 9430064K01 gene	0.23807	0.159635	0.0471922	77294	NA	4.03455	2.08929	-4.55585
9430065F17Rik	RIKEN cDNA 9430065F17 gene	-0.452312	0.0104734	0.000987047	77857	ENSMUSG00000097360	4.66325	-3.73827	-0.977749
9430069I07Rik	RIKEN cDNA 9430069I07 gene	-0.0742733	0.700638	0.49358	77358	ENSMUSG00000094447	4.43279	-0.694984	-6.36164
9430078K24Rik	RIKEN cDNA 9430078K24 gene	0.133628	0.408188	0.196068	77290	ENSMUSG00000112765	5.30411	1.32893	-5.73504
9430081G06Rik	RIKEN cDNA 9430081G06 gene	-0.00983463	0.962225	0.91586	77425	NA	3.12863	-0.106741	-6.6002
9430081I23Rik	RIKEN cDNA 9430081I23 gene	0.259461	0.253638	0.0936849	320242	NA	7.6345	1.74378	-5.14256
9430082L08Rik	RIKEN cDNA 9430082L08 gene	-0.925889	0.00047672	1.43058e-05	77374	NA	3.70162	-5.39149	3.11024
9430083A17Rik	RIKEN cDNA 9430083A17 gene	0.0904663	0.505896	0.278647	77428	NA	5.89538	1.10784	-5.99428
9430085L16Rik	RIKEN cDNA 9430085L16 gene	-0.0595651	0.650562	0.429661	77375	NA	3.11155	-0.803011	-6.28083
9430085M18Rik	RIKEN cDNA 9430085M18 gene	0.236601	0.0492653	0.00847178	77361	NA	3.74126	2.86191	-3.00359
9430087B13Rik	RIKEN cDNA 9430087B13 gene	0.119348	0.355054	0.156287	77437	NA	3.19684	1.46242	-5.55888
9430087J23Rik	RIKEN cDNA 9430087J23 gene	-0.105917	0.402133	0.191269	77401	NA	3.16168	-1.34383	-5.71609
9430087N24Rik	RIKEN cDNA 9430087N24 gene	0.00430089	0.985168	0.968357	77440	NA	3.10739	0.0400743	-6.6052
9430091E24Rik	RIKEN cDNA 9430091E24 gene	0.0502197	0.797575	0.628938	434350	NA	4.37297	0.489338	-6.48426
9430091N11Rik	RIKEN cDNA 9430091N11 gene	-0.0319915	0.951923	0.894575	319244	NA	6.40316	-0.133896	-6.59686
9430092D12Rik	RIKEN cDNA 9430092D12 gene	0.180951	0.328058	0.139079	77427	NA	3.09294	1.52878	-5.46606
9430099H24Rik	RIKEN cDNA 9430099H24 gene	-0.00988999	0.954656	0.900697	77426	NA	2.76519	-0.126076	-6.5979
9530001P21Rik	RIKEN cDNA 9530001P21 gene	0.140865	0.521023	0.294439	319810	NA	4.37607	1.07129	-6.03307
9530002B09Rik	RIKEN cDNA 9530002B09 gene	0.0968263	0.508691	0.281933	77432	ENSMUSG00000023263	3.21872	1.10012	-6.00257
9530002O20Rik	RIKEN cDNA 9530002O20 gene	0.0417327	0.806139	0.644117	77366	NA	2.99575	0.4677	-6.49474
9530003J23Rik	RIKEN cDNA 9530003J23 gene	0.0310459	0.739719	0.543889	77397	ENSMUSG00000020177	2.94716	0.615483	-6.41394
9530003O04Rik	RIKEN cDNA 9530003O04 gene	0.0506159	0.723331	0.522618	77391	NA	2.99625	0.648582	-6.39291
9530004M16Rik	RIKEN cDNA 9530004M16 gene	0.0312672	0.847622	0.708139	77406	NA	5.10111	0.378729	-6.53294
9530004P13Rik	RIKEN cDNA 9530004P13 gene	-0.758936	0.00546525	0.000415106	77363	NA	6.09742	-4.07883	-0.148134
9530006C21Rik	RIKEN cDNA 9530006C21 gene	-0.359273	0.138249	0.0381991	77393	NA	7.46429	-2.19039	-4.37008
9530006O14Rik	RIKEN cDNA 9530006O14 gene	0.253985	0.0740629	0.01526	77400	NA	4.44929	2.60786	-3.54496
9530010C24Rik	RIKEN cDNA 9530010C24 gene	-0.0615792	0.772314	0.589684	109279	NA	3.4315	-0.546445	-6.45437
9530018H14Rik	RIKEN cDNA 9530018H14 gene	0.0202283	0.874417	0.751638	77395	NA	2.96628	0.320044	-6.55379
9530019H20Rik	RIKEN cDNA 9530019H20 gene	-0.252446	0.424544	0.20917	320999	NA	5.28724	-1.28964	-5.78412
9530020I12Rik	RIKEN cDNA 9530020I12 gene	0.0397541	0.862069	0.732551	77442	ENSMUSG00000112041	3.05864	0.345641	-6.54512
9530020O07Rik	RIKEN cDNA 9530020O07 gene	-0.127975	0.512487	0.286025	320589	NA	4.71136	-1.09058	-6.01274
9530025H10Rik	RIKEN cDNA 9530025H10 gene	0.0228226	0.868562	0.742483	77394	NA	3.19185	0.332293	-6.54972
9530025L08Rik	RIKEN cDNA 9530025L08 gene	-0.115252	0.19219	0.0620748	77439	NA	3.86754	-1.95471	-4.79357
9530026P05Rik	RIKEN cDNA 9530026P05 gene	-0.119315	0.28548	0.112224	330385	ENSMUSG00000097462	3.32318	-1.64726	-5.292
9530029O12Rik	RIKEN cDNA 9530029O12 gene	0.314555	0.0150325	0.00161742	399629	NA	8.38086	3.54185	-1.44805
9530034A14Rik	RIKEN cDNA 9530034A14 gene	-0.104109	0.453235	0.232772	78612	NA	2.99016	-1.2234	-5.86397
9530034D02Rik	RIKEN cDNA 9530034D02 gene	-0.0609366	0.583724	0.358266	78417	NA	4.05661	-0.936213	-6.16606
9530036M11Rik	RIKEN cDNA 9530036M11 gene	0.071659	0.682942	0.471703	78616	NA	3.43274	0.730972	-6.33596
9530036O11Rik	RIKEN cDNA 9530036O11Rik	0.00943113	0.95657	0.904094	654796	ENSMUSG00000097726	2.73618	0.12174	-6.59845
9530046B11Rik	RIKEN cDNA 9530046B11 gene	0.115745	0.485377	0.259563	78421	NA	4.35177	1.15407	-5.94353
9530047P18Rik	RIKEN cDNA 9530047P18 gene	0.019642	0.85621	0.723055	78419	NA	4.11631	0.358463	-6.54053
9530051E23Rik	RIKEN cDNA 9530051E23 gene	-0.279318	0.112226	0.0279656	319699	NA	5.20894	-2.3358	-4.0928
9530053H05Rik	RIKEN cDNA 9530053H05 gene	0.41417	0.234543	0.0834528	78425	NA	5.85764	1.80425	-5.04559
9530056K15Rik	RIKEN cDNA 9530056K15 gene	-0.85513	0.022544	0.00283652	320650	NA	6.40518	-3.31554	-1.97994
9530059O14Rik	RIKEN cDNA 9530059O14 gene	0.387243	0.149128	0.0425725	319626	ENSMUSG00000097736	3.83109	2.13882	-4.46557
9530067D14Rik	Riken cDNA 9530067D14 gene	-0.631233	0.00222682	0.000119454	100101632	NA	8.30929	-4.56392	1.05259
9530067L11Rik	RIKEN cDNA 9530067L11 gene	-0.179445	0.118022	0.0300793	78666	NA	3.41511	-2.30219	-4.15791
9530068E07Rik	RIKEN cDNA 9530068E07 gene	-0.200251	0.144052	0.0404834	213673	ENSMUSG00000036275	4.53363	-2.16283	-4.42131
9530071P10Rik	RIKEN cDNA 9530071P10 gene	-0.280721	0.0367947	0.00558217	78557	NA	2.86176	-3.03729	-2.61557
9530077C05Rik	RIKEN cDNA 9530077C05 gene	-0.148665	0.3294	0.140007	68283	ENSMUSG00000036411	3.49837	-1.52504	-5.47139
9530078B04Rik	RIKEN cDNA 9530078B04 gene	-0.0276313	0.852115	0.715586	78850	NA	3.52901	-0.368591	-6.53679
9530082P21Rik	RIKEN cDNA 9530082P21 gene	-0.0552012	0.787877	0.614454	638247	ENSMUSG00000097006	6.70864	-0.510208	-6.47371
9530085L11Rik	RIKEN cDNA 9530085L11 gene	-0.0685743	0.767826	0.582344	320362	NA	3.88908	-0.557322	-6.44831
9530086O07Rik	RIKEN cDNA 9530086O07 gene	-0.0389715	0.909279	0.812706	78741	NA	7.51985	-0.239495	-6.57674
9530086P17Rik	RIKEN cDNA 9530086P17 gene	-0.0494007	0.69379	0.484945	78742	NA	3.6277	-0.709075	-6.35173
9530097N15Rik	RIKEN cDNA 9530097N15 gene	0.166189	0.293856	0.116881	78745	NA	4.14395	1.62514	-5.32529
9630001P10Rik	RIKEN cDNA 9630001P10 gene	-0.682067	0.00472362	0.000342331	319251	ENSMUSG00000097825	3.5239	-4.15414	0.0371612
9630002A11Rik	RIKEN cDNA 9630002A11 gene	0.021742	0.894019	0.786443	319588	NA	3.32144	0.273908	-6.56774
9630002D21Rik	RIKEN cDNA 9630002D21 gene	-0.243208	0.0402279	0.00636305	319560	NA	3.04677	-2.98261	-2.73769
9630005C17Rik	RIKEN cDNA 9630005C17 gene	-0.189847	0.187897	0.0599019	78743	NA	3.90671	-1.97244	-4.76289
9630010G10Rik	RIKEN cDNA 9630010G10 gene	-0.288116	0.128328	0.0339415	399612	NA	10.6668	-2.24598	-4.26544
9630013A20Rik	RIKEN cDNA 9630013A20 gene	-0.199161	0.0476005	0.00808514	319903	ENSMUSG00000115529	2.37183	-2.88173	-2.9603
9630013D21Rik	RIKEN cDNA 9630013D21 gene	-1.25862	7.48527e-06	2.67229e-08	319743	NA	4.07618	-7.99524	9.20096
9630013K17Rik	RIKEN cDNA 9630013K17 gene	-0.00920142	0.965181	0.924329	78883	ENSMUSG00000086359	3.41772	-0.0959616	-6.60132
9630015K15Rik	RIKEN cDNA 9630015K15 gene	0.0317822	0.803961	0.639968	78569	ENSMUSG00000114284	5.37169	0.473592	-6.49194
9630019E01Rik	RIKEN cDNA 9630019E01 gene	-0.261908	0.172729	0.0530622	319967	NA	4.80137	-2.03224	-4.65798
9630023C09Rik	RIKEN cDNA 9630023C09 gene	0.192428	0.16404	0.0490816	320378	NA	4.08689	2.07027	-4.59012
9630028H03Rik	RIKEN cDNA 9630028H03 gene	0.121744	0.365962	0.16369	320684	ENSMUSG00000085631	3.82506	1.43568	-5.59531
9630050E16Rik	RIKEN cDNA 9630050E16 gene	-0.304544	0.135669	0.0370679	320168	NA	6.59057	-2.20459	-4.34352
9830004L10Rik	RIKEN cDNA 9830004L10 gene	-0.0607119	0.719577	0.518354	100038658	NA	4.03305	-0.655306	-6.38851
9830166K06Rik	RIKEN cDNA 9830166K06 gene	-0.049767	0.768718	0.583979	402757	ENSMUSG00000117763	3.8203	-0.554894	-6.44967
9930012K11Rik	RIKEN cDNA 9930012K11 gene	0.541701	0.02474	0.00322686	268759	ENSMUSG00000044551	6.74514	3.26306	-2.10149
9930017N22Rik	RIKEN cDNA 9930017N22 gene	-0.260391	0.0246407	0.00321148	320403	NA	8.17563	-3.26501	-2.09699
9930021J03Rik	RIKEN cDNA 9930021J03 gene	-0.0296151	0.902661	0.801101	240613	ENSMUSG00000046138	6.16875	-0.254662	-6.57292
9930024M15Rik	RIKEN cDNA 9930024M15 gene	-0.163147	0.323176	0.135964	399602	NA	6.59391	-1.5415	-5.44788
9930031P18Rik	RIKEN cDNA 9930031P18 gene	0.225031	0.38683	0.179353	319589	NA	9.47694	1.38214	-5.66654
9930104L06Rik	RIKEN cDNA 9930104L06 gene	-0.13647	0.0844111	0.018369	194268	ENSMUSG00000044730	5.56796	-2.52586	-3.7138
a	nonagouti	0.204883	0.407266	0.195285	50518	NA	3.93436	1.33134	-5.73199
A030001D16Rik	RIKEN cDNA A030001D16 gene	0.474391	0.0143289	0.00151973	399638	NA	4.16251	3.56674	-1.38885
A030001D20Rik	RIKEN cDNA A030001D20 gene	-0.138238	0.490329	0.26411	100126243	ENSMUSG00000110357	5.60558	-1.14283	-5.95604
A030003K21Rik	RIKEN cDNA A030003K21 gene	1.08604	0.103334	0.0248581	77913	NA	5.36692	2.3897	-3.98715
A030005K14Rik	RIKEN cDNA A030005K14 gene	0.979685	0.0822951	0.0176825	77921	NA	5.99008	2.54279	-3.67919
A030005L19Rik	RIKEN cDNA A030005L19 gene	0.791409	0.141181	0.0393137	77922	NA	6.21765	2.17676	-4.39547
A030007N12Rik	RIKEN cDNA A030007N12 gene	-0.0259057	0.92917	0.850357	109237	NA	3.47072	-0.190659	-6.58746
A030012G06Rik	RIKEN cDNA A030012G06 gene	0.035015	0.796709	0.627627	402732	NA	2.92093	0.491218	-6.48333
A030014E15Rik	RIKEN cDNA A030014E15 gene	1.35934	0.124197	0.0323373	77917	NA	3.87532	2.26858	-4.2224
A130001G05Rik	RIKEN cDNA A130001G05 gene	-0.186057	0.135012	0.0367686	320704	NA	7.80018	-2.20841	-4.33634
A130004G11Rik	RIKEN cDNA A130004G11 gene	0.106625	0.63293	0.411029	319715	NA	5.19709	0.836316	-6.25369
A130006I12Rik	RIKEN cDNA A130006I12 gene	-0.014389	0.922502	0.839271	319264	NA	5.39277	-0.204985	-6.58457
A130009E19Rik	RIKEN cDNA A130009E19 gene	-0.111678	0.406629	0.194781	58899	NA	3.26401	-1.3329	-5.73001
A130009I22Rik	RIKEN cDNA A130009I22 gene	-0.696403	0.000639557	2.16258e-05	319949	NA	6.46462	-5.22949	2.70891
A130010C12Rik	RIKEN cDNA A130010C12 gene	0.112957	0.272004	0.104206	320211	NA	7.46252	1.68722	-5.23095
A130010J15Rik	RIKEN cDNA A130010J15 gene	-0.020559	0.915362	0.824113	319266	ENSMUSG00000079144	6.52418	-0.224642	-6.58026
A130012E19Rik	RIKEN cDNA A130012E19 gene	-0.0508329	0.803003	0.638457	320235	NA	8.1176	-0.475742	-6.4909
A130014A01Rik	RIKEN cDNA A130014A01 gene	-0.451198	0.00035227	9.4139e-06	402737	NA	5.00815	-5.55625	3.51685
A130019P10Rik	RIKEN cDNA A130019P10 gene	0.0921012	0.686894	0.476757	399617	NA	4.46346	0.722573	-6.34206
A130038J17Rik	RIKEN cDNA A130038J17 gene	-0.208078	0.493546	0.267096	320628	NA	3.54329	-1.13553	-5.9641
A130040M12Rik	RIKEN cDNA A130040M12 gene	0.236169	0.577432	0.351827	319269	NA	9.50113	0.949051	-6.15413
A130071D04Rik	RIKEN cDNA A130071D04 gene	0.544735	0.120649	0.0310053	320791	NA	5.76841	2.28814	-4.18495
A130078K24Rik	RIKEN cDNA A130078K24 gene	-0.0108542	0.974244	0.944686	399616	NA	5.07145	-0.0700935	-6.60351
A130086G11Rik	RIKEN cDNA A130086G11 gene	0.145776	0.150535	0.0432178	319846	NA	6.20395	2.13162	-4.47878
A130088B03Rik	RIKEN cDNA A130088B03 gene	-0.00932939	0.962225	0.916062	432971	NA	8.89997	-0.106484	-6.60023
A130094D17Rik	RIKEN cDNA A130094D17 gene	0.0650076	0.546244	0.318843	319460	NA	4.86838	1.01745	-6.08805
A1cf	APOBEC1 complementation factor	0.125305	0.341088	0.147397	69865	ENSMUSG00000052595	3.89265	1.49592	-5.51245
A230001M10Rik	RIKEN cDNA A230001M10 gene	-0.326501	0.0292078	0.00403301	319951	ENSMUSG00000105891	3.6301	-3.17176	-2.3112
A230006K03Rik	RIKEN cDNA A230006K03 gene	0.180687	0.159123	0.0469706	27493	NA	2.74627	2.09156	-4.55173
A230009B12Rik	RIKEN cDNA A230009B12 gene	0.0220212	0.887653	0.774748	319750	ENSMUSG00000089633	3.39957	0.289337	-6.56331
A230038B01Rik	RIKEN cDNA A230038B01 gene	-0.0289651	0.858286	0.72698	319276	NA	3.2291	-0.353157	-6.54245
[truncated: 18,395 more rows]

## Sheet: Brn2 het vs Brn2 WT
SYMBOL	GENENAME	logFC	adj.P.Val	P.Value	ENTREZID	ENSEMBLID	AveExpr	t	B
0610005C13Rik	RIKEN cDNA 0610005C13 gene	-0.011042	0.966078	0.897767	71661	ENSMUSG00000109644	3.87781	-0.129817	-6.49356
0610005C13Rik	RIKEN cDNA 0610005C13 gene	-0.172659	0.800439	0.240228	71661	ENSMUSG00000109644	3.59263	-1.23007	-4.66416
0610006L08Rik	RIKEN cDNA 0610006L08 gene	0.0069444	0.977458	0.93083	76253	NA	3.41927	0.0876946	-6.49822
0610006L08Rik	RIKEN cDNA 0610006L08 gene	-0.212289	0.772757	0.200217	76253	NA	3.33946	-1.34867	-4.5661
0610009B22Rik	RIKEN cDNA 0610009B22 gene	-0.273348	0.664389	0.0144463	66050	ENSMUSG00000007777	8.90199	-2.81593	-3.0407
0610009B22Rik	RIKEN cDNA 0610009B22 gene	-0.330647	0.00304523	9.18316e-05	66050	ENSMUSG00000007777	9.00451	-4.6661	1.36475
0610009L18Rik	RIKEN cDNA 0610009L18 gene	-0.238058	0.16145	0.0317849	66838	ENSMUSG00000043644	6.30141	-2.2766	-4.11429
0610009L18Rik	RIKEN cDNA 0610009L18 gene	-0.27668	0.679455	0.0719486	66838	ENSMUSG00000043644	6.39231	-1.95682	-3.98222
0610009O20Rik	RIKEN cDNA 0610009O20 gene	-0.173759	0.753991	0.173714	66839	ENSMUSG00000024442	7.21414	-1.43835	-4.48794
0610010F05Rik	RIKEN cDNA 0610010F05 gene	-0.174723	0.2571	0.0653151	71675	ENSMUSG00000042208	6.84503	-1.92925	-4.74137
0610010F05Rik	RIKEN cDNA 0610010F05 gene	-0.258624	0.796218	0.236346	71675	ENSMUSG00000042208	7.04712	-1.24086	-4.65551
0610012G03Rik	RIKEN cDNA 0610012G03 gene	0.139397	0.665458	0.343719	106264	ENSMUSG00000107002	4.49172	0.965446	-6.0368
0610012G03Rik	RIKEN cDNA 0610012G03 gene	0.111137	0.942467	0.620481	106264	ENSMUSG00000107002	4.34702	0.507104	-5.0971
0610025J13Rik	RIKEN cDNA 0610025J13 gene	0.0457947	0.885891	0.684512	78687	NA	4.64079	0.411165	-6.41641
0610025J13Rik	RIKEN cDNA 0610025J13 gene	-0.178716	0.844214	0.335817	78687	NA	4.68476	-0.999023	-4.83556
0610030E20Rik	RIKEN cDNA 0610030E20 gene	0.21604	0.172044	0.0350573	68364	NA	7.01923	2.23083	-4.20092
0610030E20Rik	RIKEN cDNA 0610030E20 gene	0.196949	0.765709	0.189477	68364	NA	7.12591	1.38376	-4.53591
0610033M10Rik	RIKEN cDNA 0610033M10 gene	-0.0628188	0.741758	0.438494	74093	NA	4.587	-0.787533	-6.19054
0610033M10Rik	RIKEN cDNA 0610033M10 gene	-0.304424	0.646718	0.00958382	74093	NA	4.57099	-3.02868	-2.80451
0610037L13Rik	RIKEN cDNA 0610037L13 gene	0.343879	0.755762	0.176684	74098	ENSMUSG00000028608	7.5687	1.42775	-4.49734
0610038B21Rik	RIKEN cDNA 0610038B21 gene	0.112015	0.597136	0.27688	70345	ENSMUSG00000097882	4.53296	1.11202	-5.88853
0610038B21Rik	RIKEN cDNA 0610038B21 gene	-0.0509812	0.974212	0.76383	70345	ENSMUSG00000097882	4.49653	-0.306761	-5.15721
0610039K10Rik	RIKEN cDNA 0610039K10 gene	-0.0304066	0.863993	0.642127	68386	ENSMUSG00000058812	3.03001	-0.470523	-6.38999
0610039K10Rik	RIKEN cDNA 0610039K10 gene	-0.197286	0.731969	0.134175	68386	ENSMUSG00000058812	3.07107	-1.59628	-4.34273
0610040A22Rik	RIKEN cDNA 0610040A22 gene	-0.000218957	0.999805	0.998087	68376	NA	3.26933	-0.00242217	-6.50213
0610040A22Rik	RIKEN cDNA 0610040A22 gene	-0.149976	0.918082	0.522235	68376	NA	3.35196	-0.657451	-5.03361
0610040B10Rik	RIKEN cDNA 0610040B10 gene	-0.167741	0.885678	0.434273	67672	ENSMUSG00000089889	4.84276	-0.806552	-4.95594
0610040B10Rik	RIKEN cDNA 0610040B10 gene	-0.290679	0.0757334	0.010097	67672	ENSMUSG00000089889	4.14598	-2.78704	-3.07857
0610040F04Rik	RIKEN cDNA 0610040F04 gene	0.0764375	0.615408	0.293606	75394	ENSMUSG00000087341	4.89836	1.07318	-5.92968
0610040F04Rik	RIKEN cDNA 0610040F04 gene	-0.0757847	0.925638	0.547499	75394	ENSMUSG00000087341	4.65833	-0.617426	-5.052
0610040J01Rik	RIKEN cDNA 0610040J01 gene	0.440052	0.821018	0.287752	76261	ENSMUSG00000060512	8.28327	1.10793	-4.75819
0610040J01Rik	RIKEN cDNA 0610040J01 gene	0.0558341	0.944077	0.828274	76261	ENSMUSG00000060512	8.02089	0.219238	-6.4777
0610042E11Rik	RIKEN cDNA 0610042E11 gene	0.215717	0.69154	0.0870448	74095	NA	2.84799	1.84914	-4.09344
0610042E11Rik	RIKEN cDNA 0610042E11 gene	0.0307998	0.86466	0.643131	74095	NA	2.77168	0.469098	-6.39067
0710001A04Rik	RIKEN cDNA 0710001A04 gene	-0.0108202	0.9791	0.934536	68402	NA	3.75821	-0.0829834	-6.49863
0710001A04Rik	RIKEN cDNA 0710001A04 gene	-0.020808	0.99544	0.928772	68402	NA	3.68075	-0.0911185	-5.18923
0710001D07Rik	RIKEN cDNA 0710001D07 gene	-0.147932	0.828217	0.309325	67679	NA	6.24204	-1.05751	-4.7948
0710001D07Rik	RIKEN cDNA 0710001D07 gene	-0.265897	0.227817	0.0541672	67679	NA	6.10005	-2.02214	-4.58076
1010001B22Rik	RIKEN cDNA 1010001B22 gene	-0.00666089	0.976487	0.927982	75403	NA	4.81362	-0.0913145	-6.49789
1010001B22Rik	RIKEN cDNA 1010001B22 gene	-0.090219	0.882031	0.428808	75403	NA	4.77572	-0.816416	-4.95031
1010001I08Rik	RIKEN cDNA 1010001I08 gene	-0.0773479	0.899166	0.473265	68433	NA	2.66236	-0.73837	-4.99322
1110002L01Rik	RIKEN cDNA 1110002L01 gene	0.0464254	0.962365	0.711944	100043040	ENSMUSG00000071456	6.07054	0.377337	-5.13931
1110002L01Rik	RIKEN cDNA 1110002L01 gene	-0.035344	0.888685	0.690546	100043040	ENSMUSG00000071456	5.91631	-0.402841	-6.41983
1110003F02Rik	RIKEN cDNA 1110003F02 gene	0.0157531	0.96154	0.883539	68466	NA	5.74073	0.148014	-6.49099
1110003F02Rik	RIKEN cDNA 1110003F02 gene	-0.20253	0.793117	0.231811	68466	NA	5.64512	-1.25363	-4.64519
1110004E09Rik	RIKEN cDNA 1110004E09 gene	-0.104396	0.938424	0.606263	68001	ENSMUSG00000022972	7.46125	-0.52805	-5.08918
1110004F10Rik	RIKEN cDNA 1110004F10 gene	-0.135232	0.768198	0.192464	56372	ENSMUSG00000030663	9.66665	-1.37384	-4.5445
1110004F10Rik	RIKEN cDNA 1110004F10 gene	-0.222563	0.0114647	0.000665699	56372	ENSMUSG00000030663	9.6215	-3.89365	-0.529529
1110004M10Rik	RIKEN cDNA 1110004M10 gene	0.0726937	0.636642	0.315753	68464	NA	2.81816	1.02411	-5.97976
1110004M10Rik	RIKEN cDNA 1110004M10 gene	-0.121463	0.851041	0.35215	68464	NA	2.76914	-0.964609	-4.85866
1110006E14Rik	RIKEN cDNA 1110006E14 gene	0.736418	0.82733	0.301802	76286	NA	5.36326	1.07478	-4.78241
1110006O24Rik	RIKEN cDNA 1110006O24 gene	-0.0382632	0.902545	0.724027	66123	ENSMUSG00000107121	4.68436	-0.357149	-6.4374
1110006O24Rik	RIKEN cDNA 1110006O24 gene	-0.267621	0.796218	0.236346	66123	ENSMUSG00000107121	4.78939	-1.24086	-4.65551
1110008E08Rik	RIKEN cDNA 1110008E08 gene	0.0257101	0.891146	0.696602	68500	NA	4.82818	0.394514	-6.42319
1110008E08Rik	RIKEN cDNA 1110008E08 gene	-0.127945	0.851041	0.350211	68500	NA	4.95881	-0.968634	-4.85599
1110008F13Rik	RIKEN cDNA 1110008F13 gene	-0.0836164	0.943147	0.626894	67388	ENSMUSG00000027637	10.217	-0.497733	-5.10054
1110008L16Rik	RIKEN cDNA 1110008L16 gene	0.0209049	0.993649	0.915742	66132	ENSMUSG00000021023	6.56928	0.107852	-5.18798
1110008P14Rik	RIKEN cDNA 1110008P14 gene	0.0251789	0.996267	0.932625	73737	ENSMUSG00000039195	8.59883	0.086176	-5.18955
1110008P14Rik	RIKEN cDNA 1110008P14 gene	0.00185622	0.994725	0.980662	73737	ENSMUSG00000039195	8.30302	0.0244864	-6.50183
1110012L19Rik	RIKEN cDNA 1110012L19 gene	0.0201873	0.989045	0.87222	68618	ENSMUSG00000045237	8.09134	0.164008	-5.18226
1110012L19Rik	RIKEN cDNA 1110012L19 gene	-0.0190807	0.953369	0.856546	68618	ENSMUSG00000045237	8.03177	-0.182681	-6.48516
1110014L15Rik	RIKEN cDNA 1110014L15 gene	0.260244	0.698592	0.0932815	66127	NA	3.65938	1.80953	-4.13367
1110014L15Rik	RIKEN cDNA 1110014L15 gene	0.22845	0.148218	0.0281506	66127	NA	3.71796	2.33277	-4.00647
1110015O18Rik	RIKEN cDNA 1110015O18 gene	0.125345	0.814738	0.275319	100503859	ENSMUSG00000098659	2.57219	1.13829	-4.73551
1110015O18Rik	RIKEN cDNA 1110015O18 gene	0.0593693	0.667529	0.345974	100503859	ENSMUSG00000098659	2.50704	0.960861	-6.04113
1110017D15Rik	RIKEN cDNA 1110017D15 gene	0.00618705	0.996792	0.974439	73721	ENSMUSG00000028441	4.36732	0.032657	-5.19194
1110017D15Rik	RIKEN cDNA 1110017D15 gene	0.00353314	0.991271	0.971488	73721	ENSMUSG00000028441	4.20872	0.0361072	-6.50147
1110018N20Rik	RIKEN cDNA 1110018N20 gene	-0.0224231	0.920601	0.767213	68941	NA	2.81164	-0.299318	-6.45663
1110018N20Rik	RIKEN cDNA 1110018N20 gene	-0.169265	0.821228	0.288291	68941	NA	2.96836	-1.10663	-4.75915
1110019B22Rik	RIKEN cDNA 1110019B22 gene	0.176194	0.822463	0.290321	68529	NA	4.15108	1.10178	-4.76273
1110019B22Rik	RIKEN cDNA 1110019B22 gene	0.0289861	0.915348	0.755079	68529	NA	4.06773	0.315453	-6.4516
1110019D14Rik	RIKEN cDNA 1110019D14 gene	0.0768409	0.933992	0.582442	76311	ENSMUSG00000097616	5.09397	0.563708	-5.075
1110019D14Rik	RIKEN cDNA 1110019D14 gene	-0.0460463	0.857983	0.630317	76311	ENSMUSG00000097616	4.91569	-0.487363	-6.38186
1110020A21Rik	RIKEN cDNA 1110020A21 gene	0.0422966	0.859148	0.632715	68531	ENSMUSG00000097047	5.23803	0.483932	-6.38354
1110020A21Rik	RIKEN cDNA 1110020A21 gene	-0.097092	0.932626	0.573512	68531	ENSMUSG00000097047	5.15997	-0.577268	-5.06938
1110020C17Rik	RIKEN cDNA 1110020C17 gene	-0.0575519	0.775594	0.486281	68584	NA	4.77385	-0.706886	-6.25047
1110020C17Rik	RIKEN cDNA 1110020C17 gene	-0.318124	0.67008	0.0360248	68584	NA	4.73276	-2.33499	-3.57532
1110028F11Rik	RIKEN cDNA 1110028F11 gene	0.0191625	0.940488	0.817717	68690	NA	2.96792	0.232964	-6.47455
1110028F11Rik	RIKEN cDNA 1110028F11 gene	-0.186915	0.816939	0.278059	68690	NA	3.10232	-1.13151	-4.74062
1110028F18Rik	RIKEN cDNA 1110028F18 gene	-0.0311016	0.922453	0.772465	68692	ENSMUSG00000099139	3.86628	-0.292358	-6.45872
1110028F18Rik	RIKEN cDNA 1110028F18 gene	-0.167541	0.851021	0.34927	68692	ENSMUSG00000099139	3.87017	-0.970592	-4.85469
1110032A03Rik	RIKEN cDNA 1110032A03 gene	-0.289957	0.748527	0.161919	68721	ENSMUSG00000037971	7.67843	-1.48196	-4.44875
1110032A03Rik	RIKEN cDNA 1110032A03 gene	-0.376341	0.0290363	0.00249483	68721	ENSMUSG00000037971	5.88049	-3.36756	-1.77904
1110032F04Rik	RIKEN cDNA 1110032F04 gene	0.257835	0.876519	0.413288	68725	ENSMUSG00000046999	5.8218	0.844884	-4.93372
1110032F04Rik	RIKEN cDNA 1110032F04 gene	-0.0659011	0.774252	0.484391	68725	ENSMUSG00000046999	4.0559	-0.709984	-6.24828
1110034G24Rik	RIKEN cDNA 1110034G24 gene	-0.0461694	0.969647	0.748139	73747	ENSMUSG00000044991	6.64493	-0.327915	-5.15222
1110035E04Rik	RIKEN cDNA 1110035E04 gene	-0.052813	0.733232	0.428116	68672	NA	3.28252	-0.805737	-6.17616
1110035E04Rik	RIKEN cDNA 1110035E04 gene	-0.0941666	0.908994	0.500012	68672	NA	3.09383	-0.693589	-5.01609
1110035H17Rik	RIKEN cDNA 1110035H17 gene	-0.0798934	0.720336	0.410018	68686	NA	4.73599	-0.83815	-6.14979
1110035H17Rik	RIKEN cDNA 1110035H17 gene	-0.174008	0.805203	0.253009	68686	NA	4.82609	-1.19551	-4.69151
1110038B12Rik	RIKEN cDNA 1110038B12 gene	0.374136	0.67008	0.0626839	68763	ENSMUSG00000092203	9.91472	2.03365	-3.90138
1110038B12Rik	RIKEN cDNA 1110038B12 gene	0.309347	0.0860572	0.0121395	68763	ENSMUSG00000092203	9.89583	2.70766	-3.24724
1110038F14Rik	RIKEN cDNA 1110038F14 gene	0.118062	0.889939	0.444984	117171	ENSMUSG00000063236	8.94422	0.787449	-4.96668
1110038F14Rik	RIKEN cDNA 1110038F14 gene	0.0368324	0.893233	0.701067	117171	ENSMUSG00000063236	8.84155	0.388393	-6.42561
1110046J04Rik	RIKEN cDNA 1110046J04 gene	0.312752	0.144935	0.0271974	68808	ENSMUSG00000085457	5.47915	2.34859	-3.97579
1110046J04Rik	RIKEN cDNA 1110046J04 gene	-0.0127394	0.996792	0.966772	68808	ENSMUSG00000085457	5.62908	-0.0424578	-5.19166
1110050P16Rik	RIKEN cDNA 1110050P16 gene	0.103946	0.562559	0.247323	68791	NA	4.72069	1.18505	-5.80762
1110050P16Rik	RIKEN cDNA 1110050P16 gene	-0.0661246	0.952761	0.670749	68791	NA	4.74931	-0.434815	-5.12208
1110051M20Rik	RIKEN cDNA 1110051M20 gene	0.026967	0.987762	0.856323	228356	ENSMUSG00000040591	7.79326	0.184648	-5.17957
1110051M20Rik	RIKEN cDNA 1110051M20 gene	-0.125216	0.378874	0.12161	228356	ENSMUSG00000040591	7.79158	-1.60341	-5.25927
1110059E24Rik	RIKEN cDNA 1110059E24 gene	-0.151984	0.781839	0.210093	66206	ENSMUSG00000035171	9.0607	-1.31774	-4.59228
1110059E24Rik	RIKEN cDNA 1110059E24 gene	-0.325119	0.023957	0.00190303	66206	ENSMUSG00000035171	9.07182	-3.47669	-1.52427
1110059G10Rik	RIKEN cDNA 1110059G10 gene	-0.199711	0.158123	0.0308663	66202	ENSMUSG00000032551	9.85688	-2.29022	-4.0883
1110059G10Rik	RIKEN cDNA 1110059G10 gene	-0.258556	0.688338	0.0821987	66202	ENSMUSG00000032551	9.86285	-1.88173	-4.06006
1110064A23Rik	RIKEN cDNA 1110064A23 gene	-0.562824	0.901526	0.480716	68893	NA	7.09267	-0.725744	-4.9998
1110065P20Rik	RIKEN cDNA 1110065P20 gene	-0.0808994	0.741286	0.43747	68920	ENSMUSG00000078570	9.29739	-0.789317	-6.18914
1110065P20Rik	RIKEN cDNA 1110065P20 gene	-0.189491	0.805653	0.254765	68920	ENSMUSG00000078570	9.4239	-1.19086	-4.69514
1190002N15Rik	RIKEN cDNA 1190002N15 gene	0.0968319	0.98602	0.827873	68861	ENSMUSG00000045414	6.77543	0.221806	-5.17393
1190005I06Rik	RIKEN cDNA 1190005I06 gene	-0.0971529	0.794676	0.51679	68918	ENSMUSG00000043687	4.60369	-0.657778	-6.28392
1190005I06Rik	RIKEN cDNA 1190005I06 gene	-0.194811	0.882477	0.429812	68918	ENSMUSG00000043687	4.59303	-0.814598	-4.95135
1200003I10Rik	RIKEN cDNA 1200003I10 gene	0.196507	0.105009	0.0166468	71719	NA	3.92708	2.56953	-3.53452
1200003I10Rik	RIKEN cDNA 1200003I10 gene	-0.0254483	0.987507	0.848594	71719	NA	3.86611	-0.194714	-5.17815
1200007C13Rik	RIKEN cDNA 1200007C13 gene	0.01667	0.948346	0.839905	74119	NA	5.16816	0.204164	-6.48094
1200007C13Rik	RIKEN cDNA 1200007C13 gene	-0.162058	0.804904	0.246425	74119	NA	5.19281	-1.21314	-4.67763
1300002E11Rik	RIKEN cDNA 1300002E11 gene	0.0455719	0.981565	0.805143	100043489	ENSMUSG00000097290	5.73607	0.251728	-5.16865
1300002E11Rik	RIKEN cDNA 1300002E11 gene	-0.109697	0.713173	0.400438	100043489	ENSMUSG00000097290	5.75549	-0.855672	-6.13512
1300014J16Rik	RIKEN cDNA 1300014J16 gene	0.0649615	0.733232	0.427984	74160	NA	3.45355	0.80597	-6.17597
1300014J16Rik	RIKEN cDNA 1300014J16 gene	-0.0194015	0.989045	0.87698	74160	NA	3.224	-0.157842	-5.18301
1300017J02Rik	RIKEN cDNA 1300017J02 gene	-0.0343231	0.884405	0.681741	71775	ENSMUSG00000033688	4.28487	-0.414998	-6.41481
1300017J02Rik	RIKEN cDNA 1300017J02 gene	-0.122486	0.900509	0.475473	71775	ENSMUSG00000033688	4.43584	-0.734617	-4.99518
130004C03	uncharacterized LOC403343	0.611938	0.64102	0.0054053	403343	NA	7.90184	3.32476	-2.4808
1500002F19Rik	RIKEN cDNA 1500002F19 gene	-0.116941	0.540806	0.228251	76683	NA	3.01877	-1.23568	-5.74884
1500002F19Rik	RIKEN cDNA 1500002F19 gene	-0.892248	0.772158	0.197135	76683	NA	5.54228	-1.35858	-4.55763
1500002I01Rik	RIKEN cDNA 1500002I01 gene	0.0261936	0.980009	0.801692	68978	NA	3.52629	0.256293	-5.16778
1500002I01Rik	RIKEN cDNA 1500002I01 gene	-0.00439148	0.979255	0.93515	68978	NA	3.66332	-0.0822032	-6.49869
1500002K03Rik	RIKEN cDNA 1500002K03 gene	0.0360243	0.915822	0.75627	76682	NA	3.4926	0.313866	-6.45211
1500002K03Rik	RIKEN cDNA 1500002K03 gene	0.0234718	0.992035	0.898452	76682	NA	3.5295	0.130107	-5.18599
1500004A13Rik	RIKEN cDNA 1500004A13 gene	0.0237192	0.931342	0.796103	319830	ENSMUSG00000098912	3.17544	0.261213	-6.46746
1500004A13Rik	RIKEN cDNA 1500004A13 gene	-0.105034	0.932656	0.574561	319830	NA	3.41878	-0.575668	-5.07005
1500004F05Rik	RIKEN cDNA 1500004F05 gene	-0.353081	0.00526312	0.000209812	69765	NA	6.00346	-4.34492	0.572538
1500004F05Rik	RIKEN cDNA 1500004F05 gene	-0.355684	0.6754	0.0694281	69765	NA	5.94303	-1.97678	-3.96133
1500005C15Rik	RIKEN cDNA 1500005C15 gene	0.0933001	0.935737	0.593583	72019	NA	3.85644	0.54694	-5.08177
1500005C15Rik	RIKEN cDNA 1500005C15 gene	0.0246362	0.94381	0.827099	72019	NA	3.75296	0.220764	-6.47736
1500009C09Rik	RIKEN cDNA 1500009C09 gene	0.0493435	0.78821	0.50541	76505	ENSMUSG00000068099	4.58167	0.6759	-6.27185
1500009C09Rik	RIKEN cDNA 1500009C09 gene	-0.109574	0.864509	0.378337	76505	ENSMUSG00000068099	4.47335	-0.911708	-4.89286
1500009L16Rik	RIKEN cDNA 1500009L16 gene	-0.137513	0.527545	0.217987	69784	ENSMUSG00000087651	5.98338	-1.26426	-5.7147
1500009L16Rik	RIKEN cDNA 1500009L16 gene	-0.33985	0.788567	0.219722	69784	ENSMUSG00000087651	7.29173	-1.28869	-4.61649
1500011B03Rik	RIKEN cDNA 1500011B03 gene	-0.684742	0.0274849	0.002314	66236	ENSMUSG00000072694	6.2916	-3.39797	-1.70832
1500011B03Rik	RIKEN cDNA 1500011B03 gene	-0.970314	0.67008	0.0367154	66236	ENSMUSG00000072694	6.68352	-2.32482	-3.5865
1500011K16Rik	RIKEN cDNA 1500011K16 gene	0.162507	0.806022	0.257778	67885	ENSMUSG00000051319	9.03174	1.18296	-4.7013
1500015A07Rik	RIKEN cDNA 1500015A07 gene	-0.148023	0.491044	0.190577	68982	ENSMUSG00000098702	6.511	-1.34601	-5.61332
1500015A07Rik	RIKEN cDNA 1500015A07 gene	-0.316652	0.740845	0.147673	68982	ENSMUSG00000098702	6.55213	-1.53837	-4.39702
1500015O10Rik	RIKEN cDNA 1500015O10 gene	-1.28672	0.67008	0.0568061	78896	ENSMUSG00000026051	6.12902	-2.08801	-3.84352
1500035N22Rik	RIKEN cDNA 1500035N22 gene	-0.0581655	0.795151	0.517429	70258	ENSMUSG00000059631	4.84664	-0.656767	-6.28459
1500035N22Rik	RIKEN cDNA 1500035N22 gene	-0.184522	0.743855	0.15658	70258	NA	4.75624	-1.50259	-4.42997
1520401O13Rik	RIKEN cDNA 1520401O13 gene	-0.0428102	0.870519	0.655002	77661	NA	3.11418	-0.452321	-6.39846
1520401O13Rik	RIKEN cDNA 1520401O13 gene	-0.0850136	0.937575	0.601668	77661	NA	4.63104	-0.534872	-5.08653
1600002K03Rik	RIKEN cDNA 1600002K03 gene	0.271137	0.0559971	0.00646353	69770	ENSMUSG00000035595	6.18138	2.97605	-2.66733
1600002K03Rik	RIKEN cDNA 1600002K03 gene	0.233006	0.718015	0.115334	69770	ENSMUSG00000035595	6.22801	1.68618	-4.25625
1600010M07Rik	RIKEN cDNA 1600010M07 gene	0.0188042	0.946639	0.83468	69781	ENSMUSG00000101585	5.15957	0.21093	-6.47951
1600010M07Rik	RIKEN cDNA 1600010M07 gene	-0.0842386	0.954545	0.677851	69781	ENSMUSG00000101585	5.30583	-0.424802	-5.12525
1600012H06Rik	RIKEN cDNA 1600012H06 gene	0.118816	0.899166	0.47279	67912	ENSMUSG00000050088	8.37735	0.73918	-4.99279
1600012H06Rik	RIKEN cDNA 1600012H06 gene	-0.0954349	0.363242	0.112656	67912	ENSMUSG00000050088	8.23111	-1.64517	-5.19708
1600012P17Rik	RIKEN cDNA 1600012P17 gene	0.0131145	0.950733	0.84888	72025	ENSMUSG00000047661	5.12972	0.192566	-6.48328
1600012P17Rik	RIKEN cDNA 1600012P17 gene	-0.00813395	0.99661	0.937056	72025	NA	5.1621	-0.0804956	-5.18991
1600014C10Rik	RIKEN cDNA 1600014C10 gene	0.165466	0.904504	0.488836	72244	ENSMUSG00000054676	8.38674	0.71212	-5.00678
1600014C10Rik	RIKEN cDNA 1600014C10 gene	-0.0407083	0.819563	0.556003	72244	ENSMUSG00000054676	2.94727	-0.596939	-6.32214
1600014C23Rik	RIKEN cDNA 1600014C23 gene	-0.0372919	0.896328	0.709154	72240	ENSMUSG00000094690	6.27961	-0.377345	-6.42989
1600014C23Rik	RIKEN cDNA 1600014C23 gene	-0.194607	0.810736	0.271308	72240	ENSMUSG00000094690	6.30112	-1.14831	-4.72793
1600015I10Rik	RIKEN cDNA 1600015I10 gene	-0.0617005	0.94776	0.649623	69761	ENSMUSG00000029813	3.59438	-0.46488	-5.11214
1600020E01Rik	RIKEN cDNA 1600020E01 gene	-0.172164	0.810547	0.26926	72012	ENSMUSG00000097048	8.39295	-1.15346	-4.724
1600020E01Rik	RIKEN cDNA 1600020E01 gene	-0.191485	0.17266	0.0351964	72012	ENSMUSG00000097048	8.44332	-2.22897	-4.20441
1600022D10Rik	RIKEN cDNA 1600022D10 gene	0.0815685	0.636642	0.315574	73252	NA	2.94967	1.02449	-5.97937
1600022D10Rik	RIKEN cDNA 1600022D10 gene	-0.0268923	0.986537	0.834229	73252	NA	3.04584	-0.213478	-5.17528
1600023N17Rik	RIKEN cDNA 1600023N17 gene	0.0094521	0.996792	0.94672	69788	ENSMUSG00000104986	3.01722	0.068114	-5.1906
1600025M17Rik	RIKEN cDNA 1600025M17 gene	0.0491564	0.830227	0.574156	72030	ENSMUSG00000085114	2.84952	0.569539	-6.33818
1600025M17Rik	RIKEN cDNA 1600025M17 gene	-0.0810292	0.928866	0.557665	72030	ENSMUSG00000085114	2.97242	-0.601612	-5.05897
1600029O15Rik	ribosomal protein L17 pseudogene	0.0460464	0.869421	0.652958	665268	ENSMUSG00000057818	3.60246	0.455201	-6.39715
1600029O15Rik	ribosomal protein L17 pseudogene	-0.183892	0.770487	0.195137	665268	ENSMUSG00000057818	3.6788	-1.36507	-4.55206
1700001C02Rik	RIKEN cDNA 1700001C02 gene	0.00142156	0.995482	0.984743	75434	ENSMUSG00000029182	2.64781	0.0193177	-6.50194
1700001C02Rik	RIKEN cDNA 1700001C02 gene	-0.376658	0.664389	0.015132	75434	ENSMUSG00000029182	3.99027	-2.79181	-3.06757
1700001C19Rik	RIKEN cDNA 1700001C19 gene	0.0840949	0.613765	0.292075	75462	NA	4.13159	1.07667	-5.92604
1700001C19Rik	RIKEN cDNA 1700001C19 gene	-0.212481	0.817742	0.278812	75462	NA	4.91397	-1.12966	-4.74201
1700001D01Rik	RIKEN cDNA 1700001D01 gene	-0.242221	0.838213	0.327097	69279	ENSMUSG00000099419	4.71673	-1.01789	-4.82261
1700001D01Rik	RIKEN cDNA 1700001D01 gene	-0.434548	0.0451628	0.00475235	69279	ENSMUSG00000099419	4.64873	-3.10408	-2.38178
1700001G11Rik	RIKEN cDNA 1700001G11 gene	0.0147066	0.959313	0.877037	69303	ENSMUSG00000085984	4.89678	0.156345	-6.4897
1700001G11Rik	RIKEN cDNA 1700001G11 gene	-0.105855	0.932	0.567595	69303	ENSMUSG00000085984	4.71143	-0.586314	-5.06556
1700001G17Rik	RIKEN cDNA 1700001G17 gene	0.0731169	0.945412	0.63631	67503	ENSMUSG00000103746	4.9937	0.484055	-5.10546
1700001G17Rik	RIKEN cDNA 1700001G17 gene	-0.00149043	0.996958	0.988306	67503	ENSMUSG00000103746	4.93535	-0.0148069	-6.50202
1700001K19Rik	RIKEN cDNA 1700001K19 gene	0.0537538	0.812272	0.543904	66323	ENSMUSG00000056508	4.86819	0.615461	-6.31088
1700001K19Rik	RIKEN cDNA 1700001K19 gene	-0.10537	0.897499	0.469012	66323	ENSMUSG00000056508	4.90296	-0.745632	-4.98939
1700001L05Rik	RIKEN cDNA 1700001L05 gene	-0.0203531	0.992035	0.892576	69291	NA	4.64618	-0.137685	-5.18524
1700001L05Rik	RIKEN cDNA 1700001L05 gene	-0.138546	0.294326	0.0802564	69291	NA	4.34931	-1.82445	-4.9159
1700001L19Rik	RIKEN cDNA 1700001L19 gene	-0.0608821	0.686536	0.368465	69315	ENSMUSG00000021534	4.27994	-0.916188	-6.08229
1700001L19Rik	RIKEN cDNA 1700001L19 gene	-0.128445	0.805203	0.250097	69315	ENSMUSG00000021534	4.17578	-1.20326	-4.68543
1700001O22Rik	RIKEN cDNA 1700001O22 gene	0.0286941	0.930067	0.79114	73598	ENSMUSG00000044320	4.42552	0.267729	-6.46571
1700001O22Rik	RIKEN cDNA 1700001O22 gene	-0.237097	0.67008	0.0358561	73598	ENSMUSG00000044320	4.43345	-2.3375	-3.57255
1700001P01Rik	RIKEN cDNA 1700001P01 gene	0.00725605	0.979306	0.935744	72215	ENSMUSG00000018543	3.3209	0.081449	-6.49876
1700001P01Rik	RIKEN cDNA 1700001P01 gene	-0.192546	0.743855	0.156567	72215	ENSMUSG00000018543	3.35596	-1.50264	-4.42992
1700003D09Rik	RIKEN cDNA 1700003D09 gene	0.166873	0.30097	0.0829683	69338	ENSMUSG00000085944	4.75914	1.80727	-4.94381
1700003D09Rik	RIKEN cDNA 1700003D09 gene	-0.0109037	0.996792	0.947098	69338	ENSMUSG00000085944	4.78524	-0.06763	-5.19062
1700003E16Rik	RIKEN cDNA 1700003E16 gene	-0.0451015	0.882002	0.677422	71837	ENSMUSG00000030030	6.29865	-0.420985	-6.41228
1700003E16Rik	RIKEN cDNA 1700003E16 gene	-0.208782	0.810257	0.267895	71837	ENSMUSG00000030030	6.47249	-1.15692	-4.72137
1700003F12Rik	RIKEN cDNA 1700003F12 gene	-0.0994641	0.693367	0.376024	75480	ENSMUSG00000038523	4.68548	-0.901581	-6.09535
1700003F12Rik	RIKEN cDNA 1700003F12 gene	-0.367264	0.67008	0.0287777	75480	ENSMUSG00000038523	4.78145	-2.45462	-3.44317
1700003G18Rik	RIKEN cDNA 1700003G18 gene	0.0882328	0.897499	0.468351	69350	ENSMUSG00000087621	2.8274	0.746765	-4.98879
1700003G18Rik	RIKEN cDNA 1700003G18 gene	0.079448	0.552415	0.238069	69350	ENSMUSG00000087621	2.85409	1.20923	-5.77981
1700003H04Rik	RIKEN cDNA 1700003H04 gene	0.045263	0.976208	0.775261	384775	ENSMUSG00000039174	3.31393	0.291442	-5.16061
1700003H04Rik	RIKEN cDNA 1700003H04 gene	-0.000729548	0.997899	0.990899	384775	ENSMUSG00000039174	2.96859	-0.0115233	-6.50206
1700003I16Rik	RIKEN cDNA 1700003I16 gene	-0.105067	0.519331	0.211435	76699	NA	4.64211	-1.28305	-5.69189
1700003I16Rik	RIKEN cDNA 1700003I16 gene	-0.22978	0.697572	0.0919888	76699	NA	4.16027	-1.81754	-4.12557
1700003P14Rik	RIKEN cDNA 1700003P14 gene	-0.00942863	0.966369	0.898488	75890	ENSMUSG00000100727	2.88552	-0.128896	-6.49368
1700003P14Rik	RIKEN cDNA 1700003P14 gene	-0.23804	0.664389	0.015633	75890	ENSMUSG00000100727	2.92771	-2.77486	-3.08647
1700006A11Rik	RIKEN cDNA 1700006A11 gene	0.0942958	0.53939	0.227087	71824	ENSMUSG00000027973	2.72898	1.23887	-5.74506
1700006A11Rik	RIKEN cDNA 1700006A11 gene	-0.0708172	0.909717	0.501307	71824	ENSMUSG00000027973	2.78024	-0.691457	-5.01715
1700006E09Rik	RIKEN cDNA 1700006E09 gene	-0.0453438	0.944574	0.632054	75437	ENSMUSG00000010841	2.54995	-0.490225	-5.10326
1700006F04Rik	RIKEN cDNA 1700006F04 gene	0.0986207	0.345314	0.103149	75432	ENSMUSG00000100274	2.42102	1.69267	-5.12479
1700006F04Rik	RIKEN cDNA 1700006F04 gene	0.0517673	0.932562	0.57254	75432	ENSMUSG00000100274	2.41002	0.57875	-5.06875
1700006J14Rik	RIKEN cDNA 1700006J14 gene	0.210372	0.143199	0.0266838	321010	NA	3.61852	2.35733	-3.95879
1700006J14Rik	RIKEN cDNA 1700006J14 gene	0.121592	0.868412	0.389318	321010	NA	3.60473	0.890278	-4.90625
1700007E05Rik	RIKEN cDNA 1700007E05 gene	-0.00875872	0.99661	0.93655	114672	NA	2.56677	-0.0811436	-5.18987
1700007E05Rik	RIKEN cDNA 1700007E05 gene	-0.102836	0.515684	0.20884	114672	NA	2.5726	-1.29061	-5.68262
1700007F19Rik	RIKEN cDNA 1700007F19 gene	0.140204	0.162322	0.0320363	67850	ENSMUSG00000100666	3.44744	2.27294	-4.12127
1700007F19Rik	RIKEN cDNA 1700007F19 gene	-0.0582553	0.946455	0.641068	67850	ENSMUSG00000100666	3.49478	-0.477181	-5.10789
1700007G11Rik	RIKEN cDNA 1700007G11 gene	0.0328918	0.978819	0.794034	75784	ENSMUSG00000057816	3.24838	0.26644	-5.16581
1700007J10Rik	RIKEN cDNA 1700007J10 gene	0.076335	0.958349	0.695651	69320	ENSMUSG00000086330	3.64839	0.399901	-5.13283
1700007J10Rik	RIKEN cDNA 1700007J10 gene	0.0176354	0.953223	0.85594	69320	ENSMUSG00000086330	3.62067	0.183461	-6.48502
1700007J24Rik	RIKEN cDNA 1700007J24 gene	0.137195	0.322497	0.0927282	100504462	NA	3.20718	1.74919	-5.03667
1700007J24Rik	RIKEN cDNA 1700007J24 gene	-0.141401	0.787746	0.216524	100504462	NA	3.26315	-1.29822	-4.60858
1700007K13Rik	RIKEN cDNA 1700007K13 gene	0.206819	0.769315	0.193076	69327	ENSMUSG00000026831	4.20412	1.37182	-4.54624
1700007K13Rik	RIKEN cDNA 1700007K13 gene	0.145274	0.46964	0.176674	69327	ENSMUSG00000026831	4.21654	1.39103	-5.55515
1700007L15Rik	RIKEN cDNA 1700007L15 gene	-0.169634	0.403428	0.13596	100502742	ENSMUSG00000097318	4.95764	-1.54152	-5.34907
1700007L15Rik	RIKEN cDNA 1700007L15 gene	-0.205746	0.840922	0.330835	100502742	ENSMUSG00000097318	5.14802	-1.00976	-4.82822
1700008F19Rik	RIKEN cDNA 1700008F19 gene	0.0832909	0.811154	0.542002	75631	NA	4.72021	0.618391	-6.30907
1700008F19Rik	RIKEN cDNA 1700008F19 gene	0.00854117	0.996792	0.968094	75631	NA	4.89242	0.040767	-5.19172
1700008H02Rik	RIKEN cDNA 1700008H02 gene	0.0283043	0.860671	0.635565	66325	NA	2.49634	0.479863	-6.38552
1700008H02Rik	RIKEN cDNA 1700008H02 gene	0.00392419	0.996792	0.964395	66325	NA	2.69227	0.0454967	-5.19156
1700008J07Rik	RIKEN cDNA 1700008J07 gene	0.00296824	0.992425	0.974718	629159	ENSMUSG00000101225	3.56913	0.0320152	-6.50161
1700008J07Rik	RIKEN cDNA 1700008J07 gene	-0.167484	0.805203	0.253099	629159	ENSMUSG00000101225	6.06896	-1.19527	-4.6917
1700008K24Rik	RIKEN cDNA 1700008K24 gene	-0.0445598	0.836928	0.589071	69311	ENSMUSG00000101012	4.35193	-0.54735	-6.35063
1700008K24Rik	RIKEN cDNA 1700008K24 gene	-0.102336	0.89098	0.455868	69311	ENSMUSG00000101012	4.27544	-0.768335	-4.97719
1700008N17Rik	RIKEN cDNA 1700008N17 gene	-0.0520311	0.807985	0.534219	75449	NA	3.43071	-0.630443	-6.30154
1700008N17Rik	RIKEN cDNA 1700008N17 gene	-0.231448	0.735629	0.142063	75449	NA	5.14563	-1.56186	-4.37514
1700008O03Rik	RIKEN cDNA 1700008O03 gene	-0.061742	0.710707	0.397517	69349	ENSMUSG00000008028	3.57892	-0.861069	-6.13055
1700008O03Rik	RIKEN cDNA 1700008O03 gene	-0.153459	0.805203	0.246643	69349	ENSMUSG00000008028	3.3991	-1.21255	-4.6781
1700008P02Rik	RIKEN cDNA 1700008P02 gene	0.142896	0.887763	0.440301	69347	ENSMUSG00000069118	3.65041	0.795765	-4.96203
1700008P02Rik	RIKEN cDNA 1700008P02 gene	0.0846945	0.755095	0.458041	69347	ENSMUSG00000069118	3.62018	0.753944	-6.21625
1700009J07Rik	RIKEN cDNA 1700009J07 gene	-0.0696048	0.943147	0.626465	75188	ENSMUSG00000096573	3.54229	-0.498357	-5.10032
1700009J07Rik	RIKEN cDNA 1700009J07 gene	-0.0762177	0.728696	0.42155	75188	ENSMUSG00000096573	3.22921	-0.817397	-6.16679
1700009N14Rik	RIKEN cDNA 1700009N14 gene	-0.0599028	0.943147	0.625914	75471	ENSMUSG00000028287	3.96122	-0.499162	-5.10002
1700009N14Rik	RIKEN cDNA 1700009N14 gene	-0.0907623	0.605781	0.28531	75471	ENSMUSG00000028287	4.14535	-1.09224	-5.90965
1700010B08Rik	RIKEN cDNA 1700010B08 gene	-0.108378	0.437238	0.155908	75485	ENSMUSG00000057047	4.81988	-1.46382	-5.45768
1700010B08Rik	RIKEN cDNA 1700010B08 gene	-0.314078	0.664389	0.0160488	75485	ENSMUSG00000057047	4.99258	-2.76118	-3.10172
1700010B09Rik	RIKEN cDNA 1700010B09 gene	0.0432623	0.794676	0.516847	69341	NA	3.02742	0.657688	-6.28398
1700010B09Rik	RIKEN cDNA 1700010B09 gene	-0.194112	0.730729	0.132357	69341	NA	3.12345	-1.60446	-4.33497
1700010B13Rik	RIKEN cDNA 1700010B13 gene	0.000127198	0.999685	0.999218	100503661	NA	2.83079	0.000998446	-5.19234
1700010B13Rik	RIKEN cDNA 1700010B13 gene	-0.0879321	0.655352	0.333132	100503661	NA	2.7726	-0.987252	-6.01596
1700010H22Rik	RIKEN cDNA 1700010H22 gene	0.00400317	0.98103	0.941023	75500	NA	2.5757	0.0747442	-6.49929
1700010H22Rik	RIKEN cDNA 1700010H22 gene	-0.0581442	0.958311	0.694106	75500	NA	3.46185	-0.402052	-5.13219
1700010I14Rik	RIKEN cDNA 1700010I14 gene	-0.0776026	0.974599	0.767212	66931	ENSMUSG00000023873	5.04834	-0.302221	-5.15823
1700010I14Rik	RIKEN cDNA 1700010I14 gene	-0.124392	0.605781	0.285271	66931	ENSMUSG00000023873	4.13708	-1.09233	-5.90956
1700010L04Rik	RIKEN cDNA 1700010L04 gene	0.0105409	0.963588	0.889449	619808	ENSMUSG00000030636	3.48283	0.140449	-6.4921
1700010L04Rik	RIKEN cDNA 1700010L04 gene	-0.136442	0.803177	0.244654	619808	NA	3.46251	-1.21794	-4.67382
1700011B04Rik	RIKEN cDNA 1700011B04 gene	0.0588761	0.746592	0.446444	100503727	ENSMUSG00000102099	2.63876	0.773765	-6.20121
1700011B04Rik	RIKEN cDNA 1700011B04 gene	-0.168703	0.762509	0.185796	100503727	ENSMUSG00000102099	2.65813	-1.39616	-4.52512
1700011H14Rik	RIKEN cDNA 1700011H14 gene	0.0921816	0.907632	0.49468	67082	ENSMUSG00000021850	3.02713	0.702399	-5.0117
1700011I03Rik	RIKEN cDNA 1700011I03 gene	0.108086	0.890764	0.450431	75444	ENSMUSG00000058925	3.02858	0.777848	-4.97199
1700011L22Rik	RIKEN cDNA 1700011L22 gene	0.135508	0.401693	0.135001	67687	ENSMUSG00000031682	3.3921	1.54548	-5.34341
1700011L22Rik	RIKEN cDNA 1700011L22 gene	-0.0535667	0.975525	0.772273	67687	ENSMUSG00000031682	3.53697	-0.295439	-5.15974
1700011M02Rik	RIKEN cDNA 1700011M02 gene	0.139751	0.251956	0.063257	75443	ENSMUSG00000079476	3.15562	1.94529	-4.71403
1700011M02Rik	RIKEN cDNA 1700011M02 gene	0.0424723	0.953386	0.674006	75443	ENSMUSG00000079476	3.23913	0.430217	-5.12355
1700012A03Rik	RIKEN cDNA 1700012A03 gene	-0.0565834	0.712402	0.399761	76382	ENSMUSG00000029766	2.73209	-0.856921	-6.13407
1700012A03Rik	RIKEN cDNA 1700012A03 gene	-0.31991	0.67008	0.0325483	76382	ENSMUSG00000029766	2.85183	-2.38919	-3.51558
1700012B07Rik	RIKEN cDNA 1700012B07 gene	0.00929287	0.974516	0.922814	69324	ENSMUSG00000020617	4.22458	0.0978892	-6.49726
1700012B07Rik	RIKEN cDNA 1700012B07 gene	-0.307941	0.721926	0.118539	69324	ENSMUSG00000020617	4.32017	-1.67002	-4.27198
1700012B09Rik	RIKEN cDNA 1700012B09 gene	0.0860819	0.668608	0.348191	69325	ENSMUSG00000031927	2.97134	0.956371	-6.04535
1700012B09Rik	RIKEN cDNA 1700012B09 gene	-0.108546	0.922401	0.540348	69325	ENSMUSG00000031927	3.11497	-0.628649	-5.04695
1700012D14Rik	RIKEN cDNA 1700012D14 gene	-0.126589	0.949733	0.657696	75479	ENSMUSG00000110424	4.20256	-0.45334	-5.11603
1700012D14Rik	RIKEN cDNA 1700012D14 gene	-0.236184	0.411015	0.14025	75479	ENSMUSG00000110424	4.11785	-1.52406	-5.37388
1700012E03Rik	RIKEN cDNA 1700012E03 gene	0.0327322	0.894891	0.706162	76567	NA	4.62445	0.381426	-6.42832
1700012E03Rik	RIKEN cDNA 1700012E03 gene	-0.00530717	0.996792	0.975258	76567	NA	4.45061	-0.0316099	-5.19196
1700012I11Rik	RIKEN cDNA 1700012I11 gene	0.0201116	0.940488	0.817731	69334	ENSMUSG00000102069	4.09625	0.232946	-6.47455
1700012I11Rik	RIKEN cDNA 1700012I11 gene	-0.0125804	0.996333	0.933086	69334	ENSMUSG00000102069	3.96111	-0.0855851	-5.18959
1700012O15Rik	RIKEN cDNA 1700012O15 gene	-0.0478327	0.762023	0.467768	75488	NA	3.58428	-0.737548	-6.22841
1700012O15Rik	RIKEN cDNA 1700012O15 gene	-0.157108	0.743855	0.155342	75488	NA	3.92451	-1.50746	-4.42551
1700012P22Rik	RIKEN cDNA 1700012P22 gene	0.0341749	0.974212	0.763738	69364	ENSMUSG00000028589	2.80623	0.306885	-5.15718
1700012P22Rik	RIKEN cDNA 1700012P22 gene	0.00162302	0.994186	0.978169	69364	ENSMUSG00000028589	5.33626	0.027644	-6.50174
1700013D24Rik	RIKEN cDNA 1700013D24 gene	-0.264371	0.0911927	0.0132984	76921	ENSMUSG00000079346	3.69554	-2.66806	-3.33045
1700013D24Rik	RIKEN cDNA 1700013D24 gene	-0.406128	0.64102	0.00107597	76921	ENSMUSG00000079346	3.72166	-4.16909	-1.61538
1700013F07Rik	RIKEN cDNA 1700013F07 gene	0.0109654	0.957995	0.872517	75504	ENSMUSG00000027886	3.00534	0.162145	-6.48876
1700013F07Rik	RIKEN cDNA 1700013F07 gene	-0.109704	0.904087	0.48756	75504	ENSMUSG00000027886	4.4724	-0.714253	-5.0057
1700013G24Rik	RIKEN cDNA 1700013G24 gene	0.072418	0.720336	0.410193	69380	ENSMUSG00000041399	3.55872	0.837833	-6.15005
1700013G24Rik	RIKEN cDNA 1700013G24 gene	-0.252418	0.754168	0.174801	69380	ENSMUSG00000041399	3.56496	-1.43445	-4.4914
1700013H16Rik	RIKEN cDNA 1700013H16 gene	0.103582	0.227121	0.0538793	75514	ENSMUSG00000054727	2.38308	2.02475	-4.57615
1700013H16Rik	RIKEN cDNA 1700013H16 gene	0.078467	0.875475	0.407994	75514	ENSMUSG00000054727	2.3503	0.854754	-4.92785
1700014B07Rik	RIKEN cDNA 1700014B07 gene	-0.104314	0.618745	0.296883	72248	NA	4.75743	-1.06576	-5.93739
1700014B07Rik	RIKEN cDNA 1700014B07 gene	-0.356606	0.682776	0.0788155	72248	NA	4.62188	-1.90552	-4.03553
1700015C15Rik	RIKEN cDNA 1700015C15 gene	-0.0673281	0.938424	0.604477	75532	NA	2.68502	-0.530699	-5.08815
1700015F17Rik	RIKEN cDNA 1700015F17 gene	0.0111017	0.957348	0.870671	381716	ENSMUSG00000079666	2.71971	0.164514	-6.48837
1700015F17Rik	RIKEN cDNA 1700015F17 gene	-0.0262883	0.977705	0.784717	381716	ENSMUSG00000079666	2.72389	-0.278825	-5.16329
1700015G11Rik	RIKEN cDNA 1700015G11 gene	0.0967489	0.88579	0.4346	100503036	ENSMUSG00000094445	2.63246	0.805964	-4.95627
1700015G11Rik	RIKEN cDNA 1700015G11 gene	0.00228759	0.994725	0.980974	100503036	ENSMUSG00000094445	2.6627	0.0240915	-6.50184
1700016A09Rik	RIKEN cDNA 1700016A09 gene	0.111259	0.545828	0.232511	74227	ENSMUSG00000102737	5.24661	1.2241	-5.76247
1700016A09Rik	RIKEN cDNA 1700016A09 gene	0.0663698	0.935737	0.592956	74227	ENSMUSG00000102737	5.12335	0.547878	-5.0814
1700016C15Rik	RIKEN cDNA 1700016C15 gene	0.0860878	0.58928	0.269126	69428	ENSMUSG00000015962	3.25125	1.13061	-5.86838
1700016C15Rik	RIKEN cDNA 1700016C15 gene	-0.0397412	0.962365	0.71637	69428	ENSMUSG00000015962	3.27209	-0.371243	-5.141
1700016D06Rik	RIKEN cDNA 1700016D06 gene	-0.00429985	0.981717	0.943688	76413	ENSMUSG00000031509	2.73681	-0.0713601	-6.49954
1700016D06Rik	RIKEN cDNA 1700016D06 gene	-0.0104908	0.993589	0.913249	76413	ENSMUSG00000031509	2.86268	-0.111056	-5.18772
1700016D18Rik	RIKEN cDNA 1700016D18 gene	-0.0701424	0.746103	0.445442	100310787	NA	5.72913	-0.775492	-6.19988
1700016D18Rik	RIKEN cDNA 1700016D18 gene	-0.183957	0.755624	0.176444	100310787	NA	5.74998	-1.4286	-4.49659
1700016G14Rik	RIKEN cDNA 1700016G14 gene	0.0702516	0.912184	0.507633	666145	ENSMUSG00000085861	2.45535	0.681092	-5.02225
1700016H13Rik	RIKEN cDNA 1700016H13 gene	-0.12549	0.298645	0.082049	74218	ENSMUSG00000029320	3.05416	-1.81304	-4.93446
1700016H13Rik	RIKEN cDNA 1700016H13 gene	-0.145975	0.743855	0.15421	74218	ENSMUSG00000029320	2.98347	-1.51194	-4.42141
1700016K19Rik	RIKEN cDNA 1700016K19 gene	0.0763789	0.664559	0.342255	74230	ENSMUSG00000053783	3.65019	0.968434	-6.03397
1700016K19Rik	RIKEN cDNA 1700016K19 gene	0.0185767	0.98727	0.841748	74230	ENSMUSG00000053783	3.5366	0.203646	-5.17682
1700016P04Rik	RIKEN cDNA 1700016P04 gene	-0.00156976	0.994086	0.978001	69413	ENSMUSG00000101894	2.46111	-0.0278573	-6.50174
1700016P04Rik	RIKEN cDNA 1700016P04 gene	-0.0391172	0.957352	0.690647	69413	ENSMUSG00000101894	2.46554	-0.406875	-5.13075
1700017B05Rik	RIKEN cDNA 1700017B05 gene	0.359611	0.722213	0.11962	74211	ENSMUSG00000032300	5.61023	1.66466	-4.27718
1700017B05Rik	RIKEN cDNA 1700017B05 gene	-0.0501186	0.815314	0.547758	74211	ENSMUSG00000032300	3.15187	-0.609539	-6.31452
1700017D01Rik	RIKEN cDNA 1700017D01 gene	0.0701986	0.923184	0.54184	69369	ENSMUSG00000024729	2.65076	0.626301	-5.04801
1700017G19Rik	RIKEN cDNA 1700017G19 gene	0.120631	0.83341	0.320731	100040882	ENSMUSG00000037884	3.11351	1.0319	-4.81288
1700017G19Rik	RIKEN cDNA 1700017G19 gene	0.0810001	0.639286	0.318016	100040882	ENSMUSG00000037884	2.94178	1.01923	-5.98462
1700017H01Rik	RIKEN cDNA 1700017H01 gene	-0.114962	0.583096	0.263832	74231	NA	3.7416	-1.14352	-5.8542
1700017H01Rik	RIKEN cDNA 1700017H01 gene	-0.135453	0.877954	0.416043	74231	NA	3.73814	-0.839778	-4.93673
1700017L05Rik	RIKEN cDNA 1700017L05 gene	-0.0143142	0.941809	0.822986	69370	ENSMUSG00000107232	3.13843	-0.226108	-6.47614
1700017L05Rik	RIKEN cDNA 1700017L05 gene	-0.0319878	0.974387	0.764698	69370	ENSMUSG00000107232	3.1924	-0.305595	-5.15747
1700017N19Rik	RIKEN cDNA 1700017N19 gene	0.121794	0.568884	0.25228	66605	ENSMUSG00000056912	3.06506	1.17237	-5.822
1700017N19Rik	RIKEN cDNA 1700017N19 gene	0.072809	0.946057	0.63828	66605	ENSMUSG00000056912	3.07296	0.481207	-5.10647
1700018A04Rik	RIKEN cDNA 1700018A04 gene	0.0269729	0.920362	0.766667	71307	ENSMUSG00000038408	4.33919	0.300041	-6.45641
1700018A04Rik	RIKEN cDNA 1700018A04 gene	-0.298158	0.701425	0.100321	71307	ENSMUSG00000038408	4.16204	-1.76757	-4.17584
1700018A14Rik	RIKEN cDNA 1700018A14 gene	0.046829	0.829572	0.572858	69391	NA	5.58039	0.571484	-6.33706
1700018A14Rik	RIKEN cDNA 1700018A14 gene	-0.217458	0.769606	0.193434	69391	NA	5.73105	-1.37065	-4.54726
1700018B08Rik	RIKEN cDNA 1700018B08 gene	0.019242	0.92671	0.783496	76405	ENSMUSG00000031809	5.22421	0.277789	-6.46293
1700018B08Rik	RIKEN cDNA 1700018B08 gene	-0.0164611	0.992035	0.899953	76405	ENSMUSG00000031809	5.27914	-0.128172	-5.18618
1700018B24Rik	enhancer of rudimentary homolog pseudogene	0.0858326	0.932541	0.569763	66332	NA	4.26114	0.582994	-5.06697
1700018B24Rik	enhancer of rudimentary homolog pseudogene	0.0359944	0.892501	0.699561	66332	NA	4.05058	0.390456	-6.4248
1700018F24Rik	RIKEN cDNA 1700018F24 gene	-0.0352725	0.859327	0.633415	69396	ENSMUSG00000029620	4.22065	-0.482932	-6.38403
1700018F24Rik	RIKEN cDNA 1700018F24 gene	-0.205903	0.733685	0.137011	69396	ENSMUSG00000029620	4.43913	-1.58371	-4.35461
1700018G05Rik	RIKEN cDNA 1700018G05 gene	-0.00477366	0.988335	0.96345	69388	ENSMUSG00000109745	3.13416	-0.0462933	-6.50104
1700018G05Rik	RIKEN cDNA 1700018G05 gene	-0.206646	0.789284	0.221072	69388	ENSMUSG00000109745	3.22281	-1.2847	-4.61978
1700018L02Rik	RIKEN cDNA 1700018L02 gene	0.0415576	0.867119	0.648787	67329	NA	4.91937	0.461088	-6.39442
1700018L02Rik	RIKEN cDNA 1700018L02 gene	-0.0859342	0.89906	0.471102	67329	NA	5.16648	-0.74206	-4.99127
1700018M17Rik	RIKEN cDNA 1700018M17 gene	0.0873165	0.680344	0.361043	72245	NA	5.02624	0.930723	-6.06909
1700018M17Rik	RIKEN cDNA 1700018M17 gene	-0.00807583	0.996792	0.958993	72245	NA	4.84286	-0.0524068	-5.19131
1700018P08Rik	RIKEN cDNA 1700018P08 gene	0.0582123	0.829667	0.573127	73330	NA	3.26194	0.57108	-6.33729
1700018P08Rik	RIKEN cDNA 1700018P08 gene	-0.0955875	0.906197	0.492335	73330	NA	3.44673	-0.706292	-5.00974
1700019A02Rik	RIKEN cDNA 1700019A02 gene	0.110407	0.825594	0.297998	69397	ENSMUSG00000060715	2.59506	1.08364	-4.77599
1700019A02Rik	RIKEN cDNA 1700019A02 gene	0.0741745	0.598981	0.278895	69397	ENSMUSG00000060715	2.65311	1.10726	-5.89365
1700019D03Rik	RIKEN cDNA 1700019D03 gene	-0.170843	0.801439	0.242838	67080	ENSMUSG00000043629	4.43933	-1.2229	-4.66988
1700019D03Rik	RIKEN cDNA 1700019D03 gene	-0.29275	0.0582494	0.00681205	67080	ENSMUSG00000043629	3.89915	-2.95401	-2.71594
1700019L13Rik	RIKEN cDNA 1700019L13 gene	-0.0262766	0.893153	0.700762	72226	NA	3.60122	-0.38881	-6.42545
1700019L13Rik	RIKEN cDNA 1700019L13 gene	-0.255272	0.679647	0.0771764	72226	NA	3.79593	-1.91739	-4.02325
1700019M22Rik	NFX-like protein	0.0204632	0.941361	0.822361	69423	NA	3.30522	0.22692	-6.47596
1700019M22Rik	NFX-like protein	-0.167761	0.73558	0.14186	69423	NA	3.41557	-1.56272	-4.37433
1700019N19Rik	RIKEN cDNA 1700019N19 gene	0.0887445	0.598578	0.278391	67507	ENSMUSG00000026931	3.28049	1.10845	-5.89238
1700019N19Rik	RIKEN cDNA 1700019N19 gene	-0.0699795	0.925638	0.549849	67507	ENSMUSG00000026931	3.16996	-0.613756	-5.05363
1700019P21Rik	RIKEN cDNA 1700019P21 gene	0.139789	0.818631	0.282439	75546	ENSMUSG00000099808	2.47508	1.12078	-4.74865
1700019P21Rik	RIKEN cDNA 1700019P21 gene	0.0054645	0.973782	0.920292	75546	ENSMUSG00000099808	2.51761	0.101099	-6.49693
1700020A23Rik	RIKEN cDNA 1700020A23 gene	-0.00403378	0.996792	0.975339	75656	ENSMUSG00000027409	4.31893	-0.0315064	-5.19197
1700020A23Rik	RIKEN cDNA 1700020A23 gene	-0.131087	0.431501	0.152868	75656	ENSMUSG00000027409	4.21287	-1.47512	-5.44218
1700020D05Rik	RIKEN cDNA 1700020D05 gene	-0.0408387	0.96296	0.719189	75555	ENSMUSG00000100937	4.15881	-0.36737	-5.14205
1700020D05Rik	RIKEN cDNA 1700020D05 gene	-0.080795	0.595778	0.275365	75555	ENSMUSG00000100937	4.09387	-1.11562	-5.88465
1700020I14Rik	RIKEN cDNA 1700020I14 gene	-0.220181	0.838213	0.327334	66602	ENSMUSG00000085438	11.1267	-1.01737	-4.82297
1700020L24Rik	RIKEN cDNA 1700020L24 gene	-0.0396493	0.847267	0.610811	66330	ENSMUSG00000035085	4.51799	-0.515493	-6.36765
1700020L24Rik	RIKEN cDNA 1700020L24 gene	-0.102577	0.867343	0.386566	66330	ENSMUSG00000035085	4.46856	-0.895609	-4.90294
1700020M10Rik	RIKEN cDNA 1700020M10 gene	0.0803286	0.908947	0.498084	109011	NA	2.63645	0.696767	-5.01451
1700020M10Rik	RIKEN cDNA 1700020M10 gene	0.0205821	0.912728	0.74599	109011	NA	2.68059	0.327594	-6.44764
1700020N01Rik	RIKEN cDNA 1700020N01 gene	0.11825	0.877529	0.415146	67692	ENSMUSG00000050844	2.76853	0.841439	-4.93575
1700020N01Rik	RIKEN cDNA 1700020N01 gene	0.113881	0.555055	0.240894	67692	ENSMUSG00000050844	2.96668	1.20178	-5.78844
1700021A07Rik	RIKEN cDNA 1700021A07 gene	-0.0324302	0.868916	0.651538	76924	NA	5.50508	-0.457203	-6.39622
1700021A07Rik	RIKEN cDNA 1700021A07 gene	-0.140392	0.84359	0.334545	76924	NA	5.69423	-1.00175	-4.8337
1700021F05Rik	RIKEN cDNA 1700021F05 gene	0.0893012	0.665153	0.34272	67851	ENSMUSG00000019797	8.94828	0.967484	-6.03487
1700021F05Rik	RIKEN cDNA 1700021F05 gene	0.0693789	0.945869	0.637706	67851	ENSMUSG00000019797	8.87118	0.482036	-5.10618
1700021F07Rik	RIKEN cDNA 1700021F07 gene	-0.0579593	0.735924	0.431147	72221	ENSMUSG00000027518	3.85021	-0.800392	-6.18041
1700021F07Rik	RIKEN cDNA 1700021F07 gene	-0.126508	0.805203	0.250289	72221	ENSMUSG00000027518	3.86795	-1.20274	-4.68583
1700021N20Rik	RIKEN cDNA 1700021N20 gene	0.00752502	0.972682	0.916832	76929	NA	2.94726	0.105504	-6.49647
1700021N20Rik	RIKEN cDNA 1700021N20 gene	-0.180056	0.786634	0.214972	76929	NA	2.70651	-1.30289	-4.6047
1700021P04Rik	RIKEN cDNA 1700021P04 gene	0.000368255	0.998513	0.994416	75521	NA	3.66539	0.00706962	-6.50211
1700021P04Rik	RIKEN cDNA 1700021P04 gene	-0.00861892	0.996792	0.960265	75521	NA	3.56735	-0.0507786	-5.19137
1700022A21Rik	glycerol-3-phosphate dehydrogenase 1-like pseudogene	-0.179306	0.326413	0.0945437	72252	ENSMUSG00000038165	4.53862	-1.73897	-5.05278
1700022A21Rik	glycerol-3-phosphate dehydrogenase 1-like pseudogene	-0.268857	0.772635	0.198463	72252	ENSMUSG00000038165	4.54391	-1.35429	-4.5613
1700022A22Rik	RIKEN cDNA 1700022A22 gene	0.201512	0.20016	0.0440973	71120	ENSMUSG00000099751	3.18332	2.12196	-4.40223
1700022A22Rik	RIKEN cDNA 1700022A22 gene	-0.00625621	0.996792	0.965041	71120	ENSMUSG00000099751	3.13464	-0.0446712	-5.19159
1700023A20Rik	RIKEN cDNA 1700023A20 gene	0.0825446	0.654474	0.332304	69374	NA	5.35977	0.988979	-6.01429
1700023A20Rik	RIKEN cDNA 1700023A20 gene	0.0404808	0.976304	0.775944	69374	NA	5.3767	0.290529	-5.16081
1700023B13Rik	RIKEN cDNA 1700023B13 gene	0.148915	0.158628	0.0310127	73279	NA	4.32271	2.28803	-4.0925
1700023B13Rik	RIKEN cDNA 1700023B13 gene	-0.134858	0.870684	0.39376	73279	NA	6.17448	-0.881726	-4.91152
1700023F02Rik	RIKEN cDNA 1700023F02 gene	0.0822572	0.707839	0.393737	69433	ENSMUSG00000100000	3.42983	0.868089	-6.12456
1700023F02Rik	RIKEN cDNA 1700023F02 gene	-0.109261	0.890926	0.453614	69433	ENSMUSG00000100000	3.78318	-0.77227	-4.97505
1700023F06Rik	RIKEN cDNA 1700023F06 gene	-0.0950701	0.851041	0.354207	69441	ENSMUSG00000020940	3.06937	-0.960355	-4.86147
1700023G09Rik	RIKEN cDNA 1700023G09 gene	-0.0374463	0.884405	0.681535	73281	NA	3.67542	-0.415283	-6.41469
1700023G09Rik	RIKEN cDNA 1700023G09 gene	-0.233529	0.722213	0.119587	73281	NA	3.76729	-1.66482	-4.27702
1700023H06Rik	RIKEN cDNA 1700023H06 gene	0.173731	0.399034	0.133481	69442	NA	3.44198	1.55181	-5.33434
1700023H06Rik	RIKEN cDNA 1700023H06 gene	0.00374705	0.997823	0.981772	69442	NA	3.55247	0.0232852	-5.19214
1700024P04Rik	RIKEN cDNA 1700024P04 gene	0.0169508	0.949771	0.844873	69382	ENSMUSG00000045022	3.27148	0.197741	-6.48225
1700024P04Rik	RIKEN cDNA 1700024P04 gene	-0.0836607	0.951483	0.662073	69382	ENSMUSG00000045022	3.22174	-0.447111	-5.11809
1700024P12Rik	RIKEN cDNA 1700024P12 gene	0.00810514	0.968399	0.905054	69392	NA	6.73566	0.120515	-6.49474
1700024P12Rik	RIKEN cDNA 1700024P12 gene	-0.209556	0.775345	0.202511	69392	NA	6.90178	-1.34138	-4.57231
1700025F22Rik	RIKEN cDNA 1700025F22 gene	-0.0379148	0.962195	0.708683	69416	ENSMUSG00000024728	2.44675	-0.381837	-5.13804
1700025G04Rik	RIKEN cDNA 1700025G04 gene	-0.852646	0.000435598	5.68153e-06	69399	ENSMUSG00000032666	8.43769	-5.75615	4.04205
1700025G04Rik	RIKEN cDNA 1700025G04 gene	-0.936271	0.64102	0.00312418	69399	ENSMUSG00000032666	9.54078	-3.60895	-2.17852
1700025H01Rik	RIKEN cDNA 1700025H01 gene	0.124559	0.415315	0.142633	75531	NA	3.36228	1.51455	-5.3873
1700025H01Rik	RIKEN cDNA 1700025H01 gene	0.0152271	0.993224	0.908743	75531	NA	3.48315	0.116853	-5.18722
1700025K04Rik	RIKEN cDNA 1700025K04 gene	0.0466205	0.811639	0.543029	66334	NA	3.24904	0.616809	-6.31005
1700026H06Rik	RIKEN cDNA 1700026H06 gene	-0.014046	0.956091	0.863784	70376	NA	4.09418	-0.173364	-6.48685
1700026J12Rik	RIKEN cDNA 1700026J12 gene	-0.0188744	0.944688	0.829835	73255	ENSMUSG00000073976	3.85213	-0.217212	-6.47815
1700027F06Rik	RIKEN cDNA 1700027F06 gene	-0.0593498	0.78224	0.496715	72268	NA	4.54514	-0.6899	-6.2623
1700027J07Rik	RIKEN cDNA 1700027J07 gene	0.0706867	0.735714	0.430628	69443	ENSMUSG00000111422	4.17532	0.801306	-6.17969
1700028E10Rik	RIKEN cDNA 1700028E10 gene	0.075423	0.654474	0.332393	625175	ENSMUSG00000097321	4.58287	0.988793	-6.01447
1700028I16Rik	RIKEN cDNA 1700028I16 gene	0.101216	0.598097	0.277883	70003	ENSMUSG00000056821	3.90412	1.10965	-5.89109
1700028J19Rik	RIKEN cDNA 1700028J19 gene	-0.15027	0.196633	0.0428049	70004	ENSMUSG00000038782	4.83983	-2.13622	-4.37626
1700028N14Rik	RIKEN cDNA 1700028N14 gene	0.452619	0.000539919	7.55629e-06	73280	NA	5.38745	5.6431	3.76752
1700028P14Rik	RIKEN cDNA 1700028P14 gene	-0.0358323	0.853636	0.622166	67483	ENSMUSG00000033053	3.40387	-0.499069	-6.37604
1700029F12Rik	RIKEN cDNA 1700029F12 gene	0.100255	0.523003	0.214802	66479	ENSMUSG00000052075	3.837	1.27334	-5.70372
1700029H14Rik	RIKEN cDNA 1700029H14 gene	-0.0862311	0.669687	0.349775	66501	ENSMUSG00000031452	3.56968	-0.953177	-6.04834
1700029I15Rik	RIKEN cDNA 1700029I15 gene	0.056255	0.810162	0.537994	75641	ENSMUSG00000044916	4.43669	0.624587	-6.30522
1700029J07Rik	RIKEN cDNA 1700029J07 gene	-0.487943	0.0904331	0.0131433	69479	ENSMUSG00000071103	4.98551	-2.67317	-3.31975
1700029M03Rik	RIKEN cDNA 1700029M03 gene	0.0246011	0.888813	0.690907	69476	NA	2.37994	0.402343	-6.42003
1700029M20Rik	RIKEN cDNA 1700029M20 gene	0.0187235	0.93872	0.813306	73937	ENSMUSG00000086788	3.3535	0.238712	-6.47317
1700029P11Rik	RIKEN cDNA 1700029P11 gene	0.0642006	0.725931	0.418393	66346	ENSMUSG00000061633	3.98541	0.823041	-6.1622
1700030C10Rik	RIKEN cDNA 1700030C10 gene	-0.00654914	0.980739	0.939684	69513	ENSMUSG00000099759	2.6139	-0.0764441	-6.49916
1700030J22Rik	RIKEN cDNA 1700030J22 gene	0.0658073	0.744188	0.442259	69528	ENSMUSG00000031847	3.55358	0.780994	-6.19563
1700030K09Rik	RIKEN cDNA 1700030K09 gene	0.119852	0.553671	0.239939	72254	ENSMUSG00000052794	7.17387	1.20429	-5.78554
1700031C06Rik	RIKEN cDNA 1700031C06 gene	-0.0115517	0.94824	0.83966	73289	NA	2.7145	-0.204482	-6.48087
1700031F05Rik	RIKEN cDNA 1700031F05 gene	-0.0072056	0.974055	0.921292	73300	ENSMUSG00000032894	3.84017	-0.0998256	-6.49706
1700031F10Rik	RIKEN cDNA 1700031F10 gene	0.130784	0.370315	0.116956	73317	NA	3.75444	1.62478	-5.2276
1700031L13Rik	RIKEN cDNA 1700031L13 gene	0.059219	0.523492	0.215221	67327	ENSMUSG00000099863	2.49226	1.27214	-5.70517
1700034E13Rik	RIKEN cDNA 1700034E13 gene	0.11714	0.441562	0.158581	78414	ENSMUSG00000024532	4.55741	1.45403	-5.47103
1700034G24Rik	RIKEN cDNA 1700034G24 gene	0.0330052	0.899831	0.716041	67325	ENSMUSG00000097962	4.46625	0.367973	-6.43342
1700034H15Rik	RIKEN cDNA 1700034H15 gene	0.0449889	0.791299	0.511003	98736	ENSMUSG00000055833	3.64171	0.666965	-6.27784
1700034I23Rik	FUN14 domain containing 2 pseudogene	-0.0604715	0.7417	0.438382	73297	ENSMUSG00000074619	2.8079	-0.787727	-6.19039
1700034J04Rik	RIKEN cDNA 1700034J04 gene	0.0977685	0.572904	0.25586	73304	NA	4.03823	1.16332	-5.83217
1700034J05Rik	RIKEN cDNA 1700034J05 gene	0.0362214	0.811134	0.541105	73344	ENSMUSG00000040163	2.37271	0.619776	-6.30821
1700034P13Rik	RIKEN cDNA 1700034P13 gene	0.0243389	0.923433	0.774553	73331	NA	3.05689	0.289595	-6.45953
1700036A12Rik	RIKEN cDNA 1700036A12 gene	-0.0105895	0.956203	0.865111	100040447	NA	4.37796	-0.171658	-6.48715
1700037C18Rik	RIKEN cDNA 1700037C18 gene	0.0890983	0.697366	0.381108	73261	ENSMUSG00000005983	3.82316	0.891865	-6.10393
1700037H04Rik	RIKEN cDNA 1700037H04 gene	0.0885541	0.626541	0.304882	67326	ENSMUSG00000027327	3.81525	1.04788	-5.95577
1700037N05Rik	RIKEN cDNA 1700037N05 gene	0.118068	0.433374	0.153829	73264	NA	4.53283	1.47153	-5.44711
1700039M15Rik	RIKEN cDNA 1700039M15 gene	0.0668122	0.661599	0.339514	74266	NA	3.59241	0.974051	-6.02863
1700040D17Rik	RIKEN cDNA 1700040D17 gene	-0.132921	0.2678	0.069549	76602	ENSMUSG00000097515	3.40442	-1.89759	-4.79485
1700040F17Rik	RIKEN cDNA 1700040F17 gene	0.0717729	0.691063	0.373081	73334	NA	3.03005	0.907245	-6.09031
1700040G22Rik	RIKEN cDNA 1700040G22 gene	0.0455615	0.838081	0.592007	76714	NA	5.211	0.543015	-6.353
1700042D18Rik	RIKEN cDNA 1700042D18 gene	-0.00219793	0.992425	0.974817	67324	NA	4.6825	-0.0318903	-6.50161
1700042G07Rik	RIKEN cDNA 1700042G07 gene	-0.0256129	0.918855	0.763145	67323	ENSMUSG00000078593	4.72751	-0.304718	-6.45497
1700042O10Rik	RIKEN cDNA 1700042O10 gene	0.00535371	0.986116	0.955998	73321	ENSMUSG00000086391	3.27705	0.0557418	-6.50055
1700045I11Rik	RIKEN cDNA 1700045I11 gene	-0.0690087	0.709554	0.395605	73350	NA	5.54919	-0.864615	-6.12753
1700047M11Rik	RIKEN cDNA 1700047M11 gene	-0.675159	0.04157	0.00423975	67330	ENSMUSG00000100147	8.62151	-3.15119	-2.27544
1700048F04Rik	RIKEN cDNA 1700048F04 gene	-0.0181883	0.940938	0.820309	73396	ENSMUSG00000105274	4.42842	-0.22959	-6.47534
1700048M11Rik	RIKEN cDNA 1700048M11 gene	0.0711414	0.738186	0.433768	100503166	ENSMUSG00000085637	3.46507	0.795789	-6.18405
1700048O20Rik	RIKEN cDNA 1700048O20 gene	0.272365	0.23216	0.0558032	69430	ENSMUSG00000043773	4.00154	2.0075	-4.60641
1700049J03Rik	RIKEN cDNA 1700049J03 gene	-0.0680709	0.704703	0.390072	73365	NA	3.61103	-0.874938	-6.11867
1700051A21Rik	RIKEN cDNA 1700051A21 gene	-0.0212367	0.926394	0.782177	73366	ENSMUSG00000086951	3.66005	-0.279527	-6.46244
1700052I22Rik	RIKEN cDNA 1700052I22 gene	-0.0391959	0.914551	0.750795	67340	ENSMUSG00000101912	3.59354	-0.32117	-6.44976
1700052K11Rik	RIKEN cDNA 1700052K11 gene	0.1951	0.148311	0.0281873	73431	NA	6.39727	2.33217	-4.00763
1700052M09Rik	RIKEN cDNA 1700052M09 gene	-0.0476061	0.838952	0.594895	73367	NA	6.82995	-0.53876	-6.35532
1700052M18Rik	RIKEN cDNA 1700052M18 gene	0.0671926	0.652138	0.329994	78415	NA	3.18807	0.993807	-6.00961
1700054K19Rik	RIKEN cDNA 1700054K19 gene	-0.0475146	0.703456	0.387954	67336	ENSMUSG00000100219	2.90592	-0.878914	-6.11523
1700054O19Rik	RIKEN cDNA 1700054O19 gene	-0.0474615	0.829484	0.572756	74272	NA	4.78941	-0.571636	-6.33697
1700056E22Rik	RIKEN cDNA 1700056E22 gene	-0.100223	0.637892	0.316944	73363	ENSMUSG00000044854	3.4738	-1.02154	-5.98233
1700056N10Rik	RIKEN cDNA 1700056N10 gene	0.0200633	0.963905	0.890116	73392	NA	6.0662	0.139595	-6.49222
1700057D03Rik	RIKEN cDNA 1700057D03 gene	0.00292708	0.987155	0.958603	73441	NA	2.87463	0.052439	-6.50073
1700057G04Rik	RIKEN cDNA 1700057G04 gene	0.12907	0.531705	0.221109	78459	ENSMUSG00000074139	3.32032	1.25546	-5.72529
1700057H21Rik	RIKEN cDNA 1700057H21 gene	-0.0455392	0.842663	0.601686	73375	ENSMUSG00000086007	3.04126	-0.528797	-6.36066
1700058M13Rik	RIKEN cDNA 1700058M13 gene	0.0294181	0.871092	0.655861	73423	NA	2.78252	0.451113	-6.39901
1700060J05Rik	RIKEN cDNA 1700060J05 gene	-0.111485	0.529508	0.219488	73391	NA	2.9106	-1.26002	-5.71981
1700061E18Rik	RIKEN cDNA 1700061E18 gene	-0.176017	0.191508	0.0412333	76991	NA	2.83519	-2.15409	-4.34353
1700061F12Rik	RIKEN cDNA 1700061F12 gene	-0.0382708	0.835331	0.585337	73438	ENSMUSG00000085580	2.56693	-0.552878	-6.34757
1700061I17Rik	RIKEN cDNA 1700061I17 gene	0.04495	0.856483	0.626767	433646	ENSMUSG00000028009	3.47026	0.492452	-6.37935
1700063D05Rik	RIKEN cDNA 1700063D05 gene	0.0104098	0.964009	0.891668	78500	ENSMUSG00000100837	2.87973	0.137611	-6.4925
1700063H04Rik	RIKEN cDNA 1700063H04 gene	0.132888	0.48649	0.187149	74269	ENSMUSG00000040657	3.21788	1.35686	-5.59944
1700063J08Rik	RIKEN cDNA 1700063J08 gene	-0.0257777	0.908726	0.737272	73450	NA	3.51094	-0.33929	-6.44369
1700063K16Rik	RIKEN cDNA 1700063K16 gene	0.024055	0.933868	0.802301	76610	NA	3.98982	0.253091	-6.46958
1700064N11Rik	RIKEN cDNA 1700064N11 gene	-0.192247	0.0952125	0.0142716	78458	NA	4.43541	-2.63722	-3.39477
1700065D16Rik	RIKEN cDNA 1700065D16 gene	0.0430607	0.704308	0.389237	73410	ENSMUSG00000096655	3.25836	0.876504	-6.11732
1700066B19Rik	RIKEN cDNA 1700066B19 gene	0.0675886	0.744188	0.442364	73449	ENSMUSG00000073598	4.641	0.780812	-6.19577
1700066C05Rik	RIKEN cDNA 1700066C05 gene	0.119429	0.391008	0.128975	78654	NA	3.20125	1.57093	-5.30675
1700066D14Rik	RIKEN cDNA 1700066D14 gene	0.165345	0.178776	0.0371594	67925	NA	4.40954	2.20342	-4.25222
1700066J03Rik	RIKEN cDNA 1700066J03 gene	-0.0151598	0.945932	0.832317	67339	ENSMUSG00000097717	4.32162	-0.213993	-6.47885
1700066M21Rik	RIKEN cDNA 1700066M21 gene	-0.0227321	0.957348	0.870724	73467	ENSMUSG00000038323	4.66799	-0.164445	-6.48838
1700067K01Rik	RIKEN cDNA 1700067K01 gene	0.081339	0.686773	0.368811	73453	ENSMUSG00000046408	4.45218	0.915514	-6.08289
1700067P10Rik	RIKEN cDNA 1700067P10 gene	-0.033931	0.855407	0.624865	68224	NA	4.01177	-0.495185	-6.37799
1700069L16Rik	RIKEN cDNA 1700069L16 gene	-0.144284	0.343562	0.10245	381707	ENSMUSG00000042184	4.97925	-1.69631	-5.11919
1700071A11Rik	RIKEN cDNA 1700071A11 gene	-0.135445	0.370399	0.117	76611	NA	5.49156	-1.62458	-5.22791
1700071K01Rik	RIKEN cDNA 1700071K01 gene	0.0624574	0.667283	0.345721	237880	NA	5.3066	0.961374	-6.04064
1700072H12Rik	RIKEN cDNA 1700072H12 gene	0.01888	0.950711	0.84858	73493	NA	3.56514	0.192953	-6.4832
1700073E17Rik	ribosomal protein L7 pseudogene	0.0109435	0.961393	0.882975	381827	NA	3.11397	0.148735	-6.49088
1700074P13Rik	RIKEN cDNA 1700074P13 gene	0.0962991	0.481652	0.184074	73481	ENSMUSG00000029883	2.95792	1.36673	-5.58674
1700080G18Rik	RIKEN cDNA 1700080G18 gene	-0.198998	0.26224	0.0673795	73533	NA	5.86552	-1.91359	-4.7679
1700080N15Rik	RIKEN cDNA 1700080N15 gene	-0.0822105	0.673415	0.354142	73489	ENSMUSG00000084859	4.23688	-0.944417	-6.05649
1700080O16Rik	RIKEN cDNA 1700080O16 gene	-0.00279105	0.989691	0.967708	74279	ENSMUSG00000031118	4.4569	-0.0408975	-6.50128
1700081H04Rik	RIKEN cDNA 1700081H04 gene	-0.000414956	0.998823	0.99515	73477	ENSMUSG00000100573	3.50883	-0.00614042	-6.50211
1700082C02Rik	RIKEN cDNA 1700082C02 gene	0.00287661	0.988335	0.963571	68227	NA	2.50232	0.0461404	-6.50105
1700084C06Rik	RIKEN cDNA 1700084C06 gene	-0.0767854	0.584663	0.265466	76618	NA	3.42334	-1.13951	-5.85862
1700084F23Rik	RIKEN cDNA 1700084F23 gene	-0.015277	0.946129	0.833488	74280	ENSMUSG00000099639	3.7419	-0.212475	-6.47918
1700084J12Rik	ribosomal protein L7-like 1 pseudogene	0.047085	0.622337	0.300761	73486	ENSMUSG00000058101	2.9844	1.05705	-5.94638
1700084K02Rik	RIKEN cDNA 1700084K02 gene	-0.0988606	0.633527	0.311855	668408	NA	4.25297	-1.03256	-5.97128
1700085C21Rik	RIKEN cDNA 1700085C21 gene	-0.0321749	0.902036	0.722872	74283	ENSMUSG00000100890	3.81414	-0.358711	-6.43683
1700085D22Rik	RIKEN cDNA 1700085D22 gene	0.0863962	0.657736	0.335491	73512	NA	4.51993	0.982354	-6.02068
1700086D15Rik	RIKEN cDNA 1700086D15 gene	0.221344	0.0874232	0.0124379	74282	NA	4.13237	2.69714	-3.26942
1700086L19Rik	RIKEN cDNA 1700086L19 gene	0.151084	0.429506	0.151726	74284	ENSMUSG00000071265	3.50731	1.47941	-5.43626
1700086O06Rik	RIKEN cDNA 1700086O06 gene	-0.345723	0.0388546	0.00384927	73516	ENSMUSG00000097080	5.19718	-3.19091	-2.18527
1700086P04Rik	RIKEN cDNA 1700086P04 gene	-0.0705234	0.82758	0.5699	67349	NA	4.36448	-0.575923	-6.3345
1700088E04Rik	RIKEN cDNA 1700088E04 gene	-0.173512	0.281014	0.0746422	27660	ENSMUSG00000033029	5.4347	-1.86167	-4.85475
1700092E16Rik	RIKEN cDNA 1700092E16 gene	-0.060619	0.766562	0.474156	74291	NA	4.28474	-0.72689	-6.23618
1700092E19Rik	RIKEN cDNA 1700092E19 gene	-0.0696332	0.734935	0.429847	73576	ENSMUSG00000084811	3.58776	-0.802682	-6.17859
1700093J21Rik	RIKEN cDNA 1700093J21 gene	0.169373	0.178902	0.0371946	74296	NA	3.28031	2.20298	-4.25306
1700093K21Rik	RIKEN cDNA 1700093K21 gene	-0.244557	0.0328191	0.00300287	67358	ENSMUSG00000020286	2.79689	-3.29237	-1.95295
1700094D03Rik	RIKEN cDNA 1700094D03 gene	-0.0113222	0.950255	0.847562	73545	NA	7.53564	-0.194267	-6.48294
1700094J05Rik	RIKEN cDNA 1700094J05 gene	0.112491	0.201681	0.0445327	67523	ENSMUSG00000101695	3.31938	2.11724	-4.4108
1700095A13Rik	RIKEN cDNA 1700095A13 gene	0.146097	0.373554	0.118767	76995	NA	3.68505	1.61639	-5.24009
1700095A21Rik	RIKEN cDNA 1700095A21 gene	0.0114222	0.956203	0.864369	67524	ENSMUSG00000086046	3.03559	0.172612	-6.48698
1700095J03Rik	RIKEN cDNA 1700095J03 gene	0.0863356	0.436604	0.155575	74293	ENSMUSG00000085407	2.94194	1.46505	-5.456
1700096K18Rik	RIKEN cDNA 1700096K18 gene	-0.596478	0.0357155	0.00338521	73571	ENSMUSG00000101856	6.02572	-3.24351	-2.06518
1700097M23Rik	RIKEN cDNA 1700097M23 gene	-0.038321	0.839588	0.595868	73561	NA	2.82881	-0.537329	-6.35609
1700097N02Rik	RIKEN cDNA 1700097N02 gene	0.0726067	0.659156	0.337432	67522	ENSMUSG00000099474	2.66225	0.978339	-6.02453
1700099I09Rik	RIKEN cDNA 1700099I09 gene	-0.0594904	0.73087	0.425026	76624	ENSMUSG00000091906	2.47832	-0.81121	-6.17178
1700100I10Rik	RIKEN cDNA 1700100I10 gene	0.0229696	0.918545	0.762662	74982	ENSMUSG00000115372	2.73237	0.30536	-6.45478
1700100M05Rik	RIKEN cDNA 1700100M05 gene	-0.306713	0.0385312	0.00379159	73540	NA	7.50281	-3.19711	-2.17116
1700101I19Rik	RIKEN cDNA 1700101I19 gene	-0.0542606	0.790891	0.510375	73589	NA	3.29443	-0.667966	-6.27717
1700102J08Rik	RIKEN cDNA 1700102J08 gene	-0.0655488	0.765382	0.472687	74290	NA	3.2936	-0.729332	-6.23441
1700102P08Rik	RIKEN cDNA 1700102P08 gene	-0.0259878	0.910371	0.742037	112418	ENSMUSG00000032611	3.63452	-0.332892	-6.44587
1700104B16Rik	RIKEN cDNA 1700104B16 gene	-0.0928757	0.468639	0.175607	100504592	NA	2.98274	-1.3946	-5.55047
1700105P06Rik	RIKEN cDNA 1700105P06 gene	0.0402635	0.817151	0.550853	654802	NA	4.30891	0.604797	-6.31741
1700106J12Rik	RIKEN cDNA 1700106J12 gene	-0.110152	0.38336	0.124259	76621	NA	3.5991	-1.59155	-5.27671
1700108F19Rik	RIKEN cDNA 1700108F19 gene	-0.205215	0.0845701	0.0118599	73272	ENSMUSG00000101009	3.48118	-2.71775	-3.22595
1700109H08Rik	RIKEN cDNA 1700109H08 gene	-0.115185	0.686461	0.368181	77036	ENSMUSG00000008307	4.70064	-0.916739	-6.08179
1700109K24Rik	RIKEN cDNA 1700109K24 gene	0.0519446	0.632076	0.31018	74303	ENSMUSG00000097267	2.64184	1.03622	-5.9676
1700110I01Rik	RIKEN cDNA 1700110I01 gene	0.0227109	0.900687	0.719392	73549	ENSMUSG00000079407	2.55691	0.363425	-6.43511
1700110K17Rik	RIKEN cDNA 1700110K17 gene	0.058433	0.834837	0.58349	73558	NA	4.44188	0.555619	-6.34604
1700111E14Rik	RIKEN cDNA 1700111E14 gene	0.0319388	0.857044	0.628255	73585	NA	3.32578	0.490317	-6.38041
1700111N16Rik	RIKEN cDNA 1700111N16 gene	-0.170993	0.230267	0.0551258	74305	ENSMUSG00000100511	2.97199	-2.01352	-4.59589
1700113H08Rik	RIKEN cDNA 1700113H08 gene	0.0384046	0.78685	0.502459	76640	ENSMUSG00000047129	2.4859	0.680637	-6.26864
1700113P08Rik	RIKEN cDNA 1700113P08 gene	-0.0774332	0.537257	0.225372	74311	NA	2.80886	-1.24359	-5.73945
1700116B05Rik	RIKEN cDNA 1700116B05 gene	-0.026384	0.906714	0.732955	78639	ENSMUSG00000092276	4.49767	-0.345097	-6.44168
1700120B22Rik	RIKEN cDNA 1700120B22 gene	-0.00583582	0.97768	0.931323	641387	NA	3.94176	-0.0870676	-6.49827
1700120C14Rik	RIKEN cDNA 1700120C14 gene	0.223381	0.718162	0.406127	73600	ENSMUSG00000100599	5.30889	0.845235	-6.14389
1700120E14Rik	RIKEN cDNA 1700120E14 gene	0.0400582	0.900567	0.719075	73606	NA	3.10467	0.363855	-6.43495
1700120K04Rik	RIKEN cDNA 1700120K04 gene	0.0456296	0.826594	0.56814	68232	ENSMUSG00000099579	4.59391	0.578569	-6.33297
1700121N20Rik	RIKEN cDNA 1700121N20 gene	-0.0792259	0.782157	0.496624	76639	ENSMUSG00000092066	4.59908	-0.690048	-6.2622
1700122O11Rik	RIKEN cDNA 1700122O11 gene	0.0529753	0.818037	0.552734	76651	ENSMUSG00000094928	4.06097	0.601923	-6.31914
1700123K08Rik	RIKEN cDNA 1700123K08 gene	0.0682885	0.744073	0.441978	76658	ENSMUSG00000029526	3.57475	0.78148	-6.19525
1700123L14Rik	nucleoporin 50 pseudogene	0.0850038	0.571912	0.254889	78482	ENSMUSG00000072878	3.18651	1.16577	-5.82943
1700123M08Rik	RIKEN cDNA 1700123M08 gene	-0.174147	0.38613	0.125974	100503636	NA	3.79661	-1.58398	-5.28778
1700123O12Rik	RIKEN cDNA 1700123O12 gene	-0.0716297	0.736959	0.432404	73624	ENSMUSG00000086080	4.55845	-0.798182	-6.18216
1700123O20Rik	RIKEN cDNA 1700123O20 gene	0.0086414	0.960187	0.878805	58248	ENSMUSG00000040822	9.0371	0.154078	-6.49006
1700123O21Rik	RIKEN cDNA 1700123O21 gene	0.0194982	0.922448	0.772371	68238	ENSMUSG00000101481	2.42067	0.292482	-6.45868
1700125H20Rik	RIKEN cDNA 1700125H20 gene	-0.0908135	0.665382	0.343272	73634	ENSMUSG00000018479	4.64333	-0.966358	-6.03594
1700128E19Rik	RIKEN cDNA 1700128E19 gene	0.0962432	0.551369	0.236701	73618	NA	5.9263	1.21287	-5.77559
1700128F08Rik	U1-snRNP binding protein homolog pseudogene	-0.168549	0.349451	0.105449	76669	ENSMUSG00000031998	5.85414	-1.68086	-5.14293
1700129C05Rik	RIKEN cDNA 1700129C05 gene	0.0162652	0.957348	0.87036	67932	ENSMUSG00000021977	3.08097	0.164914	-6.4883
1700129O19Rik	RIKEN cDNA 1700129O19 gene	-0.00625869	0.980262	0.938328	78643	NA	4.00061	-0.0781662	-6.49902
1810006J02Rik	RIKEN cDNA 1810006J02 gene	-0.110786	0.449262	0.163698	69030	ENSMUSG00000100182	2.74091	-1.43565	-5.49589
1810007D17Rik	RIKEN cDNA 1810007D17 gene	0.0583366	0.773943	0.484035	69055	ENSMUSG00000100001	2.70177	0.710569	-6.24787
1810008B01Rik	RIKEN cDNA 1810008B01 gene	-0.0772677	0.725294	0.417654	69062	NA	4.28929	-0.824368	-6.16112
1810008I18Rik	RIKEN cDNA 1810008I18 gene	-0.094206	0.55016	0.23591	100503969	NA	4.15203	-1.21498	-5.77314
1810009N02Rik	RIKEN cDNA 1810009N02 gene	0.135937	0.218065	0.0506298	69099	NA	7.30627	2.05516	-4.52236
1810010H24Rik	RIKEN cDNA 1810010H24 gene	-0.682092	0.0072177	0.000326662	69066	ENSMUSG00000078607	5.20708	-4.17242	0.149158
1810010K12Rik	RIKEN cDNA 1810010K12 gene	-0.0580915	0.779597	0.492562	74169	NA	3.29798	-0.696637	-6.25764
1810012K16Rik	RIKEN cDNA 1810012K16 gene	-0.00258256	0.994412	0.978585	69108	ENSMUSG00000099825	3.23975	-0.0271171	-6.50176
1810013D15Rik	RIKEN cDNA 1810013D15 gene	0.0106368	0.964718	0.894074	69042	ENSMUSG00000028177	4.05461	0.134535	-6.49293
1810013L24Rik	RIKEN cDNA 1810013L24 gene	0.0154756	0.96391	0.891149	69053	ENSMUSG00000022507	5.93795	0.138275	-6.49241
1810014B01Rik	RIKEN cDNA 1810014B01 gene	-0.119083	0.46968	0.176712	66263	ENSMUSG00000097412	3.31241	-1.3909	-5.55531
1810015A16Rik	RIKEN cDNA 1810015A16 gene	-0.0653477	0.6029	0.282151	69103	NA	4.44179	-1.09961	-5.90183
1810018F18Rik	RIKEN cDNA 1810018F18 gene	0.0168326	0.924796	0.77894	69166	ENSMUSG00000101088	3.81067	0.283798	-6.46122
1810019D21Rik	RIKEN cDNA 1810019D21 gene	0.330883	0.125506	0.0216377	69771	NA	4.74967	2.45254	-3.77112
1810019N24Rik	RIKEN cDNA 1810019N24 gene	-0.056922	0.768696	0.476694	69086	ENSMUSG00000097115	3.25977	-0.722678	-6.23922
1810021B22Rik	RIKEN cDNA 1810021B22 gene	-0.159415	0.394592	0.130892	69120	ENSMUSG00000087331	5.98873	-1.56273	-5.31862
1810026B05Rik	RIKEN cDNA 1810026B05 gene	-0.173827	0.141706	0.0261819	69170	ENSMUSG00000101970	8.34623	-2.36602	-3.94185
1810028F09Rik	RIKEN cDNA 1810028F09 gene	0.0516787	0.693689	0.376497	66280	NA	2.65183	0.900673	-6.09615
1810030O07Rik	RIKEN cDNA 1810030O07 gene	-0.0923428	0.722095	0.413393	69155	ENSMUSG00000044148	7.21849	-0.832039	-6.15483
1810034E14Rik	RIKEN cDNA 1810034E14 gene	0.00308432	0.989714	0.967881	66503	ENSMUSG00000097101	4.87012	0.0406783	-6.50129
1810044D09Rik	RIKEN cDNA 1810044D09 gene	-0.184692	0.184799	0.0390276	69798	ENSMUSG00000100680	3.85371	-2.18022	-4.29533
1810046K07Rik	RIKEN cDNA 1810046K07 gene	0.0710842	0.708723	0.394847	69809	ENSMUSG00000036027	4.13553	0.866023	-6.12632
1810053B23Rik	RIKEN cDNA 1810053B23 gene	0.0239291	0.929311	0.789256	69857	ENSMUSG00000100277	3.47383	0.270206	-6.46504
1810055G02Rik	RIKEN cDNA 1810055G02 gene	0.366591	0.0402519	0.00405598	72056	ENSMUSG00000035372	8.60279	3.16942	-2.2341
1810058I24Rik	RIKEN cDNA 1810058I24 gene	-0.124448	0.669813	0.350042	67705	ENSMUSG00000073155	7.28313	-0.952638	-6.04884
1810058N15Rik	RIKEN cDNA 1810058N15 gene	-0.0288759	0.887821	0.688525	76513	NA	3.73511	-0.405626	-6.41869
1810059H22Rik	RIKEN cDNA 1810059H22 gene	-0.0380989	0.883315	0.679443	69820	NA	3.78855	-0.418182	-6.41347
1810062G17Rik	RIKEN cDNA 1810062G17 gene	-0.0803129	0.825025	0.565834	72282	ENSMUSG00000027713	6.21873	-0.582044	-6.33095
1810062O18Rik	RIKEN cDNA 1810062O18 gene	-0.0176005	0.940938	0.820353	75602	ENSMUSG00000084925	5.26397	-0.229532	-6.47535
1810064F22Rik	RIKEN cDNA 1810064F22 gene	0.094283	0.64609	0.324312	69862	ENSMUSG00000090925	6.80041	1.00578	-5.99791
1810065E05Rik	RIKEN cDNA 1810065E05 gene	-0.0496874	0.837846	0.591225	69864	ENSMUSG00000013653	3.07507	-0.544168	-6.35237
1810073G21Rik	RIKEN cDNA 1810073G21 gene	-0.0116644	0.963387	0.889128	70378	NA	5.63911	-0.14086	-6.49204
1810073O08Rik	RIKEN cDNA 1810073O08 gene	-0.0502332	0.862159	0.63789	72285	ENSMUSG00000117442	3.67317	-0.476549	-6.38711
2010001A14Rik	RIKEN cDNA 2010001A14 gene	-0.106417	0.56567	0.250148	76516	ENSMUSG00000087165	4.86263	-1.1778	-5.81586
2010001K21Rik	RIKEN cDNA 2010001K21 gene	0.066599	0.629769	0.307844	69829	NA	3.05214	1.04135	-5.96241
2010002M09Rik	RIKEN cDNA 2010002M09 gene	-0.0728991	0.799535	0.522722	69841	NA	3.90175	-0.64842	-6.29003
2010003K10Rik	RIKEN cDNA 2010003K10 gene	0.280819	0.265439	0.0686503	76769	NA	3.78392	1.90417	-4.7838
2010003K11Rik	RIKEN cDNA 2010003K11 gene	0.034624	0.862839	0.639514	69861	ENSMUSG00000042041	3.98484	0.474238	-6.38822
2010004M13Rik	RIKEN cDNA 2010004M13 gene	-0.410587	0.136243	0.0247316	76511	NA	6.39597	-2.39202	-3.89094
2010007E15Rik	RIKEN cDNA 2010007E15 gene	-0.17186	0.231855	0.0556957	69851	NA	3.19632	-2.00845	-4.60475
2010010I01Rik	RIKEN cDNA 2010010I01 gene	0.0173808	0.949771	0.845642	109010	NA	3.5672	0.196747	-6.48245
2010106E10Rik	RIKEN cDNA 2010106E10 gene	0.0584168	0.736873	0.432112	67715	ENSMUSG00000025528	2.6963	0.798696	-6.18176
2010109A12Rik	RIKEN cDNA 2010109A12 gene	0.0605576	0.758229	0.463176	75610	ENSMUSG00000029384	2.66051	0.745262	-6.22272
2010109K09Rik	RIKEN cDNA 2010109K09 gene	0.012838	0.976487	0.927749	70267	NA	3.86714	0.0916111	-6.49786
2010204K13Rik	RIKEN cDNA 2010204K13 gene	0.416397	0.116099	0.0193458	68355	NA	7.62051	2.50276	-3.67034
2010300C02Rik	RIKEN cDNA 2010300C02 gene	0.161908	0.830196	0.574062	72097	ENSMUSG00000026090	4.5828	0.569679	-6.3381
2010300F17Rik	RIKEN cDNA 2010300F17 gene	0.016866	0.950711	0.848686	69884	NA	3.84682	0.192817	-6.48323
2010308F09Rik	RIKEN cDNA 2010308F09 gene	0.0193437	0.928867	0.788266	72122	ENSMUSG00000100714	4.02967	0.271508	-6.46468
2010309G21Rik	RIKEN cDNA 2010309G21 gene	0.357046	0.56235	0.247203	70018	NA	4.28371	1.18536	-5.80727
2010315B03Rik	RIKEN cDNA 2010315B03 gene	-0.427003	0.00839483	0.000414102	630836	NA	8.14887	-4.07978	-0.0772838
2010320M18Rik	RIKEN cDNA 2010320M18 gene	-0.389629	0.182531	0.0382712	72093	NA	7.07338	-2.18949	-4.27814
2010320O07Rik	RIKEN cDNA 2010320O07 gene	-0.635191	0.105768	0.0168344	69881	NA	4.60607	-2.56457	-3.54468
2200002D01Rik	RIKEN cDNA 2200002D01 gene	0.223938	0.396217	0.131956	72275	ENSMUSG00000030587	6.6435	1.55822	-5.32512
2200002J24Rik	RIKEN cDNA 2200002J24 gene	0.0177609	0.949421	0.842418	69147	ENSMUSG00000013083	4.88017	0.200914	-6.48161
2210008F06Rik	RIKEN cDNA 2210008F06 gene	-0.0891884	0.713346	0.400958	70057	NA	3.15311	-0.854716	-6.13593
2210010C04Rik	RIKEN cDNA 2210010C04 gene	0.108962	0.350813	0.106145	67373	ENSMUSG00000029882	2.61397	1.67732	-5.14833
2210011K15Rik	RIKEN cDNA 2210011K15 gene	-0.101956	0.567751	0.251638	72365	NA	4.38622	-1.174	-5.82016
2210016F16Rik	RIKEN cDNA 2210016F16 gene	0.181723	0.190573	0.0408825	70153	ENSMUSG00000021550	6.42089	2.15816	-4.33605
2210016H18Rik	RIKEN cDNA 2210016H18 gene	0.835934	0.0502844	0.0055275	70125	NA	3.91585	3.04139	-2.52227
2210016L21Rik	RIKEN cDNA 2210016L21 gene	0.0611808	0.723856	0.415701	72357	ENSMUSG00000029559	7.87993	0.827878	-6.15825
2210019G11Rik	RIKEN cDNA 2210019G11 gene	-0.00760722	0.980021	0.937584	76957	NA	5.93925	-0.0791113	-6.49895
2210039B01Rik	RIKEN cDNA 2210039B01 gene	0.010112	0.971621	0.914951	73644	ENSMUSG00000113800	3.29718	0.107899	-6.49621
2210402A03Rik	RIKEN cDNA 2210402A03 gene	-0.079892	0.657787	0.33557	72280	NA	7.32866	-0.98219	-6.02083
2210406H18Rik	RIKEN cDNA 2210406H18 gene	0.300711	0.0351292	0.00329519	70133	NA	3.65205	3.25451	-2.03995
2210406O10Rik	RIKEN cDNA 2210406O10 gene	-0.208355	0.173587	0.035434	76710	ENSMUSG00000039563	5.34052	-2.22581	-4.21034
2210407C18Rik	RIKEN cDNA 2210407C18 gene	0.0705368	0.592241	0.271669	78354	ENSMUSG00000037145	4.57629	1.12447	-5.87507
2210408I21Rik	RIKEN cDNA 2210408I21 gene	-0.362814	0.00516322	0.000205577	72371	ENSMUSG00000071252	4.38128	-4.35285	0.592062
2210409D07Rik	RIKEN cDNA 2210409D07 gene	-0.0635723	0.749912	0.450852	70157	ENSMUSG00000118322	3.63252	-0.766195	-6.207
2210409E12Rik	transcription elongation factor B (SIII), polypeptide 2 pseudogene	0.00613713	0.978635	0.933155	72381	ENSMUSG00000081766	2.98661	0.084739	-6.49848
2210409O19Rik	RIKEN cDNA 2210409O19 gene	-0.441646	0.000840984	1.46803e-05	72379	NA	3.92855	-5.38134	3.1281
2210411G17Rik	RIKEN cDNA 2210411G17 gene	-0.0127713	0.953211	0.855632	72372	NA	2.81142	-0.183858	-6.48494
2210416J07Rik	RIKEN cDNA 2210416J07 gene	-0.20584	0.116381	0.0194171	72374	NA	4.37242	-2.50112	-3.67365
2300004M11Rik	RIKEN cDNA 2300004M11 gene	0.102099	0.413956	0.14174	70084	NA	4.34338	1.5181	-5.3823
2300009A05Rik	RIKEN cDNA 2300009A05 gene	-0.0635119	0.746666	0.446631	69478	ENSMUSG00000032403	7.23889	-0.773443	-6.20145
2300010F08Rik	RIKEN cDNA 2300010F08 gene	-0.118351	0.629808	0.307939	71875	NA	3.09436	-1.04114	-5.96263
2310001H17Rik	RIKEN cDNA 2310001H17 gene	-0.196087	0.253206	0.0637546	76432	ENSMUSG00000097354	3.42499	-1.94137	-4.72073
2310001K24Rik	RIKEN cDNA 2310001K24 gene	0.0570703	0.731747	0.426047	69517	ENSMUSG00000053353	5.46964	0.809399	-6.17323
2310002L09Rik	RIKEN cDNA 2310002L09 gene	-0.0238936	0.987155	0.958958	71886	ENSMUSG00000028396	3.13997	-0.0519879	-6.50076
2310005A03Rik	RIKEN cDNA 2310005A03 gene	0.0639801	0.710707	0.397265	100504268	ENSMUSG00000087254	3.56777	0.861536	-6.13015
2310005E17Rik	RIKEN cDNA 2310005E17 gene	0.0190102	0.923995	0.776112	70090	ENSMUSG00000099446	2.75644	0.287534	-6.46013
2310007H11Rik	RIKEN cDNA 2310007H11 gene	-0.0592039	0.799676	0.52304	69498	NA	4.74738	-0.647919	-6.29036
2310007J06Rik	RIKEN cDNA 2310007J06 gene	0.0542605	0.779597	0.492428	69489	NA	5.26518	0.696854	-6.25749
2310008B10Rik	RIKEN cDNA 2310008B10 gene	0.159736	0.1705	0.034581	70094	NA	6.30468	2.23724	-4.18885
2310009A05Rik	RIKEN cDNA 2310009A05 gene	0.125588	0.592895	0.272608	66364	ENSMUSG00000098332	8.58095	1.12221	-5.87752
2310009B15Rik	RIKEN cDNA 2310009B15 gene	-0.103549	0.630885	0.308916	69549	ENSMUSG00000079283	4.40811	-1.03899	-5.9648
2310010J17Rik	RIKEN cDNA 2310010J17 gene	-0.580053	0.00724432	0.000328932	78329	ENSMUSG00000097162	7.04525	-4.16972	0.14254
2310011J03Rik	RIKEN cDNA 2310011J03 gene	-0.189685	0.0589611	0.00693864	66374	ENSMUSG00000020133	8.21152	-2.94627	-2.73297
2310015A10Rik	RIKEN cDNA 2310015A10 gene	-0.210098	0.383007	0.124063	69548	NA	3.87289	-1.59242	-5.27544
2310015D24Rik	RIKEN cDNA 2310015D24 gene	-0.0253315	0.949699	0.843586	70100	ENSMUSG00000099411	3.94383	-0.199404	-6.48192
2310015K22Rik	RIKEN cDNA 2310015K22 gene	0.0215303	0.949421	0.842277	69565	NA	3.57133	0.201096	-6.48157
2310016D03Rik	RIKEN cDNA 2310016D03 gene	0.104827	0.374866	0.119643	69566	ENSMUSG00000102098	3.34761	1.61236	-5.24606
2310016G11Rik	RIKEN cDNA 2310016G11 gene	0.00100291	0.997899	0.991694	69578	NA	3.75269	0.0105167	-6.50208
2310022A10Rik	RIKEN cDNA 2310022A10 gene	0.212297	0.150711	0.0288861	66367	ENSMUSG00000049643	6.31896	2.32089	-4.02942
2310022B05Rik	RIKEN cDNA 2310022B05 gene	-0.0145285	0.955559	0.862474	69551	ENSMUSG00000031983	9.08743	-0.175049	-6.48655
2310024H09Rik	RIKEN cDNA 2310024H09 gene	0.012535	0.945942	0.832509	74181	NA	2.89018	0.213744	-6.47891
2310026I22Rik	RIKEN cDNA 2310026I22 gene	0.131856	0.438345	0.156625	69593	NA	3.42524	1.46118	-5.46129
2310029O18Rik	RIKEN cDNA 2310029O18 gene	0.0233143	0.94251	0.824395	76946	NA	6.31955	0.224277	-6.47656
2310030G06Rik	RIKEN cDNA 2310030G06 gene	-0.278262	0.34618	0.103794	66952	ENSMUSG00000032062	7.5177	-1.68933	-5.12992
2310031A07Rik	RIKEN cDNA 2310031A07 gene	-0.0264288	0.953936	0.857807	69621	NA	4.53541	-0.181057	-6.48546
2310033P09Rik	RIKEN cDNA 2310033P09 gene	0.0789988	0.633527	0.3116	67862	ENSMUSG00000020441	5.59984	1.03312	-5.97072
2310034C09Rik	RIKEN cDNA 2310034C09 gene	0.0326868	0.881527	0.675863	117172	ENSMUSG00000068078	2.69453	0.42315	-6.41136
2310034G01Rik	RIKEN cDNA 2310034G01 gene	0.234902	0.0812544	0.0111678	75579	NA	4.61216	2.74372	-3.17095
2310034O05Rik	RIKEN cDNA 2310034O05 gene	-0.0664951	0.729496	0.423483	69571	ENSMUSG00000100157	3.46123	-0.813953	-6.16957
2310035P21Rik	RIKEN cDNA 2310035P21 gene	0.145184	0.78821	0.505218	75683	NA	6.04755	0.676208	-6.27164
2310039F13Rik	RIKEN cDNA 2310039F13 gene	-0.34283	0.13098	0.0232045	76754	NA	5.35473	-2.42096	-3.83386
2310039H08Rik	RIKEN cDNA 2310039H08 gene	-0.0960753	0.751538	0.453008	67101	ENSMUSG00000062619	9.23881	-0.762507	-6.2098
2310040G07Rik	RIKEN cDNA 2310040G07 gene	-0.367549	0.0876704	0.0125139	70284	NA	4.59866	-2.69449	-3.27498
2310040G24Rik	RIKEN cDNA 2310040G24 gene	0.207543	0.789637	0.507772	381792	ENSMUSG00000101655	3.70879	0.672121	-6.27439
2310043L19Rik	RIKEN cDNA 2310043L19 gene	-0.133912	0.531705	0.221224	75589	ENSMUSG00000101746	3.39693	-1.25514	-5.72567
2310045N14Rik	RIKEN cDNA 2310045N14 gene	0.0201168	0.973056	0.918021	76755	NA	3.15871	0.103989	-6.49663
2310046K23Rik	RIKEN cDNA 2310046K23 gene	-0.0496348	0.989556	0.96743	76968	NA	7.53577	-0.0412497	-6.50127
2310047D07Rik	RIKEN cDNA 2310047D07 gene	0.139097	0.544515	0.231514	69657	NA	4.5279	1.2268	-5.75931
2310047K21Rik	RIKEN cDNA 2310047K21 gene	-0.288856	0.17429	0.0356288	71928	NA	5.5406	-2.22323	-4.21518
2310047N11Rik	RIKEN cDNA 2310047N11 gene	-0.208242	0.395006	0.131207	78381	NA	4.57538	-1.56139	-5.32055
2310050C09Rik	RIKEN cDNA 2310050C09 gene	-0.431186	0.894116	0.703893	66533	ENSMUSG00000090314	6.52336	-0.384527	-6.42712
2310050P20Rik	RIKEN cDNA 2310050P20 gene	-0.137389	0.718228	0.40653	72389	NA	6.22197	-0.844499	-6.14451
2310057B04Rik	RIKEN cDNA 2310057B04 gene	-0.175456	0.389041	0.127887	69690	NA	4.77579	-1.57563	-5.29993
2310057M21Rik	RIKEN cDNA 2310057M21 gene	0.052467	0.842663	0.601582	68277	ENSMUSG00000040177	4.72195	0.528949	-6.36058
2310057N15Rik	RIKEN cDNA 2310057N15 gene	0.0558489	0.814416	0.546538	69696	ENSMUSG00000048830	2.89186	0.611411	-6.31337
2310058F05Rik	RIKEN cDNA 2310058F05 gene	0.0202413	0.940556	0.818513	71915	NA	2.99072	0.231928	-6.47479
2310058N22Rik	RIKEN cDNA 2310058N22 gene	0.0181048	0.956203	0.865605	71921	NA	7.02207	0.171022	-6.48726
2310061G22Rik	RIKEN cDNA 2310061G22 gene	-0.220674	0.429399	0.151639	70407	NA	4.86518	-1.47974	-5.43581
2310061I04Rik	RIKEN cDNA 2310061I04 gene	0.0834622	0.630885	0.308972	69662	ENSMUSG00000050705	7.9048	1.03887	-5.96492
2310061N02Rik	RIKEN cDNA 2310061N02 gene	-0.133786	0.74601	0.444811	69661	ENSMUSG00000050704	5.40295	-0.776581	-6.19904
2310065F04Rik	RIKEN cDNA 2310065F04 gene	-0.0770039	0.757237	0.461083	74184	ENSMUSG00000087410	5.27255	-0.748794	-6.2201
2310066F23Rik	RIKEN cDNA 2310066F23 gene	0.017169	0.940585	0.819149	70409	NA	7.30097	0.2311	-6.47499
2310067E19Rik	RIKEN cDNA 2310067E19 gene	0.0153869	0.973056	0.918025	76455	NA	7.34816	0.103985	-6.49663
2310067P03Rik	RIKEN cDNA 2310067P03 gene	-0.0432063	0.766562	0.474356	70286	NA	2.85636	-0.726557	-6.23642
2310068C19Rik	RIKEN cDNA 2310068C19 gene	-0.107274	0.602565	0.281553	70205	NA	6.54959	-1.10101	-5.90034
2310068G24Rik	RIKEN cDNA 2310068G24 gene	-0.0295903	0.91282	0.74668	70185	NA	3.46471	-0.326672	-6.44795
2310068J16Rik	RIKEN cDNA 2310068J16 gene	-0.0992644	0.500884	0.198472	70281	ENSMUSG00000100084	4.87159	-1.32157	-5.6442
2310069B03Rik	RIKEN cDNA 2310069B03 gene	0.0290731	0.857983	0.630758	69652	ENSMUSG00000100291	4.06856	0.486732	-6.38217
2310075K07Rik	RIKEN cDNA 2310075K07 gene	-0.108424	0.680344	0.361055	100125933	NA	5.84341	-0.930698	-6.06912
2310075M01Rik	RIKEN cDNA 2310075M01 gene	0.118971	0.491221	0.19103	70213	NA	4.06174	1.34458	-5.61513
2310079F09Rik	RIKEN cDNA 2310079F09 gene	-0.604145	0.0141686	0.000888577	70290	NA	4.60336	-3.77983	-0.803913
2310079G19Rik	RIKEN cDNA 2310079G19 gene	-0.0163515	0.961802	0.884206	69699	ENSMUSG00000045331	3.69794	-0.147159	-6.49112
2410002F23Rik	RIKEN cDNA 2410002F23 gene	-0.0248804	0.898913	0.714538	668661	ENSMUSG00000045411	9.17895	-0.370016	-6.43266
2410004B18Rik	RIKEN cDNA 2410004B18 gene	-0.152163	0.157949	0.0308092	66421	ENSMUSG00000036873	9.01967	-2.29108	-4.08666
2410004I01Rik	RIKEN cDNA 2410004I01 gene	0.085162	0.693751	0.376641	69739	ENSMUSG00000085338	4.45448	0.900398	-6.0964
2410004P03Rik	RIKEN cDNA 2410004P03 gene	-0.126999	0.295341	0.0806635	73667	ENSMUSG00000071398	4.611	-1.82184	-4.92015
2410006F04Rik	RIKEN cDNA 2410006F04 gene	-0.100065	0.451344	0.165098	78313	NA	2.86648	-1.4307	-5.50254
2410006H16Rik	RIKEN cDNA 2410006H16 gene	0.320913	0.022152	0.0017065	69221	ENSMUSG00000086841	9.73215	3.52039	-1.4215
2410012E07Rik	RIKEN cDNA 2410012E07 gene	-0.16729	0.129592	0.0227476	73648	ENSMUSG00000099528	3.58942	-2.42996	-3.81603
2410017I17Rik	RIKEN cDNA 2410017I17 gene	0.0176566	0.931069	0.79438	675325	ENSMUSG00000038311	3.93497	0.263473	-6.46686
2410018L13Rik	RIKEN cDNA 2410018L13 gene	-0.0150184	0.956203	0.864603	69732	ENSMUSG00000073164	2.59647	-0.17231	-6.48703
2410021H03Rik	RIKEN cDNA 2410021H03 gene	0.0630446	0.775477	0.486108	69750	ENSMUSG00000100572	3.55443	0.707169	-6.25027
2410022M11Rik	RIKEN cDNA 2410022M11 gene	-0.166572	0.48742	0.187856	100503842	ENSMUSG00000100017	4.13377	-1.35461	-5.60233
2410024F20Rik	RIKEN cDNA 2410024F20 gene	-0.0795926	0.607281	0.286429	73650	NA	2.65353	-1.08965	-5.9124
2410024N13Rik	RIKEN cDNA 2410024N13 gene	0.0928841	0.429308	0.151562	70000	NA	2.47336	1.48003	-5.43541
2410049M19Rik	RIKEN cDNA 2410049M19 gene	-0.0327851	0.856483	0.626795	76772	NA	3.34111	-0.492413	-6.37937
2410087M07Rik	RIKEN cDNA 2410087M07 gene	0.00342842	0.984498	0.950081	73687	NA	3.82821	0.0632473	-6.5001
2410124H12Rik	RIKEN cDNA 2410124H12 gene	0.0373859	0.853795	0.622419	76785	NA	4.10595	0.498704	-6.37623
2410131K14Rik	RIKEN cDNA 2410131K14 gene	-0.0160644	0.956258	0.866645	76792	ENSMUSG00000032840	4.95335	-0.169686	-6.48749
2410137M14Rik	RIKEN cDNA 2410137M14 gene	-0.0243457	0.932419	0.799736	76797	ENSMUSG00000064308	5.16398	-0.256451	-6.46871
2500002B13Rik	RIKEN cDNA 2500002B13 gene	-0.0832575	0.703131	0.387491	78353	ENSMUSG00000096917	4.91714	-0.879785	-6.11447
2500004C02Rik	RIKEN cDNA 2500004C02 gene	0.0433294	0.863255	0.640521	72326	ENSMUSG00000073236	3.92493	0.472806	-6.38891
2510002D24Rik	RIKEN cDNA 2510002D24 gene	0.25089	0.406748	0.137857	72307	ENSMUSG00000071632	5.9115	1.53374	-5.36015
2510009E07Rik	RIKEN cDNA 2510009E07 gene	-0.381614	0.0247383	0.00199816	72190	ENSMUSG00000043391	5.35348	-3.45709	-1.57023
2510017J16Rik	RIKEN cDNA 2510017J16 gene	-0.0217943	0.956203	0.865659	66574	NA	6.36402	-0.170953	-6.48727
2510019K15Rik	RIKEN cDNA 2510019K15 gene	-0.240297	0.374247	0.11928	67142	NA	5.86159	-1.61402	-5.24359
2510022D24Rik	RIKEN cDNA 2510022D24 gene	0.202233	0.179839	0.0374423	66567	NA	6.08851	2.19984	-4.25889
2510039O18Rik	RIKEN cDNA 2510039O18 gene	-0.103177	0.693689	0.376515	77034	ENSMUSG00000044496	8.0923	-0.900639	-6.09618
2510042H12Rik	RIKEN cDNA 2510042H12 gene	0.176137	0.163748	0.0325308	76939	NA	3.39425	2.2658	-4.13483
2600002B07Rik	RIKEN cDNA 2600002B07 gene	0.172335	0.38921	0.127962	72343	NA	6.59661	1.57531	-5.3004
2600006K01Rik	RIKEN cDNA 2600006K01 gene	0.160367	0.147318	0.0278839	70319	NA	4.75336	2.33714	-3.998
2610001J05Rik	RIKEN cDNA 2610001J05 gene	-0.0868949	0.437843	0.15621	66520	ENSMUSG00000052419	10.4571	-1.46271	-5.4592
2610005L07Rik	cadherin 11 pseudogene	-0.218897	0.350918	0.106247	381598	ENSMUSG00000071793	5.41449	-1.6768	-5.14912
2610007B07Rik	RIKEN cDNA 2610007B07 gene	-0.0276765	0.924677	0.778243	72439	NA	3.26485	-0.284718	-6.46095
2610008E11Rik	RIKEN cDNA 2610008E11 gene	-0.557424	0.0112229	0.000643853	72128	ENSMUSG00000060301	7.75107	-3.90676	-0.497789
2610008G14Rik	RIKEN cDNA 2610008G14 gene	0.00127453	0.997899	0.991192	70320	NA	3.85675	0.0111525	-6.50207
2610011E03Rik	RIKEN cDNA 2610011E03 gene	-0.00616472	0.975293	0.925353	72460	NA	3.25794	-0.094658	-6.49757
2610011I18Rik	RIKEN cDNA 2610011I18 gene	0.216332	0.215584	0.0496834	70295	NA	4.00714	2.06435	-4.506
2610012C04Rik	RIKEN cDNA 2610012C04 gene	-0.019297	0.949699	0.843426	70299	NA	4.75804	-0.19961	-6.48187
2610019N06Rik	RIKEN cDNA 2610019N06 gene	-0.336382	0.0820818	0.011354	66299	NA	6.65643	-2.73658	-3.18608
2610020C07Rik	RIKEN cDNA 2610020C07 gene	-0.276664	0.236621	0.057618	69918	NA	5.06858	-1.99171	-4.63396
2610020P09Rik	RIKEN cDNA 2610020P09 gene	0.210906	0.729359	0.42319	72153	NA	4.34166	0.814473	-6.16915
2610021J01Rik	RIKEN cDNA 2610021J01 gene	-0.0252214	0.900267	0.717999	69214	NA	2.7388	-0.365316	-6.43441
2610027F03Rik	RIKEN cDNA 2610027F03 gene	-0.0540667	0.773943	0.483914	69904	NA	4.47708	-0.710769	-6.24773
2610027H17Rik	RIKEN cDNA 2610027H17 gene	-0.550818	0.0517986	0.00578841	71811	NA	7.30702	-3.02217	-2.56508
2610027K06Rik	RIKEN cDNA 2610027K06 gene	-1.41566	0.00181737	4.24177e-05	69909	ENSMUSG00000087013	4.95192	-4.96652	2.10699
2610028D06Rik	RIKEN cDNA 2610028D06 gene	0.19194	0.371623	0.117725	76359	NA	3.97175	1.6212	-5.23293
2610028E06Rik	RIKEN cDNA 2610028E06 gene	-0.0204191	0.93198	0.797625	72395	ENSMUSG00000085562	2.95646	-0.259217	-6.46799
2610028H24Rik	RIKEN cDNA 2610028H24 gene	-0.0119754	0.964009	0.891852	76964	ENSMUSG00000009114	4.40547	-0.137376	-6.49253
2610028L16Rik	RIKEN cDNA 2610028L16 gene	0.0635518	0.867119	0.648632	76368	NA	7.12586	0.461307	-6.39432
2610030P05Rik	RIKEN cDNA 2610030P05 gene	-0.0368258	0.883726	0.680521	69258	NA	7.28033	-0.416687	-6.4141
2610034E01Rik	RIKEN cDNA 2610034E01 gene	0.159576	0.547915	0.234652	69236	NA	4.68908	1.21834	-5.76921
2610035D17Rik	RIKEN cDNA 2610035D17 gene	-0.11038	0.667172	0.34552	72386	ENSMUSG00000087259	2.93956	-0.961783	-6.04026
2610035F20Rik	RIKEN cDNA 2610035F20 gene	-0.0424333	0.799535	0.522479	69248	ENSMUSG00000085555	2.56658	-0.648802	-6.28979
2610037D02Rik	RIKEN cDNA 2610037D02 gene	-0.0815542	0.691119	0.373153	70040	NA	3.4916	-0.907106	-6.09043
2610044O15Rik8	RIKEN cDNA 2610044O15 gene	-0.576193	0.00999255	0.000539463	72139	ENSMUSG00000071302	6.3786	-3.97622	-0.329392
2610105M22Rik	RIKEN cDNA 2610105M22 gene	-0.0120402	0.950711	0.848486	70453	NA	3.3488	-0.193075	-6.48318
2610201A13Rik	RIKEN cDNA 2610201A13 gene	0.0137118	0.94667	0.835973	70434	NA	2.62358	0.209254	-6.47987
2610202C22Rik	RIKEN cDNA 2610202C22 gene	-0.434253	0.0476581	0.00512476	72493	NA	7.64518	-3.07283	-2.45197
2610203C22Rik	RIKEN cDNA 2610203C22 gene	0.161758	0.37885	0.121584	72481	ENSMUSG00000079671	4.17563	1.60353	-5.2591
2610206C17Rik	RIKEN cDNA 2610206C17 gene	0.0418091	0.857983	0.630835	72495	ENSMUSG00000085236	4.7863	0.486622	-6.38222
2610300M13Rik	RIKEN cDNA 2610300M13 gene	-0.00358421	0.992425	0.974806	72484	ENSMUSG00000107479	2.67383	-0.031904	-6.50161
2610301B20Rik	RIKEN cDNA 2610301B20 gene	0.0440024	0.847085	0.610288	67157	ENSMUSG00000059482	2.92863	0.516253	-6.36726
2610301H18Rik	RIKEN cDNA 2610301H18 gene	0.0122312	0.960503	0.880984	72489	NA	3.31864	0.151286	-6.49049
2610303G11Rik	RIKEN cDNA 2610303G11 gene	0.0190058	0.948082	0.83881	70457	NA	3.45423	0.205581	-6.48064
2610305J24Rik	RIKEN cDNA 2610305J24 gene	0.266066	0.748493	0.449027	100034733	NA	9.82816	0.769323	-6.20461
2610306M01Rik	RIKEN cDNA 2610306M01 gene	-0.369352	0.135163	0.0244491	67170	ENSMUSG00000100164	7.08893	-2.39725	-3.88066
2610307P16Rik	RIKEN cDNA 2610307P16 gene	0.194935	0.439462	0.157315	72518	NA	4.76974	1.45865	-5.46474
2610312I10Rik	RIKEN cDNA 2610312I10 gene	0.0960629	0.515112	0.208205	70464	NA	3.25265	1.29247	-5.68034
2610316D01Rik	RIKEN cDNA 2610316D01 gene	-0.137684	0.564369	0.249223	72511	ENSMUSG00000097040	4.94378	-1.18017	-5.81318
2610317O13Rik	RIKEN cDNA 2610317O13 gene	-0.192256	0.154178	0.0297759	72531	NA	2.93175	-2.30688	-4.05638
2610318N02Rik	RIKEN cDNA 2610318N02 gene	-0.0293159	0.893505	0.701775	70458	ENSMUSG00000049916	3.99731	-0.387423	-6.42599
2610319H10Rik	RIKEN cDNA 2610319H10 gene	-0.0915482	0.75134	0.452372	72505	NA	9.25555	-0.763595	-6.20897
2610507B11Rik	RIKEN cDNA 2610507B11 gene	-0.357407	0.500353	0.197992	72503	ENSMUSG00000010277	7.56354	-1.32304	-5.64236
2610507I01Rik	RIKEN cDNA 2610507I01 gene	-0.209514	0.31992	0.0914707	72203	NA	5.40589	-1.75637	-5.02532
2610524H06Rik	RIKEN cDNA 2610524H06 gene	-0.24057	0.064036	0.0078373	330173	ENSMUSG00000072694	7.70401	-2.8949	-2.84546
2610528A11Rik	RIKEN cDNA 2610528A11 gene	-0.113388	0.98103	0.941023	70045	ENSMUSG00000096001	6.74696	-0.074744	-6.49929
2610528J11Rik	RIKEN cDNA 2610528J11 gene	0.0369766	0.974057	0.92171	66451	ENSMUSG00000028536	3.98175	0.0992943	-6.49712
2700005E23Rik	RIKEN cDNA 2700005E23 gene	-0.0902477	0.603504	0.282872	72523	NA	3.53877	-1.09792	-5.90363
2700008E08Rik	RIKEN cDNA 2700008E08 gene	0.0961701	0.433462	0.153882	72539	NA	2.66854	1.47133	-5.44738
2700012I20Rik	RIKEN cDNA 2700012I20 gene	-0.167561	0.601744	0.280838	72588	ENSMUSG00000097334	4.79451	-1.10268	-5.89855
2700029L08Rik	RIKEN cDNA 2700029L08 gene	-0.0954984	0.755433	0.458468	76806	NA	6.15445	-0.753219	-6.21679
2700038G22Rik	RIKEN cDNA 2700038G22 gene	0.628736	0.0249773	0.00202449	67194	ENSMUSG00000097180	6.99878	3.45182	-1.58256
2700046A07Rik	RIKEN cDNA 2700046A07 gene	-1.94056	1.89563e-05	2.78851e-08	78449	ENSMUSG00000041789	4.06776	-7.97636	9.13358
2700046G09Rik	RIKEN cDNA 2700046G09 gene	-0.130113	0.746139	0.445766	67188	ENSMUSG00000097787	5.9827	-0.774932	-6.20031
2700049A03Rik	RIKEN cDNA 2700049A03 gene	-0.120734	0.792787	0.513286	76967	ENSMUSG00000034601	5.90283	-0.663334	-6.28025
2700057C20Rik	RIKEN cDNA 2700057C20 gene	0.0451454	0.786486	0.502034	77024	NA	3.56615	0.681321	-6.26817
2700062C07Rik	RIKEN cDNA 2700062C07 gene	0.0185858	0.930264	0.792398	68046	ENSMUSG00000024273	7.37715	0.266077	-6.46616
2700068H02Rik	RIKEN cDNA 2700068H02 gene	-0.0360074	0.895594	0.707825	72563	NA	3.42519	-0.379157	-6.4292
2700078F05Rik	RIKEN cDNA 2700078F05 gene	-0.0494927	0.754819	0.457357	72626	NA	2.81151	-0.755105	-6.21538
2700080J24Rik	RIKEN cDNA 2700080J24 gene	-0.0219891	0.921227	0.768085	67969	NA	3.75652	-0.29816	-6.45698
2700081O15Rik	RIKEN cDNA 2700081O15 gene	0.0863998	0.811043	0.540457	108899	ENSMUSG00000053080	7.67125	0.620777	-6.30759
2700089I24Rik	RIKEN cDNA 2700089I24 gene	0.211318	0.272522	0.0713174	72647	ENSMUSG00000100119	4.1186	1.88487	-4.81617
2700097O09Rik	RIKEN cDNA 2700097O09 gene	-0.041888	0.844569	0.605411	72658	ENSMUSG00000062198	7.69325	-0.523355	-6.36354
2700099C18Rik	NDC80 homolog, kinetochore complex component pseudogene	-0.0602551	0.777386	0.489491	77022	ENSMUSG00000098090	3.68798	-0.701638	-6.25415
2810001A02Rik	RIKEN cDNA 2810001A02 gene	-0.051302	0.811132	0.540595	72146	NA	7.86635	-0.620563	-6.30773
2810001G20Rik	RIKEN cDNA 2810001G20 gene	-0.65744	0.00131738	2.75164e-05	66456	ENSMUSG00000087497	6.75174	-5.13532	2.52334
2810002D19Rik	RIKEN cDNA 2810002D19 gene	-0.117617	0.768974	0.477018	66457	NA	5.00997	-0.722142	-6.23961
2810004I08Rik	RIKEN cDNA 2810004I08 gene	0.00512392	0.980262	0.938408	69932	NA	3.51509	0.0780655	-6.49903
2810004N23Rik	RIKEN cDNA 2810004N23 gene	0.453387	0.040447	0.00408415	66523	ENSMUSG00000031984	7.03153	3.16658	-2.24056
2810006K23Rik	RIKEN cDNA 2810006K23 gene	-0.0928331	0.666473	0.344707	72650	ENSMUSG00000047635	3.90446	-0.963434	-6.0387
2810013P06Rik	RIKEN cDNA 2810013P06 gene	-0.310174	0.0899798	0.0130597	100503178	ENSMUSG00000099881	6.53429	-2.67594	-3.31394
2810019C22Rik	RIKEN cDNA 2810019C22 gene	-0.528942	0.00309652	9.41601e-05	72633	NA	4.0538	-4.65637	1.34071
2810021J22Rik	RIKEN cDNA 2810021J22 gene	-0.0999782	0.710372	0.396636	69944	ENSMUSG00000020491	6.85847	-0.8627	-6.12916
2810025M15Rik	RIKEN cDNA 2810025M15 gene	-0.655001	0.00309752	9.47394e-05	69953	ENSMUSG00000049881	8.22489	-4.65399	1.33482
2810029C07Rik	RIKEN cDNA 2810029C07 gene	-0.257917	0.0284207	0.00241508	100504687	ENSMUSG00000096995	5.25294	-3.3807	-1.74851
2810030D12Rik	RIKEN cDNA 2810030D12 gene	-0.00163465	0.994464	0.979566	78335	NA	2.69203	-0.0258754	-6.50179
2810032G03Rik	RIKEN cDNA 2810032G03 gene	-0.621117	0.0188914	0.00133575	72669	ENSMUSG00000037735	4.24852	-3.61819	-1.19012
2810037O22Rik	RIKEN cDNA 2810037O22 gene	0.115791	0.515216	0.20837	72711	NA	3.51782	1.29199	-5.68093
2810038L03Rik	RIKEN cDNA 2810038L03 gene	0.115505	0.569677	0.253162	72712	NA	4.47192	1.17013	-5.82452
2810039B14Rik	RIKEN cDNA 2810039B14 gene	0.175012	0.541447	0.228908	72665	NA	4.04153	1.23388	-5.75096
2810040C05Rik	RIKEN cDNA 2810040C05 gene	0.0765795	0.735714	0.430715	72719	NA	3.13788	0.801153	-6.17981
2810043O03Rik	RIKEN cDNA 2810043O03 gene	-0.113419	0.643397	0.322077	72697	NA	8.06337	-1.01054	-5.99323
2810047J09Rik	RIKEN cDNA 2810047J09 gene	-0.077781	0.526045	0.217161	72666	NA	2.69393	-1.26661	-5.71187
2810049E08Rik	RIKEN cDNA 2810049E08 gene	-0.0789603	0.598981	0.278794	72677	ENSMUSG00000100891	3.44079	-1.10749	-5.8934
2810403D21Rik	RIKEN cDNA 2810403D21 gene	-0.0275452	0.869721	0.653932	69964	ENSMUSG00000086629	2.6508	-0.453827	-6.39778
2810403G07Rik	RIKEN cDNA 2810403G07 gene	-0.147525	0.316405	0.0899691	69960	NA	4.05433	-1.76506	-5.01154
2810404F17Rik	RIKEN cDNA 2810404F17 gene	-0.0785166	0.463611	0.17256	69968	NA	2.80161	-1.40488	-5.53692
2810404I24Rik	RIKEN cDNA 2810404I24 gene	-0.101827	0.595321	0.27495	76949	NA	4.37479	-1.11661	-5.88358
2810404M03Rik	RIKEN cDNA 2810404M03 gene	-0.0305574	0.914177	0.750069	69966	ENSMUSG00000102046	3.51063	-0.322139	-6.44944
2810405F17Rik	RIKEN cDNA 2810405F17 gene	-0.207823	0.123145	0.0210718	69975	NA	5.40068	-2.46446	-3.7473
2810408A11Rik	RIKEN cDNA 2810408A11 gene	-0.131262	0.601735	0.280804	70419	ENSMUSG00000018570	4.79709	-1.10276	-5.89846
2810408I11Rik	RIKEN cDNA 2810408I11 gene	0.194472	0.220594	0.0514221	69941	ENSMUSG00000087213	5.24816	2.04759	-4.5358
2810410L24Rik	RIKEN cDNA 2810410L24 gene	-0.540343	0.0352616	0.00331453	100042332	NA	7.59138	-3.25213	-2.04543
2810410P21Rik	RIKEN cDNA 2810410P21 gene	-0.134303	0.462499	0.172037	72731	NA	2.94508	-1.40667	-5.53456
2810416A17Rik	RIKEN cDNA 2810416A17 gene	-0.0775571	0.741488	0.43808	70241	NA	4.08405	-0.788255	-6.18997
2810427A07Rik	RIKEN cDNA 2810427A07 gene	0.144086	0.55361	0.239697	72767	NA	7.82724	1.20493	-5.7848
2810428J06Rik	RIKEN cDNA 2810428J06 gene	-0.345281	0.0978983	0.0149483	67058	NA	5.20203	-2.61692	-3.43688
2810429I04Rik	RIKEN cDNA 2810429I04 gene	0.0120364	0.931342	0.795208	76937	ENSMUSG00000097709	2.46682	0.262388	-6.46715
2810430I11Rik	RIKEN cDNA 2810430I11 gene	0.0354005	0.925911	0.781187	641385	NA	4.1404	0.280833	-6.46207
2810433D01Rik	RIKEN cDNA 2810433D01 gene	0.330912	0.461526	0.171426	77132	NA	5.01724	1.40875	-5.5318
2810449G22Rik	RIKEN cDNA 2810449G22 gene	0.101345	0.563886	0.248769	72773	NA	3.07443	1.18133	-5.81185
2810454H06Rik	RIKEN cDNA 2810454H06 gene	-0.0549854	0.838952	0.594302	72813	ENSMUSG00000100876	4.94025	-0.539633	-6.35484
2810455B08Rik	RIKEN cDNA 2810455B08 gene	-0.0444233	0.90258	0.724581	72777	NA	6.28201	-0.3564	-6.43767
2810455D13Rik	RIKEN cDNA 2810455D13 gene	-0.578848	0.0193118	0.00138496	72810	NA	8.6632	-3.60378	-1.22433
2810455O05Rik	RIKEN cDNA 2810455O05 gene	0.052489	0.767963	0.475748	72822	NA	4.05547	0.724246	-6.23809
2810459M11Rik	RIKEN cDNA 2810459M11 gene	-0.0181741	0.950733	0.849351	72792	ENSMUSG00000026227	3.69485	-0.191958	-6.4834
2810468N07Rik	RIKEN cDNA 2810468N07 gene	-0.894752	0.000991496	1.8912e-05	72834	NA	6.002	-5.282	2.88426
2810471M01Rik	RIKEN cDNA 2810471M01 gene	0.0497286	0.834837	0.583423	72818	ENSMUSG00000084966	3.40658	0.555719	-6.34599
2810474C18Rik	RIKEN cDNA 2810474C18 gene	-0.15838	0.38613	0.125983	72785	NA	3.43397	-1.58394	-5.28784
2810487C13Rik	RIKEN cDNA 2810487C13 gene	-0.0767516	0.602314	0.281228	72837	NA	2.757	-1.10177	-5.89953
2900001G08Rik	RIKEN cDNA 2900001G08 gene	-0.0657708	0.630885	0.308977	76950	NA	3.37548	-1.03886	-5.96493
2900002J02Rik	RIKEN cDNA 2900002J02 gene	0.73774	0.521016	0.212632	70412	NA	6.24855	1.27958	-5.69612
2900005I04Rik	RIKEN cDNA 2900005I04 gene	-0.537326	0.016501	0.0011101	72861	NA	3.44216	-3.69173	-1.01497
2900005J15Rik	RIKEN cDNA 2900005J15 gene	0.0663049	0.800935	0.525653	67261	ENSMUSG00000043833	4.39137	0.643816	-6.29301
2900006B11Rik	RIKEN cDNA 2900006B11 gene	-0.53401	0.0156625	0.00102527	72897	NA	5.24445	-3.72323	-0.939642
2900009J06Rik	RIKEN cDNA 2900009J06 gene	-0.073934	0.775594	0.48641	100502745	ENSMUSG00000102014	4.63995	-0.706675	-6.25062
2900009J20Rik	RIKEN cDNA 2900009J20 gene	-0.0304211	0.921601	0.76878	72876	NA	5.6787	-0.29724	-6.45726
2900011F02Rik	RIKEN cDNA 2900011F02 gene	0.0512779	0.789151	0.50695	72901	NA	3.46713	0.673436	-6.27351
2900011G08Rik	RIKEN cDNA 2900011G08 gene	0.0138651	0.956446	0.867808	72933	NA	4.41616	0.168192	-6.48775
2900011L18Rik	RIKEN cDNA 2900011L18 gene	0.0353014	0.918946	0.763355	77082	NA	5.49895	0.304438	-6.45506
2900012M01Rik	RIKEN cDNA 2900012M01 gene	0.0284373	0.907028	0.733893	72914	NA	3.40193	0.343834	-6.44212
2900016J10Rik	RIKEN cDNA 2900016J10 gene	0.0166781	0.955559	0.862131	78341	NA	4.69288	0.175491	-6.48647
2900017F05Rik	RIKEN cDNA 2900017F05 gene	-0.459075	0.654761	0.332691	72915	NA	5.53287	-0.988171	-6.01507
2900018E21Rik	RIKEN cDNA 2900018E21 gene	0.154666	0.326708	0.0947111	72943	NA	3.41905	1.73804	-5.05425
2900018N21Rik	RIKEN cDNA 2900018N21 gene	-0.0870897	0.667771	0.346328	72864	NA	3.20676	-0.960143	-6.0418
2900019E01Rik	RIKEN cDNA 2900019E01 gene	-0.328377	0.0596626	0.00704752	72918	NA	5.36501	-2.93972	-2.74736
2900022B07Rik	RIKEN cDNA 2900022B07 gene	0.0173419	0.942079	0.823582	76830	NA	3.02764	0.225333	-6.47632
2900022M07Rik	RIKEN cDNA 2900022M07 gene	0.132008	0.275319	0.0723464	72951	NA	2.8959	1.87759	-4.82831
2900024I21Rik	RIKEN cDNA 2900024I21 gene	0.0747243	0.677286	0.357739	72845	NA	3.8478	0.937258	-6.0631
2900026A02Rik	RIKEN cDNA 2900026A02 gene	0.0661267	0.688756	0.370793	243219	ENSMUSG00000051339	4.35051	0.911668	-6.08635
2900027M19Rik	RIKEN cDNA 2900027M19 gene	0.160807	0.196633	0.0428285	72880	NA	2.97756	2.13596	-4.37674
2900034C19Rik	RIKEN cDNA 2900034C19 gene	0.0440955	0.895594	0.707772	72854	NA	3.34242	0.379229	-6.42917
2900035I09Rik	RIKEN cDNA 2900035I09 gene	-0.0113519	0.965847	0.896379	72883	NA	3.83488	-0.13159	-6.49332
2900040J22Rik	RIKEN cDNA 2900040J22 gene	0.0561161	0.787859	0.504281	72956	NA	3.93857	0.67771	-6.27062
2900041M22Rik	RIKEN cDNA 2900041M22 gene	-0.0693848	0.800312	0.524427	78403	NA	3.40329	-0.64574	-6.29177
2900042E19Rik	RIKEN cDNA 2900042E19 gene	0.00613474	0.984498	0.950358	72941	NA	2.83589	0.0628954	-6.50012
2900046B09Rik	RIKEN cDNA 2900046B09 gene	-0.394092	0.0103542	0.000567616	74327	NA	6.7783	-3.95626	-0.377841
2900046D03Rik	RIKEN cDNA 2900046D03 gene	0.0387686	0.927434	0.784971	402731	NA	4.16074	0.275845	-6.46347
2900046F13Rik	RIKEN cDNA 2900046F13 gene	-0.0160682	0.963905	0.890036	73028	NA	4.89114	-0.139698	-6.49221
2900046L07Rik	RIKEN cDNA 2900046L07 gene	0.00160411	0.997899	0.991477	73027	NA	4.1105	0.0107914	-6.50207
2900052N01Rik	RIKEN cDNA 2900052N01 gene	-0.103454	0.538529	0.226301	73040	ENSMUSG00000099696	3.02841	-1.24103	-5.7425
2900054C01Rik	RIKEN cDNA 2900054C01 gene	-0.792781	7.7899e-05	3.96153e-07	73049	NA	6.39297	-6.83734	6.60134
2900056L01Rik	RIKEN cDNA 2900056L01 gene	0.845495	0.00469446	0.000176554	73050	NA	6.58953	4.41205	0.737814
2900057B20Rik	RIKEN cDNA 2900057B20 gene	0.0382574	0.887145	0.686913	73009	ENSMUSG00000117797	4.81317	0.407849	-6.41778
2900057C01Rik	RIKEN cDNA 2900057C01 gene	-0.127271	0.516033	0.209106	72987	NA	3.73179	-1.28983	-5.68358
2900060K15Rik	RIKEN cDNA 2900060K15 gene	-0.0323296	0.859621	0.634023	73041	NA	2.83762	-0.482063	-6.38445
2900064B16Rik	RIKEN cDNA 2900064B16 gene	0.108453	0.469527	0.176493	73034	NA	4.30312	1.39163	-5.55436
2900064B18Rik	RIKEN cDNA 2900064B18 gene	-0.145302	0.75066	0.451596	72965	NA	6.19517	-0.764921	-6.20796
2900064F13Rik	RIKEN cDNA 2900064F13 gene	-0.0486477	0.810162	0.538547	73043	NA	3.35415	-0.62373	-6.30575
2900064K03Rik	RIKEN cDNA 2900064K03 gene	0.043019	0.796098	0.518672	72976	NA	2.80627	0.654802	-6.28588
2900069G24Rik	RIKEN cDNA 2900069G24 gene	0.074385	0.654379	0.332123	72968	NA	3.29436	0.989356	-6.01392
2900072G11Rik	RIKEN cDNA 2900072G11 gene	-0.435303	0.0774083	0.0103963	73005	NA	3.78352	-2.77451	-3.10536
2900073C17Rik	RIKEN cDNA 2900073C17 gene	0.729501	0.0396194	0.00396298	73020	NA	7.99864	3.17896	-2.21245
2900076A07Rik	RIKEN cDNA 2900076A07 gene	-0.106401	0.633527	0.311691	100504421	ENSMUSG00000097277	5.40869	-1.03292	-5.97092
2900076A13Rik	RIKEN cDNA 2900076A13 gene	0.466258	0.000652517	9.82263e-06	73002	NA	5.21064	5.53948	3.51497
2900078I11Rik	RIKEN cDNA 2900078I11 gene	0.0146252	0.953285	0.856153	73004	NA	3.26485	0.183187	-6.48507
2900079G21Rik	RIKEN cDNA 2900079G21 gene	0.00950772	0.973782	0.920308	620760	ENSMUSG00000087038	4.23502	0.101078	-6.49693
2900084O13Rik	RIKEN cDNA 2900084O13 gene	0.271173	0.719085	0.408032	73080	NA	4.52522	0.841761	-6.14679
2900092C05Rik	RIKEN cDNA 2900092C05 gene	-0.0215788	0.895594	0.707804	73090	ENSMUSG00000030385	2.80497	-0.379186	-6.42919
2900092N22Rik	RIKEN cDNA 2900092N22 gene	-0.313714	0.0191017	0.0013628	73107	NA	2.7126	-3.61021	-1.20908
2900097C17Rik	RIKEN cDNA 2900097C17 gene	-0.0203787	0.926618	0.783207	347740	ENSMUSG00000102869	4.54979	-0.27817	-6.46282
3000002C10Rik	glyceraldehyde-3-phosphate dehydrogenase pseudogene	-0.0119964	0.979255	0.934935	378954	NA	8.29598	-0.0824769	-6.49867
3010001F23Rik	RIKEN cDNA 3010001F23 gene	-0.105518	0.577242	0.259316	75693	ENSMUSG00000084885	4.02859	-1.15468	-5.84183
3021401N23Rik	RIKEN cDNA 3021401N23 gene	-0.0785775	0.827491	0.569771	70680	NA	5.92106	-0.576117	-6.33439
3100002H09Rik	RIKEN cDNA 3100002H09 gene	0.717969	0.00980403	0.000524332	70249	NA	7.39593	3.98737	-0.302292
3100002H20Rik	RIKEN cDNA 3100002H20 gene	-0.0626038	0.72895	0.422415	75428	NA	3.27764	-0.815854	-6.16803
3100003L13Rik	RIKEN cDNA 3100003L13 gene	-0.211685	0.146008	0.0274489	73099	NA	6.11362	-2.34437	-3.98399
3100003M19Rik	RIKEN cDNA 3100003M19 gene	-0.20398	0.435983	0.155226	73082	NA	5.51322	-1.46634	-5.45423
3110005L21Rik	RIKEN cDNA 3110005L21 gene	-0.222323	0.70508	0.390715	73104	NA	6.18	-0.873734	-6.11971
3110009E18Rik	RIKEN cDNA 3110009E18 gene	0.0540967	0.867932	0.649821	73103	ENSMUSG00000026388	7.20783	0.459626	-6.3951
3110009F21Rik	RIKEN cDNA 3110009F21 gene	0.14188	0.379844	0.122219	67280	ENSMUSG00000113331	3.2492	1.60066	-5.26332
3110018I06Rik	RIKEN cDNA 3110018I06 gene	0.00548293	0.983105	0.946613	73160	NA	3.76214	0.0676473	-6.4998
3110021A11Rik	RIKEN cDNA 3110021A11 gene	0.0453632	0.745588	0.44434	67289	NA	6.46503	0.777393	-6.19841
3110027N22Rik	RIKEN cDNA 3110027N22 gene	0.0599079	0.887145	0.68646	73168	NA	6.20814	0.408475	-6.41752
3110035G12Rik	RIKEN cDNA 3110035G12 gene	0.0143793	0.955161	0.860975	73169	NA	5.43096	0.176978	-6.4862
3110037C07Rik	RIKEN cDNA 3110037C07 gene	0.0373528	0.854494	0.623378	73125	NA	3.78262	0.497324	-6.37692
3110037L02Rik	RIKEN cDNA 3110037L02 gene	-0.00734629	0.976487	0.927966	73145	NA	3.72404	-0.0913359	-6.49789
3110038A09Rik	RIKEN cDNA 3110038A09 gene	-0.302016	0.142977	0.0266199	73126	NA	5.151	-2.35843	-3.95665
3110039C02Rik	RIKEN cDNA 3110039C02 gene	0.021088	0.915348	0.755294	73127	NA	2.38666	0.315166	-6.45169
3110039M20Rik	RIKEN cDNA 3110039M20 gene	-0.0930053	0.480065	0.182926	67293	ENSMUSG00000104861	3.23008	-1.37045	-5.58194
3110040N11Rik	RIKEN cDNA 3110040N11 gene	0.000240398	0.999805	0.997816	67290	ENSMUSG00000025102	7.05224	0.00276537	-6.50213
3110045A19Rik	RIKEN cDNA 3110045A19 gene	-0.0425553	0.908726	0.737138	73186	NA	7.37219	-0.33947	-6.44363
3110045C21Rik	RIKEN cDNA 3110045C21 gene	0.0299302	0.931715	0.796917	67303	ENSMUSG00000097503	4.53627	0.260146	-6.46774
3110047M12Rik	RIKEN cDNA 3110047M12 gene	-0.0435705	0.937023	0.80894	73184	NA	3.68355	-0.244411	-6.47177
3110049I03Rik	RIKEN cDNA 3110049I03 gene	0.130972	0.229548	0.0547807	73238	NA	2.70072	2.0166	-4.59047
3110054G05Rik	RIKEN cDNA 3110054G05 gene	-0.0680147	0.666746	0.345143	73239	NA	3.72681	-0.962549	-6.03954
3110062G12Rik	RIKEN cDNA 3110062G12 gene	0.0250158	0.905475	0.730098	73188	NA	2.61922	0.348947	-6.44033
3110070M22Rik	RIKEN cDNA 3110070M22 gene	-0.148587	0.728423	0.421145	67304	ENSMUSG00000074635	3.93367	-0.818119	-6.1662
3110073H01Rik	RIKEN cDNA 3110073H01 gene	-0.295651	0.0397566	0.00397878	73201	NA	9.17638	-3.17732	-2.21616
3110080E11Rik	RIKEN cDNA 3110080E11 gene	-0.0400598	0.961802	0.884452	73219	NA	9.24456	-0.146844	-6.49116
3110080O07Rik	RIKEN cDNA 3110080O07 gene	-0.725756	0.000991496	1.87881e-05	73241	NA	6.46505	-5.28457	2.89058
3110082I17Rik	RIKEN cDNA 3110082I17 gene	0.284352	0.0201376	0.0014841	73212	ENSMUSG00000053553	7.50807	3.57621	-1.28967
3110099E03Rik	RIKEN cDNA 3110099E03 gene	0.0101338	0.970319	0.910697	100043232	ENSMUSG00000085582	3.28912	0.113319	-6.4956
3200001D21Rik	RIKEN cDNA 3200001D21 gene	-0.0246578	0.920325	0.76612	71818	ENSMUSG00000113434	4.12198	-0.300766	-6.45619
3200001G23Rik	RIKEN cDNA 3200001G23 gene	0.0352164	0.756309	0.459296	69271	NA	2.52489	0.751816	-6.21784
3222402N08Rik	RIKEN cDNA 3222402N08 gene	-0.229085	0.529406	0.219189	74021	NA	4.25995	-1.26086	-5.7188
3300002A11Rik	RIKEN cDNA 3300002A11 gene	0.0395888	0.847769	0.611735	100503812	NA	2.82346	0.514152	-6.36835
3300002I08Rik	RIKEN cDNA 3300002I08 gene	-0.264548	0.0506894	0.00560787	69277	ENSMUSG00000063364	5.43162	-3.03538	-2.53567
3300002I10Rik	RIKEN cDNA 3300002I10 gene	0.0354221	0.835051	0.584592	72411	NA	2.8417	0.553984	-6.34695
3300002P09Rik	RIKEN cDNA 3300002P09 gene	-0.138193	0.556438	0.242695	70246	NA	5.2136	-1.19706	-5.79388
3300002P13Rik	RIKEN cDNA 3300002P13 gene	0.019298	0.961777	0.883927	70230	NA	4.16116	0.147516	-6.49106
3632454L22Rik	RIKEN cDNA 3632454L22 gene	-0.0237601	0.877612	0.668102	320606	ENSMUSG00000089759	2.57348	-0.433958	-6.40668
3732407C23Rik	RIKEN cDNA 3732407C23 gene	0.0669584	0.768515	0.476469	74014	NA	3.81481	0.723051	-6.23895
3830403N18Rik	RIKEN cDNA 3830403N18 gene	-0.030843	0.884998	0.682994	70691	ENSMUSG00000031125	3.03605	-0.413264	-6.41553
3830406C13Rik	RIKEN cDNA 3830406C13 gene	-0.17003	0.190932	0.0410309	218734	NA	7.28597	-2.15643	-4.33922
3830408C21Rik	RIKEN cDNA 3830408C21 gene	-0.15882	0.43533	0.154886	100040322	ENSMUSG00000071181	4.12833	-1.4676	-5.45251
3830408D07Rik	RIKEN cDNA 3830408D07 gene	0.00609713	0.987155	0.959285	70685	NA	4.54338	0.0515732	-6.50078
3830417A13Rik	RIKEN cDNA 3830417A13 gene	-0.0631634	0.716195	0.404172	70696	ENSMUSG00000031179	3.68122	-0.848811	-6.1409
3830422I06Rik	RIKEN cDNA 3830422I06 gene	0.0785522	0.686574	0.368628	70708	NA	3.42832	0.915871	-6.08257
3930401B19Rik	RIKEN cDNA 3930401B19 gene	1.03142	0.0234268	0.00183794	77570	NA	10.8325	3.49065	-1.49147
3930402G23Rik	RIKEN cDNA 3930402G23 gene	0.0593935	0.834616	0.582094	665306	ENSMUSG00000038917	3.74359	0.557694	-6.34488
4122401K19Rik	RIKEN cDNA 4122401K19 gene	-0.383914	0.00914445	0.000468567	100306953	NA	3.45844	-4.03143	-0.195128
4430402I18Rik	RIKEN cDNA 4430402I18 gene	-0.674145	0.104412	0.0165326	381218	ENSMUSG00000064202	5.76986	-2.57257	-3.52829
4432414F05Rik	RIKEN cDNA 4432414F05 gene	-0.164357	0.532366	0.221806	77027	NA	7.48538	-1.25351	-5.72763
4631402F24Rik	RIKEN cDNA 4631402F24 gene	0.031521	0.888673	0.690414	70782	NA	3.4211	0.403021	-6.41976
4631422I05Rik	RIKEN cDNA 4631422I05 gene	0.0730237	0.494718	0.193336	70798	NA	3.28331	1.33738	-5.62428
4631423B10Rik	RIKEN cDNA 4631423B10 gene	0.0512923	0.883406	0.679903	109292	NA	7.72281	0.417544	-6.41374
4632404H12Rik	RIKEN cDNA 4632404H12 gene	0.0287334	0.885328	0.683596	74034	ENSMUSG00000042579	5.0871	0.412432	-6.41588
4632404M16Rik	RIKEN cDNA 4632404M16 gene	0.0412164	0.819409	0.555353	74348	NA	3.67877	0.597929	-6.32155
4632409D06Rik	RIKEN cDNA 4632409D06 gene	-0.0965799	0.542782	0.230271	74036	NA	2.92683	-1.23017	-5.75534
4632411P08Rik	RIKEN cDNA 4632411P08 gene	-0.0534168	0.78962	0.507674	78263	NA	3.33351	-0.672278	-6.27429
4632415L05Rik	RRS1 ribosome biogenesis regulator homolog pseudogene	-0.104736	0.369118	0.11602	70808	NA	3.18504	-1.62917	-5.22107
4632418H02Rik	RIKEN cDNA 4632418H02 gene	0.0291763	0.916602	0.758352	78265	NA	4.57433	0.311092	-6.45298
4632427E13Rik	RIKEN cDNA 4632427E13 gene	-0.209781	0.556651	0.243061	666737	ENSMUSG00000074024	6.83713	-1.1961	-5.79497
4632428C04Rik	RIKEN cDNA 4632428C04 gene	-0.263359	0.14879	0.0283513	100043102	ENSMUSG00000097184	4.49618	-2.3295	-4.0128
4632432E15Rik	RIKEN cDNA 4632432E15 gene	-0.0688013	0.717793	0.405743	74046	NA	3.23016	-0.845937	-6.1433
4632433K11Rik	RIKEN cDNA 4632433K11 gene	-0.104346	0.605001	0.28412	77043	NA	4.78336	-1.09501	-5.90672
4633401B06Rik	RIKEN cDNA 4633401B06 gene	-0.321534	0.00661942	0.000293472	70828	NA	7.69765	-4.21421	0.251539
4633401L03Rik	RIKEN cDNA 4633401L03 gene	-0.0040884	0.981369	0.941827	70825	NA	2.6303	-0.0737235	-6.49937
4633402D09Rik	RIKEN cDNA 4633402D09 gene	-0.0589166	0.81135	0.542571	70817	NA	3.28302	-0.617515	-6.30962
4731417B20Rik	RIKEN cDNA 4731417B20 gene	-0.059313	0.723966	0.416203	74576	NA	4.1555	-0.826974	-6.15899
4732416N19Rik	RIKEN cDNA 4732416N19 gene	-0.0571758	0.723966	0.416332	320737	NA	4.28256	-0.826742	-6.15918
4732419C18Rik	RIKEN cDNA 4732419C18 gene	-0.0474572	0.859203	0.633047	100042484	ENSMUSG00000097203	4.85505	-0.483457	-6.38377
4732423E21Rik	RIKEN cDNA 4732423E21 gene	-0.0333767	0.914004	0.749233	106967	NA	7.25421	-0.323257	-6.44907
4732440D04Rik	RIKEN cDNA 4732440D04 gene	-0.351793	0.0706916	0.00912826	654788	ENSMUSG00000090031	3.68244	-2.83016	-2.98591
4732460I02Rik	RIKEN cDNA 4732460I02 gene	-0.161973	0.324415	0.0936468	320929	NA	4.56865	-1.744	-5.04487
4732468M13Rik	RIKEN cDNA 4732468M13 gene	-0.165959	0.658311	0.33616	319648	NA	4.57626	-0.980967	-6.02201
4732490B19Rik	RIKEN cDNA 4732490B19 gene	-0.13329	0.415853	0.143146	319871	ENSMUSG00000085421	4.4027	-1.51252	-5.39015
4732491K20Rik	RIKEN cDNA 4732491K20 gene	-0.171778	0.505951	0.201993	224523	ENSMUSG00000097350	4.46785	-1.31092	-5.65751
4732496C06Rik	RIKEN cDNA 4732496C06 gene	-0.0572595	0.814798	0.547034	319685	NA	5.1347	-0.610648	-6.31384
4733401A01Rik	RIKEN cDNA 4733401A01 gene	0.47903	0.198856	0.0436735	70833	NA	5.42068	2.1266	-4.3938
4733401D01Rik	RIKEN cDNA 4733401D01 gene	-0.0061851	0.978901	0.934021	70847	NA	3.24133	-0.0836378	-6.49857
4831407H17Rik	RIKEN cDNA 4831407H17 gene	0.0507769	0.816815	0.550288	77710	NA	3.47719	0.605662	-6.31688
4831440E17Rik	RIKEN cDNA 4831440E17 gene	-0.0301444	0.93308	0.800809	320965	NA	3.37179	-0.255045	-6.46908
4832406H04Rik	RIKEN cDNA 4832406H04 gene	-0.562673	0.00377959	0.000128618	320971	NA	4.87306	-4.53519	1.04147
4832441B07Rik	RIKEN cDNA 4832441B07 gene	-0.0825479	0.736873	0.432226	76861	NA	4.88865	-0.798495	-6.18192
4833403J16Rik	RIKEN cDNA 4833403J16 gene	-0.0307186	0.88108	0.674916	73903	NA	2.95146	-0.424466	-6.41079
4833405L11Rik	RIKEN cDNA 4833405L11 gene	0.110803	0.424594	0.148764	76862	NA	3.32776	1.49067	-5.42068
4833406M21Rik	RIKEN cDNA 4833406M21 gene	-0.095533	0.578212	0.260045	74575	NA	3.24279	-1.15287	-5.84384
4833408G04Rik	RIKEN cDNA 4833408G04 gene	-0.0672445	0.615152	0.293319	74578	NA	2.83567	-1.07384	-5.929
4833410I11Rik	RIKEN cDNA 4833410I11 gene	-0.0247791	0.941347	0.821797	74612	NA	3.04899	-0.227655	-6.47579
4833411C07Rik	RIKEN cDNA 4833411C07 gene	-0.035744	0.913008	0.747183	71624	ENSMUSG00000109089	3.40543	-0.325998	-6.44817
4833411I10Rik	RIKEN cDNA 4833411I10 gene	-0.00173824	0.994725	0.98112	74583	NA	2.98981	-0.0239067	-6.50184
4833412C15Rik	RIKEN cDNA 4833412C15 gene	-0.0814731	0.72067	0.410867	74613	NA	6.98625	-0.836609	-6.15106
4833412E19Rik	RIKEN cDNA 4833412E19 gene	0.257045	0.187357	0.0398801	73905	NA	6.93229	2.16997	-4.31429
4833412K13Rik	RIKEN cDNA 4833412K13 gene	0.122585	0.227506	0.0540596	74607	NA	3.46006	2.02311	-4.57904
4833413E03Rik	RIKEN cDNA 4833413E03 gene	-0.0562806	0.805559	0.531035	78104	NA	5.06557	-0.6354	-6.2984
4833413G10Rik	RIKEN cDNA 4833413G10 gene	-0.222987	0.115317	0.0191727	74584	NA	5.53418	-2.50677	-3.66223
4833414E09Rik	RIKEN cDNA 4833414E09 gene	0.156089	0.634951	0.313683	71633	NA	7.55977	1.02859	-5.97528
4833417C18Rik	RIKEN cDNA 4833417C18 gene	-0.168909	0.117172	0.0196005	73906	ENSMUSG00000086015	3.5551	-2.49691	-3.68213
4833417J16Rik	RIKEN cDNA 4833417J16 gene	0.143737	0.447612	0.16279	73768	NA	3.16836	1.43888	-5.49154
4833417J20Rik	RIKEN cDNA 4833417J20 gene	-0.202442	0.40024	0.13414	74604	NA	7.02351	-1.54906	-5.33828
4833418N02Rik	RIKEN cDNA 4833418N02 gene	-0.531154	0.014003	0.000869268	74597	ENSMUSG00000085287	6.062	-3.78851	-0.783061
4833419A21Rik	RIKEN cDNA 4833419A21 gene	-0.0324301	0.844844	0.605937	73755	NA	2.73643	-0.522588	-6.36395
4833419E13Rik	RIKEN cDNA 4833419E13 gene	-0.0320777	0.89547	0.707146	74579	NA	3.10235	-0.380083	-6.42884
4833419G08Rik	RIKEN cDNA 4833419G08 gene	-0.49306	0.00336655	0.000108139	74842	NA	3.45586	-4.60259	1.20785
4833419O12Rik	RIKEN cDNA 4833419O12 gene	0.0796269	0.597136	0.276948	73909	NA	2.71651	1.11186	-5.88871
4833420D23Rik	RIKEN cDNA 4833420D23 gene	0.0146634	0.940488	0.81805	73766	NA	4.13939	0.232531	-6.47465
4833420G17Rik	RIKEN cDNA 4833420G17 gene	0.0622662	0.712599	0.399941	67392	ENSMUSG00000062822	2.69575	0.856588	-6.13435
4833420L08Rik	RIKEN cDNA 4833420L08 gene	0.0927075	0.710707	0.397729	74586	NA	4.43415	0.860675	-6.13088
4833421K07Rik	RIKEN cDNA 4833421K07 gene	0.00541467	0.982322	0.94504	74594	NA	3.34545	0.0696439	-6.49966
4833422B07Rik	RIKEN cDNA 4833422B07 gene	0.0772793	0.706343	0.392205	74587	NA	4.63127	0.870947	-6.1221
4833422C13Rik	RIKEN cDNA 4833422C13 gene	0.767722	0.0981712	0.0150541	373852	ENSMUSG00000074782	3.67992	2.61383	-3.44329
4833422M21Rik	RIKEN cDNA 4833422M21 gene	-0.0980933	0.567926	0.251743	75768	ENSMUSG00000097619	3.61272	-1.17373	-5.82046
4833423F13Rik	RIKEN cDNA 4833423F13 gene	-0.162476	0.710707	0.39755	100504504	NA	8.85694	-0.861008	-6.1306
4833427F10Rik	RIKEN cDNA 4833427F10 gene	-0.00181974	0.994801	0.981728	74601	ENSMUSG00000092171	5.40178	-0.0231366	-6.50186
4833427G06Rik	RIKEN cDNA 4833427G06 gene	0.0514544	0.685068	0.366317	235345	ENSMUSG00000032057	2.53176	0.920374	-6.07851
4833428L15Rik	RIKEN cDNA 4833428L15 gene	0.002674	0.9895	0.967291	74602	ENSMUSG00000097074	3.70661	0.0414253	-6.50126
4833428M15Rik	RIKEN cDNA 4833428M15 gene	-0.0358851	0.887291	0.68717	77030	NA	2.78355	-0.407494	-6.41793
4833432E10Rik	RIKEN cDNA 4833432E10 gene	-0.458793	0.039138	0.00390152	100503871	NA	4.57029	-3.18538	-2.19786
4833438C02Rik	RIKEN cDNA 4833438C02 gene	-0.0729727	0.811134	0.54077	100503392	ENSMUSG00000118087	5.84902	-0.620293	-6.30789
4833439L19Rik	RIKEN cDNA 4833439L19 gene	0.0380382	0.890693	0.694028	97820	ENSMUSG00000025871	5.45235	0.398049	-6.42177
4833441D16Rik	RIKEN cDNA 4833441D16 gene	0.00919595	0.981689	0.943421	108962	NA	7.02977	0.0716999	-6.49952
4833444G19Rik	RIKEN cDNA 4833444G19 gene	-0.380194	0.203727	0.0452001	320047	NA	3.70185	-2.11009	-4.42378
4833446E11Rik	RIKEN cDNA 4833446E11 gene	0.0241096	0.930892	0.793642	74848	NA	4.70976	0.264444	-6.4666
4833447I15Rik	RIKEN cDNA 4833447I15 gene	-0.104923	0.583096	0.264043	74844	NA	6.44297	-1.143	-5.85478
4833447P13Rik	RIKEN cDNA 4833447P13 gene	-0.186385	0.422954	0.14747	78902	NA	4.88378	-1.49564	-5.41376
4921504E06Rik	RIKEN cDNA 4921504E06 gene	0.0675067	0.658913	0.337178	70909	ENSMUSG00000026734	3.22741	0.978863	-6.02403
4921504P05Rik	RIKEN cDNA 4921504P05 gene	0.0961676	0.491625	0.191404	70850	NA	2.82928	1.34341	-5.61662
4921504P13Rik	RIKEN cDNA 4921504P13 gene	0.0841716	0.704312	0.389627	66703	NA	3.6753	0.875772	-6.11795
4921504P20Rik	RIKEN cDNA 4921504P20 gene	-0.0573232	0.701229	0.385858	70824	NA	3.92374	-0.882863	-6.1118
4921506L19Rik	RIKEN cDNA 4921506L19 gene	-0.0936952	0.663685	0.341247	70814	NA	5.68202	-0.970496	-6.03201
4921507G05Rik	RIKEN cDNA 4921507G05 gene	0.00876648	0.968409	0.905156	66709	ENSMUSG00000097650	4.22468	0.120385	-6.49476
4921507H08Rik	RIKEN cDNA 4921507H08 gene	0.0349528	0.844569	0.605379	70838	NA	3.02608	0.523402	-6.36352
4921507P07Rik	RIKEN cDNA 4921507P07 gene	0.105825	0.308051	0.086325	70821	ENSMUSG00000029828	2.79893	1.78667	-4.97702
4921508D12Rik	RIKEN cDNA 4921508D12 gene	-0.0298605	0.907995	0.735737	70845	ENSMUSG00000027345	3.29207	-0.341353	-6.44298
4921508M14Rik	RIKEN cDNA 4921508M14 gene	-0.114543	0.591223	0.270798	70844	NA	3.39816	-1.12657	-5.87279
4921509A06Rik	RIKEN cDNA 4921509A06 gene	-0.025669	0.921657	0.76902	70883	NA	3.25892	-0.296921	-6.45735
4921509J17Rik	RIKEN cDNA 4921509J17 gene	0.0169523	0.946274	0.833941	70857	NA	3.1857	0.211888	-6.47931
4921509O07Rik	RIKEN cDNA 4921509O07 gene	0.00347591	0.989714	0.967839	70917	ENSMUSG00000114790	3.3817	0.0407313	-6.50129
4921511C10Rik	RIKEN cDNA 4921511C10 gene	-0.00155511	0.994725	0.980681	70924	ENSMUSG00000104585	3.83846	-0.024463	-6.50183
4921511E18Rik	RIKEN cDNA 4921511E18 gene	-0.0333136	0.77832	0.490715	70879	NA	2.37641	-0.699644	-6.25555
4921511I17Rik	RIKEN cDNA 4921511I17 gene	-0.0555302	0.757482	0.462166	70858	ENSMUSG00000114136	3.47871	-0.746966	-6.22146
4921513H07Rik	RIKEN cDNA 4921513H07 gene	0.0616393	0.810162	0.537762	100504457	NA	3.38017	0.624946	-6.30499
4921513I03Rik	RIKEN cDNA 4921513I03 gene	-0.0217802	0.93683	0.807477	70874	ENSMUSG00000044544	3.04302	-0.246323	-6.4713
4921513I08Rik	RIKEN cDNA 4921513I08 gene	-0.14546	0.236538	0.057563	70875	NA	3.81147	-1.99218	-4.63314
4921515E04Rik	RIKEN cDNA 4921515E04 gene	-0.0191086	0.914551	0.750565	70886	ENSMUSG00000098150	3.13648	-0.321477	-6.44966
4921515G04Rik	RIKEN cDNA 4921515G04 gene	-0.0723631	0.693404	0.376117	70904	NA	4.76889	-0.901401	-6.09551
4921515L22Rik	RIKEN cDNA 4921515L22 gene	-0.102931	0.625945	0.303734	70868	NA	4.76683	-1.05043	-5.95317
4921517D16Rik	RIKEN cDNA 4921517D16 gene	0.0271769	0.919828	0.765004	70876	NA	3.0559	0.302249	-6.45573
4921517D22Rik	RIKEN cDNA 4921517D22 gene	0.0339695	0.893233	0.700998	70900	ENSMUSG00000049902	4.35823	0.388488	-6.42557
4921517O11Rik	RIKEN cDNA 4921517O11 gene	0.0149542	0.956258	0.866466	70871	NA	4.3521	0.169917	-6.48745
4921518B13Rik	RIKEN cDNA 4921518B13 gene	-0.0188559	0.942856	0.824958	76859	NA	4.33669	-0.223545	-6.47673
4921518K17Rik	RIKEN cDNA 4921518K17 gene	-0.098109	0.605466	0.284594	78758	ENSMUSG00000085851	4.02875	-1.09391	-5.90789
4921519G19Rik	RIKEN cDNA 4921519G19 gene	0.0735639	0.720126	0.409674	70872	NA	2.91727	0.838774	-6.14927
4921520E09Rik	RIKEN cDNA 4921520E09 gene	-0.0340154	0.889758	0.692034	77028	NA	2.68471	-0.400792	-6.42066
4921521C08Rik	RIKEN cDNA 4921521C08 gene	0.102449	0.586787	0.267527	70888	NA	3.49809	1.13449	-5.86414
4921521D15Rik	RIKEN cDNA 4921521D15 gene	0.0732445	0.695645	0.378948	70867	NA	3.76825	0.895983	-6.1003
4921522E08Rik	RIKEN cDNA 4921522E08 gene	-0.188972	0.100597	0.015616	70906	NA	3.09466	-2.59772	-3.47657
4921522P10Rik	RIKEN cDNA 4921522P10 gene	0.064255	0.666512	0.344793	66719	NA	2.80963	0.96326	-6.03886
4921523L03Rik	RIKEN cDNA 4921523L03 gene	-0.200869	0.183846	0.0387002	70913	NA	3.44506	-2.18421	-4.28794
4921523P09Rik	RIKEN cDNA 4921523P09 gene	-0.216585	0.0163864	0.00110079	70926	NA	3.40082	-3.69507	-1.00699
4921524J17Rik	RIKEN cDNA 4921524J17 gene	-0.0407235	0.851697	0.618914	66714	ENSMUSG00000036934	8.94925	-0.503758	-6.37368
4921524L21Rik	RIKEN cDNA 4921524L21 gene	0.0295083	0.892524	0.699875	70901	ENSMUSG00000039540	2.6188	0.390026	-6.42497
4921524M04Rik	RIKEN cDNA 4921524M04 gene	-0.00497994	0.981369	0.941824	70890	NA	4.249	-0.0737264	-6.49937
4921525O09Rik	RIKEN cDNA 4921525O09 gene	0.0589198	0.654761	0.332636	74050	ENSMUSG00000113211	4.55322	0.988285	-6.01496
4921527H02Rik	RIKEN cDNA 4921527H02 gene	0.0379812	0.850553	0.616511	70929	NA	2.89415	0.507231	-6.37191
4921528I07Rik	RIKEN cDNA 4921528I07 gene	-0.131004	0.487909	0.188259	77049	ENSMUSG00000064299	3.62421	-1.35333	-5.60397
4921531C22Rik	RIKEN cDNA 4921531C22 gene	0.0021705	0.99496	0.98247	66730	ENSMUSG00000085704	6.55178	0.0221964	-6.50188
4921531P14Rik	RIKEN cDNA 4921531P14 gene	-0.0271786	0.935432	0.805554	70960	ENSMUSG00000118333	3.50029	-0.248836	-6.47066
4921534H16Rik	RIKEN cDNA 4921534H16 gene	0.0961603	0.534449	0.22346	66737	ENSMUSG00000090255	3.27072	1.24889	-5.73314
4921536K21Rik	RIKEN cDNA 4921536K21 gene	-0.0242092	0.917235	0.75982	67430	ENSMUSG00000020434	3.28272	-0.309138	-6.4536
4921539E11Rik	RIKEN cDNA 4921539E11 gene	-0.0950345	0.669687	0.349697	70941	ENSMUSG00000028520	3.1645	-0.953334	-6.04819
4921539H07Rik	RIKEN cDNA 4921539H07 gene	0.10431	0.531092	0.220676	78256	NA	3.50501	1.25667	-5.72383
4922502N22Rik	RIKEN cDNA 4922502N22 gene	-0.0304322	0.912671	0.745676	70962	ENSMUSG00000108128	3.25842	-0.328016	-6.4475
4930401B11Rik	RIKEN cDNA 4930401B11 gene	-0.0686107	0.512135	0.206044	101154646	NA	2.99412	-1.29884	-5.67249
4930402C16Rik	RIKEN cDNA 4930402C16 gene	-0.0192673	0.909327	0.739045	73812	NA	3.31784	-0.336906	-6.44451
4930402D18Rik	RIKEN cDNA 4930402D18 gene	-0.0332846	0.893781	0.703095	74852	NA	3.39958	-0.385617	-6.4267
4930402F06Rik	RIKEN cDNA 4930402F06 gene	0.071948	0.741447	0.437945	74854	ENSMUSG00000079421	3.24143	0.788488	-6.18979
4930402F11Rik	RIKEN cDNA 4930402F11 gene	0.0509183	0.804351	0.529332	73796	ENSMUSG00000108885	4.61028	0.638058	-6.2967
4930402H05Rik	RIKEN cDNA 4930402H05 gene	-0.0221477	0.921657	0.770714	78794	NA	3.21552	-0.294676	-6.45803
4930402H24Rik	RIKEN cDNA 4930402H24 gene	0.14839	0.595751	0.275216	228602	ENSMUSG00000027309	5.57207	1.11598	-5.88427
4930402K13Rik	RIKEN cDNA 4930402K13 gene	0.0111664	0.956258	0.86683	75775	ENSMUSG00000045797	2.48519	0.169449	-6.48753
4930403D09Rik	RIKEN cDNA 4930403D09 gene	0.190218	0.387105	0.126567	319208	NA	4.06574	1.58138	-5.29157
4930403L11Rik	RIKEN cDNA 4930403L11 gene	0.0270668	0.915075	0.75436	75774	NA	4.13299	0.316412	-6.45129
4930403O15Rik	RIKEN cDNA 4930403O15 gene	0.0402039	0.908801	0.737594	73814	NA	4.38923	0.338857	-6.44384
4930403O18Rik	RIKEN cDNA 4930403O18 gene	0.0865543	0.580575	0.261951	73943	NA	2.85116	1.14815	-5.84908
4930404F17Rik	RIKEN cDNA 4930404F17 gene	-0.0383066	0.876878	0.666753	73817	NA	4.22221	-0.435842	-6.40585
4930404K06Rik	RIKEN cDNA 4930404K06 gene	-0.0493546	0.83635	0.587258	73791	NA	4.53815	-0.550033	-6.34915
4930404N11Rik	RIKEN cDNA 4930404N11 gene	0.168972	0.426288	0.149791	432479	ENSMUSG00000020234	4.10702	1.48674	-5.42612
4930405A07Rik	RIKEN cDNA 4930405A07 gene	0.0509339	0.810162	0.537709	73920	NA	3.27654	0.625027	-6.30494
4930405D01Rik	RIKEN cDNA 4930405D01 gene	-0.114069	0.596597	0.276358	73795	NA	3.5479	-1.11326	-5.8872
4930405G09Rik	RIKEN cDNA 4930405G09 gene	-0.111223	0.460887	0.171011	73793	NA	2.83116	-1.41017	-5.52992
4930405N21Rik	RIKEN cDNA 4930405N21 gene	-0.0828829	0.626098	0.303852	73797	NA	4.98637	-1.05016	-5.95344
4930406D14Rik	RIKEN cDNA 4930406D14 gene	-0.0936112	0.605399	0.284532	73805	NA	6.98301	-1.09405	-5.90774
4930406D18Rik	RIKEN cDNA 4930406D18 gene	0.071497	0.714695	0.402695	73806	ENSMUSG00000086923	4.06248	0.851521	-6.13862
4930407I10Rik	RIKEN cDNA 4930407I10 gene	-0.0116918	0.971734	0.915176	328573	ENSMUSG00000075524	4.26836	-0.107613	-6.49624
4930408K08Rik	RIKEN cDNA 4930408K08 gene	-0.0346286	0.836888	0.588898	76865	NA	2.57968	-0.547607	-6.35048
4930408O17Rik	RIKEN cDNA 4930408O17 gene	-0.0611452	0.780538	0.493951	73928	NA	5.19142	-0.694381	-6.25921
4930412B13Rik	RIKEN cDNA 4930412B13 gene	-0.0136376	0.952357	0.853847	73938	ENSMUSG00000086221	2.86026	-0.186159	-6.48451
4930412C18Rik	RIKEN cDNA 4930412C18 gene	0.0255432	0.903587	0.726583	320152	NA	3.28623	0.353693	-6.43864
4930412L05Rik	RIKEN cDNA 4930412L05 gene	0.0456876	0.8698	0.65411	73941	NA	3.40567	0.453577	-6.39789
4930412O13Rik	RIKEN cDNA 4930412O13 gene	-0.0590727	0.785103	0.500257	381347	NA	3.15633	-0.684182	-6.26622
4930413E15Rik	RIKEN cDNA 4930413E15 gene	-0.0608689	0.717258	0.405264	74627	ENSMUSG00000107144	3.43358	-0.846812	-6.14257
4930413F20Rik	RIKEN cDNA 4930413F20 gene	-0.0328901	0.847745	0.611554	71637	ENSMUSG00000115526	5.70433	-0.514414	-6.36821
4930413G21Rik	RIKEN cDNA 4930413G21 gene	0.0430532	0.864785	0.643352	73951	NA	3.56425	0.468785	-6.39081
4930414F18Rik	RIKEN cDNA 4930414F18 gene	0.0149882	0.937735	0.811884	78790	NA	3.07375	0.240567	-6.47272
4930414N06Rik	RIKEN cDNA 4930414N06 gene	-0.110374	0.495642	0.194497	73894	ENSMUSG00000118204	3.48458	-1.33378	-5.62883
4930415O11Rik	RIKEN cDNA 4930415O11 gene	-0.0817564	0.543701	0.230928	67984	NA	3.07866	-1.22838	-5.75744
4930415O20Rik	RIKEN cDNA 4930415O20 gene	0.0329492	0.779597	0.492754	73863	ENSMUSG00000022993	4.34739	0.696325	-6.25786
4930417H01Rik	RIKEN cDNA 4930417H01 gene	0.0811123	0.724187	0.416759	414106	NA	4.56407	0.825975	-6.15981
4930417O22Rik	RIKEN cDNA 4930417O22 gene	0.0723097	0.678118	0.358418	73887	ENSMUSG00000071818	3.87718	0.935911	-6.06434
4930419G24Rik	RIKEN cDNA 4930419G24 gene	0.140063	0.397068	0.132401	73874	ENSMUSG00000087625	5.17638	1.55634	-5.32782
4930420G21Rik	RIKEN cDNA 4930420G21 gene	-0.0631831	0.785241	0.500508	78924	NA	3.50064	-0.683778	-6.2665
4930421C12Rik	RIKEN cDNA 4930421C12 gene	-0.0204063	0.927434	0.784944	78788	NA	2.97699	-0.275881	-6.46346
4930422C21Rik	RIKEN cDNA 4930422C21 gene	0.00641298	0.976487	0.928029	75781	NA	3.86349	0.0912555	-6.49789
4930422N03Rik	RIKEN cDNA 4930422N03 gene	-0.640788	0.00076333	1.26885e-05	76871	NA	4.72138	-5.43865	3.26848
4930423C22Rik	RIKEN cDNA 4930423C22 gene	-0.00419964	0.985121	0.951559	74628	NA	3.1383	-0.0613724	-6.50022
4930423D22Rik	RIKEN cDNA 4930423D22 gene	-0.0708051	0.785241	0.500479	74634	NA	2.89016	-0.683823	-6.26647
4930423M02Rik	RIKEN cDNA 4930423M02 gene	-0.157301	0.198732	0.0436281	73872	ENSMUSG00000086066	5.49214	-2.12709	-4.3929
4930423O20Rik	RIKEN cDNA 4930423O20 gene	0.00953357	0.96755	0.901253	73946	NA	2.64757	0.125365	-6.49414
4930425F17Rik	RIKEN cDNA 4930425F17 gene	-0.0304504	0.897485	0.712206	78107	NA	2.99262	-0.373188	-6.43147
4930425K24Rik	RIKEN cDNA 4930425K24 gene	0.00521705	0.986893	0.957432	78916	NA	3.60128	0.0539235	-6.50065
4930425O10Rik	RIKEN cDNA 4930425O10 gene	0.0375626	0.871068	0.6558	74635	ENSMUSG00000105838	4.42886	0.451198	-6.39898
4930426D05Rik	RIKEN cDNA 4930426D05 gene	-0.0405907	0.863264	0.640612	74644	NA	3.05919	-0.472676	-6.38897
4930426I24Rik	RIKEN cDNA 4930426I24 gene	-0.182245	0.319023	0.0911046	100504512	NA	3.99636	-1.75848	-5.02198
4930426L09Rik	RIKEN cDNA 4930426L09 gene	-0.0298779	0.896328	0.709313	74629	ENSMUSG00000026736	2.76719	-0.377128	-6.42997
4930428F12Rik	RIKEN cDNA 4930428F12 gene	0.0623417	0.792193	0.51266	74632	NA	3.73833	0.664329	-6.27959
4930428O21Rik	RIKEN cDNA 4930428O21 gene	0.0609524	0.740395	0.436362	654809	ENSMUSG00000106333	4.18244	0.791251	-6.18763
4930429B21Rik	RIKEN cDNA 4930429B21 gene	0.0500273	0.869095	0.651843	67576	NA	4.53924	0.456773	-6.39642
4930429D17Rik	RIKEN cDNA 4930429D17 gene	-0.0469624	0.827491	0.569798	74624	ENSMUSG00000104956	4.77366	-0.576076	-6.33442
4930429F11Rik	RIKEN cDNA 4930429F11 gene	0.0387458	0.841512	0.599489	74622	NA	2.76338	0.532015	-6.35895
4930429F24Rik	RIKEN cDNA 4930429F24 gene	-0.255849	0.572405	0.255462	74633	ENSMUSG00000086918	4.40176	-1.16432	-5.83105
4930429L21Rik	RIKEN cDNA 4930429L21 gene	0.0130754	0.954841	0.860593	73786	NA	3.24531	0.177469	-6.48612
4930429N05Rik	RIKEN cDNA 4930429N05 gene	-0.015167	0.952595	0.854552	74639	NA	2.8882	-0.185251	-6.48468
4930430F08Rik	RIKEN cDNA 4930430F08 gene	-0.0875483	0.595853	0.275547	68281	ENSMUSG00000046567	4.86228	-1.11519	-5.88512
4930430O22Rik	RIKEN cDNA 4930430O22 gene	0.0025539	0.993602	0.976819	78154	NA	4.78811	0.0293548	-6.50169
4930431F12Rik	RIKEN cDNA 4930431F12 gene	0.0394388	0.841503	0.599122	75783	ENSMUSG00000062496	3.18433	0.532553	-6.35866
4930431P03Rik	RIKEN cDNA 4930431P03 gene	0.0856876	0.639847	0.318606	73895	ENSMUSG00000075042	4.10375	1.01796	-5.98588
4930431P19Rik	RIKEN cDNA 4930431P19 gene	-0.223943	0.182487	0.0382401	73886	NA	5.38135	-2.18988	-4.27743
4930432B10Rik	RIKEN cDNA 4930432B10 gene	0.128	0.48649	0.187163	74619	NA	3.85674	1.35682	-5.5995
4930432F04Rik	RIKEN cDNA 4930432F04 gene	0.049073	0.84876	0.613308	78792	NA	6.27462	0.51187	-6.36953
4930432H08Rik	RIKEN cDNA 4930432H08 gene	0.160609	0.402622	0.135589	73781	NA	3.84049	1.54305	-5.34689
4930432J09Rik	RIKEN cDNA 4930432J09 gene	0.0403205	0.850826	0.61749	73877	ENSMUSG00000115727	4.42297	0.505816	-6.37263
4930432K21Rik	RIKEN cDNA 4930432K21 gene	-0.142999	0.633811	0.312658	74666	ENSMUSG00000008129	4.77003	-1.03082	-5.97304
4930432L08Rik	RIKEN cDNA 4930432L08 gene	0.00832061	0.977458	0.929841	74621	ENSMUSG00000087037	2.76691	0.0889507	-6.49811
4930432N10Rik	RIKEN cDNA 4930432N10 gene	-0.101404	0.670375	0.351069	74630	NA	3.81638	-0.950573	-6.05077
4930432O09Rik	RIKEN cDNA 4930432O09 gene	-0.0769313	0.748336	0.448373	74647	ENSMUSG00000112846	3.19652	-0.770447	-6.20375
4930433M22Rik	RIKEN cDNA 4930433M22 gene	0.0598646	0.779597	0.492306	74650	NA	3.47304	0.697053	-6.25735
4930433N12Rik	RIKEN cDNA 4930433N12 gene	0.0652351	0.713346	0.400693	114673	ENSMUSG00000042360	3.15702	0.855203	-6.13552
4930434B07Rik	RIKEN cDNA 4930434B07 gene	-0.0913174	0.510732	0.205204	73973	NA	3.26291	-1.30133	-5.66941
4930434J06Rik	RIKEN cDNA 4930434J06 gene	0.069887	0.603533	0.282915	74667	ENSMUSG00000115304	3.15288	1.09782	-5.90373
4930434J08Rik	RIKEN cDNA 4930434J08 gene	0.227513	0.0525677	0.00591095	73979	NA	3.15672	3.01343	-2.58451
4930435F18Rik	RIKEN cDNA 4930435F18 gene	-0.00721409	0.974055	0.921335	74680	ENSMUSG00000114290	2.73715	-0.0997709	-6.49707
4930435M08Rik	RIKEN cDNA 4930435M08 gene	-0.0217636	0.894116	0.704222	74651	NA	2.63163	-0.384076	-6.4273
4930435N07Rik	RIKEN cDNA 4930435N07 gene	0.0349772	0.846448	0.608484	75797	NA	3.00663	0.518878	-6.36589
4930438A08Rik	RIKEN cDNA 4930438A08 gene	0.113191	0.920362	0.766479	73988	ENSMUSG00000069873	4.83736	0.300291	-6.45633
4930439G18Rik	RIKEN cDNA 4930439G18 gene	0.0836778	0.546461	0.233493	74891	NA	4.1429	1.22145	-5.76557
4930440C22Rik	RIKEN cDNA 4930440C22 gene	-0.0169085	0.94251	0.82443	74689	ENSMUSG00000100518	2.59347	-0.22423	-6.47657
4930442E04Rik	RIKEN cDNA 4930442E04 gene	-0.115101	0.574592	0.257036	75800	NA	4.25546	-1.16037	-5.83548
4930442G10Rik	RIKEN cDNA 4930442G10 gene	0.00695954	0.977165	0.928963	73986	NA	3.29576	0.090067	-6.498
4930442G15Rik	RIKEN cDNA 4930442G15 gene	-0.174388	0.132158	0.0236075	78160	NA	3.96576	-2.41316	-3.8493
4930442H23Rik	RIKEN cDNA 4930442H23 gene	-0.193685	0.321122	0.0921137	74894	NA	4.24855	-1.75269	-5.03115
4930442J19Rik	RIKEN cDNA 4930442J19 gene	-0.0432623	0.837434	0.590647	74660	ENSMUSG00000087609	3.8437	-0.545022	-6.3519
4930442L01Rik	RIKEN cDNA 4930442L01 gene	0.0240092	0.91164	0.743832	67583	ENSMUSG00000087223	3.96101	0.330485	-6.44668
4930442P07Rik	RIKEN cDNA 4930442P07 gene	0.103883	0.402024	0.13527	74692	NA	3.98077	1.54437	-5.345
4930442P19Rik	RIKEN cDNA 4930442P19 gene	0.0280553	0.931342	0.795981	321013	NA	4.65921	0.261373	-6.46742
4930443G03Rik	RIKEN cDNA 4930443G03 gene	-0.00979329	0.964355	0.89306	74873	NA	3.08828	-0.135831	-6.49275
4930443O20Rik	RIKEN cDNA 4930443O20 gene	0.0711013	0.799535	0.522341	74687	ENSMUSG00000086969	4.45847	0.649019	-6.28965
4930444A19Rik	RIKEN cDNA 4930444A19 gene	-0.0835335	0.694909	0.378058	73980	NA	2.89683	-0.897683	-6.0988
4930444E06Rik	RIKEN cDNA 4930444E06 gene	0.170217	0.332782	0.0973673	74874	NA	3.49417	1.7234	-5.07717
4930444F02Rik	RIKEN cDNA 4930444F02 gene	0.0391829	0.847769	0.612014	73968	NA	2.5244	0.513747	-6.36856
4930444K16Rik	RIKEN cDNA 4930444K16 gene	-0.0824762	0.632422	0.310412	75794	NA	3.28829	-1.03571	-5.96811
4930444M15Rik	RIKEN cDNA 4930444M15 gene	-0.0109555	0.960733	0.881875	75789	ENSMUSG00000097172	2.96897	-0.150145	-6.49067
4930444P10Rik	RIKEN cDNA 4930444P10 gene	-0.0166627	0.940488	0.817735	75799	ENSMUSG00000067795	3.04216	-0.232941	-6.47455
4930445B03Rik	RIKEN cDNA 4930445B03 gene	-0.0783238	0.738186	0.433696	74867	NA	3.92432	-0.795915	-6.18396
4930445B16Rik	RIKEN cDNA 4930445B16 gene	0.0330117	0.894347	0.704837	74880	NA	3.49423	0.383237	-6.42762
4930445E18Rik	RIKEN cDNA 4930445E18 gene	0.0448634	0.853172	0.621702	78115	NA	3.41996	0.499736	-6.37571
4930445G23Rik	RIKEN cDNA 4930445G23 gene	0.0066291	0.972656	0.916616	74658	NA	2.48171	0.105778	-6.49644
4930445N18Rik	RIKEN cDNA 4930445N18 gene	0.262838	0.0750174	0.00993905	73985	ENSMUSG00000097738	4.11656	2.7938	-3.0641
4930447A16Rik	RIKEN cDNA 4930447A16 gene	0.0923712	0.601305	0.280405	74892	ENSMUSG00000022288	4.29818	1.1037	-5.89746
4930447C04Rik	RIKEN cDNA 4930447C04 gene	-0.0739519	0.555485	0.241643	75801	ENSMUSG00000021098	2.62906	-1.19981	-5.79071
4930447F04Rik	RIKEN cDNA 4930447F04 gene	-0.0352228	0.818888	0.554707	74862	NA	2.3942	-0.598914	-6.32096
4930447F24Rik	RIKEN cDNA 4930447F24 gene	0.22461	0.13342	0.023982	76873	ENSMUSG00000102224	4.14827	2.40602	-3.86339
4930447I22Rik	RIKEN cDNA 4930447I22 gene	-0.0026607	0.986613	0.956764	112413	NA	2.98882	-0.05477	-6.50061
4930447K03Rik	RIKEN cDNA 4930447K03 gene	-0.0190899	0.938242	0.812692	432745	ENSMUSG00000113591	4.18712	-0.239513	-6.47298
4930447N08Rik	RIKEN cDNA 4930447N08 gene	0.0660505	0.677552	0.357979	71647	ENSMUSG00000106583	3.09646	0.936782	-6.06354
4930448A20Rik	RIKEN cDNA 4930448A20 gene	-0.00606642	0.977458	0.930626	73993	NA	3.88935	-0.087953	-6.4982
4930448D08Rik	RIKEN cDNA 4930448D08 gene	0.149871	0.370634	0.117129	74671	NA	2.81834	1.62398	-5.22881
4930448E06Rik	RIKEN cDNA 4930448E06 gene	-0.0245767	0.91921	0.763798	73982	NA	3.58047	-0.30385	-6.45524
4930448F12Rik	RIKEN cDNA 4930448F12 gene	0.0743726	0.733232	0.427812	73992	ENSMUSG00000113470	4.70982	0.806274	-6.17573
4930448K20Rik	glyceraldehyde-3-phosphate dehydrogenase pseudogene	0.000115301	0.99984	0.998927	74662	ENSMUSG00000082843	3.1101	0.00135873	-6.50213
4930448N21Rik	RIKEN cDNA 4930448N21 gene	-0.0855716	0.499841	0.197593	384817	NA	3.94407	-1.32425	-5.64083
4930449A18Rik	RIKEN cDNA 4930449A18 gene	0.211244	0.243589	0.0601626	74672	NA	3.89451	1.97029	-4.67108
4930449C09Rik	RIKEN cDNA 4930449C09 gene	-0.0565906	0.721087	0.411423	73994	ENSMUSG00000115676	3.78072	-0.835602	-6.1519
4930449E01Rik	RIKEN cDNA 4930449E01 gene	0.09983	0.612805	0.291085	74864	ENSMUSG00000022116	3.53641	1.07893	-5.92367
4930449I04Rik	RIKEN cDNA 4930449I04 gene	0.0324254	0.891442	0.697103	73955	NA	2.9688	0.393826	-6.42346
4930451E06Rik	RIKEN cDNA 4930451E06 gene	-0.140734	0.454842	0.167511	74858	NA	3.71932	-1.42226	-5.51385
4930451G09Rik	RIKEN cDNA 4930451G09 gene	0.000314844	0.999543	0.996817	74684	ENSMUSG00000022543	2.94534	0.00402961	-6.50212
4930451I11Rik	RIKEN cDNA 4930451I11 gene	-0.124332	0.312881	0.0884956	78118	ENSMUSG00000045989	5.01396	-1.7737	-4.99777
4930452B06Rik	RIKEN cDNA 4930452B06 gene	0.00184988	0.993284	0.976043	74430	ENSMUSG00000021747	2.6213	0.0303374	-6.50166
4930452G13Rik	RIKEN cDNA 4930452G13 gene	-0.0167207	0.930442	0.792764	73989	ENSMUSG00000115422	5.2964	-0.265596	-6.46629
4930453H23Rik	RIKEN cDNA 4930453H23 gene	3.00339e-05	0.999998	0.999689	100503481	ENSMUSG00000087358	3.1749	0.000393921	-6.50213
4930453J04Rik	RIKEN cDNA 4930453J04 gene	-0.0481956	0.83402	0.580673	74652	NA	4.07847	-0.559808	-6.34369
4930453L07Rik	RIKEN cDNA 4930453L07 gene	0.0267846	0.889172	0.69136	74688	ENSMUSG00000109215	3.48818	0.401719	-6.42029
4930453N24Rik	RIKEN cDNA 4930453N24 gene	0.132728	0.339366	0.100186	67609	ENSMUSG00000059920	2.9637	1.70823	-5.10076
4930453O03Rik	RIKEN cDNA 4930453O03 gene	-0.0444959	0.780234	0.493414	74885	NA	4.18142	-0.695253	-6.2586
4930455C13Rik	RIKEN cDNA 4930455C13 gene	0.122922	0.550876	0.236298	73990	ENSMUSG00000112654	5.25642	1.21394	-5.77434
4930455D15Rik	RIKEN cDNA 4930455D15 gene	0.0401278	0.857302	0.629142	75795	ENSMUSG00000097553	3.37275	0.489046	-6.38103
4930455H04Rik	RIKEN cDNA 4930455H04 gene	0.0705991	0.666268	0.344503	74654	ENSMUSG00000080907	3.12504	0.963849	-6.03831
4930455J16Rik	RIKEN cDNA 4930455J16 gene	-0.0660128	0.720128	0.409751	67585	ENSMUSG00000114384	3.26908	-0.838635	-6.14938
4930455M05Rik	RIKEN cDNA 4930455M05 gene	0.00863791	0.970665	0.912123	78918	NA	3.59043	0.111503	-6.49581
4930456G14Rik	RIKEN cDNA 4930456G14 gene	0.0567352	0.756843	0.460217	74678	NA	2.93485	0.750258	-6.21901
4930456J16Rik	RIKEN cDNA 4930456J16 gene	-0.0679382	0.68412	0.365273	74887	NA	2.92056	-0.922414	-6.07666
4930456K20Rik	RIKEN cDNA 4930456K20 gene	-0.0209547	0.949421	0.84218	74898	NA	3.38182	-0.201221	-6.48155
4930456L15Rik	RIKEN cDNA 4930456L15 gene	0.0146495	0.95439	0.858767	71650	ENSMUSG00000078618	3.76331	0.17982	-6.48569
4930458D05Rik	RIKEN cDNA 4930458D05 gene	-0.15197	0.230267	0.0551336	75802	NA	3.36553	-2.01345	-4.59601
4930458K08Rik	RIKEN cDNA 4930458K08 gene	0.00147317	0.996191	0.986116	74877	NA	3.4693	0.0175802	-6.50197
4930459C07Rik	RIKEN cDNA 4930459C07 gene	0.120678	0.306392	0.0856346	74881	ENSMUSG00000112762	3.28869	1.79085	-4.97031
4930461C15Rik	RIKEN cDNA 4930461C15 gene	0.0588468	0.785398	0.500681	74883	NA	4.59459	0.683497	-6.26669
4930463O16Rik	RIKEN cDNA 4930463O16 gene	-0.122101	0.634244	0.313048	75804	ENSMUSG00000020033	4.25694	-1.02997	-5.97389
4930465K10Rik	RIKEN cDNA 4930465K10 gene	-0.089039	0.594637	0.274186	67640	NA	4.53978	-1.11844	-5.88161
4930465M20Rik	RIKEN cDNA 4930465M20 gene	-0.100969	0.614005	0.29231	74968	ENSMUSG00000085641	3.52173	-1.07613	-5.9266
4930466F19Rik	RIKEN cDNA 4930466F19 gene	0.070413	0.633434	0.311381	75026	NA	2.75251	1.0336	-5.97024
4930466I24Rik	RIKEN cDNA 4930466I24 gene	-0.169895	0.284287	0.0761389	75816	NA	3.9477	-1.85151	-4.87152
4930466K18Rik	RIKEN cDNA 4930466K18 gene	-0.392066	0.0468544	0.00501076	74969	NA	6.31631	-3.08216	-2.43105
4930467D19Rik	RIKEN cDNA 4930467D19 gene	0.119749	0.468714	0.175682	75004	NA	3.73233	1.39435	-5.5508
4930467D21Rik	RIKEN cDNA 4930467D21 gene	0.00483016	0.977165	0.928942	75814	NA	2.68837	0.0900943	-6.498
4930470H14Rik	RIKEN cDNA 4930470H14 gene	-0.0290676	0.91921	0.76389	75815	ENSMUSG00000116975	3.23171	-0.303727	-6.45528
4930470P17Rik	RIKEN cDNA 4930470P17 gene	0.0367042	0.827794	0.570435	67637	ENSMUSG00000043583	4.33609	0.575119	-6.33497
4930471E19Rik	RIKEN cDNA 4930471E19 gene	0.0672952	0.789046	0.506722	74912	ENSMUSG00000112716	3.20451	0.6738	-6.27326
4930471G03Rik	RIKEN cDNA 4930471G03 gene	-0.00534288	0.98595	0.954916	74966	ENSMUSG00000117852	3.68037	-0.0571136	-6.50047
4930471M09Rik	RIKEN cDNA 4930471M09 gene	-0.0400935	0.800797	0.525254	75787	ENSMUSG00000097693	2.84428	-0.644442	-6.29261
4930473A02Rik	RIKEN cDNA 4930473A02 gene	-0.0641857	0.715524	0.403548	321014	ENSMUSG00000060029	4.46553	-0.849956	-6.13994
4930473H19Rik	RIKEN cDNA 4930473H19 gene	0.102684	0.556084	0.242295	74926	ENSMUSG00000113087	3.77562	1.1981	-5.79267
4930473M17Rik	RIKEN cDNA 4930473M17 gene	0.0173422	0.956665	0.868671	75018	NA	3.3429	0.167083	-6.48793
4930473O22Rik	RIKEN cDNA 4930473O22 gene	0.0952874	0.534253	0.223273	75025	ENSMUSG00000112484	4.0907	1.24941	-5.73252
4930474A20Rik	RIKEN cDNA 4930474A20 gene	0.0462822	0.787629	0.503806	74940	NA	3.5273	0.678473	-6.27011
4930474H20Rik	RIKEN cDNA 4930474H20 gene	0.0272508	0.896328	0.709208	74967	ENSMUSG00000115001	2.92592	0.377272	-6.42992
4930474N05Rik	RIKEN cDNA 4930474N05 gene	0.0617463	0.757302	0.461388	218921	ENSMUSG00000096405	3.69832	0.748278	-6.22048
4930474N09Rik	RIKEN cDNA 4930474N09 gene	-0.0546352	0.745465	0.44423	67639	ENSMUSG00000113210	2.78283	-0.777583	-6.19827
4930477O15Rik	RIKEN cDNA 4930477O15 gene	-0.105945	0.555381	0.241389	74983	NA	3.76468	-1.20048	-5.78994
4930478L05Rik	RIKEN cDNA 4930478L05 gene	0.0110538	0.954437	0.859168	75818	ENSMUSG00000116628	4.44372	0.179304	-6.48578
4930478M09Rik	RIKEN cDNA 4930478M09 gene	-0.0888188	0.697452	0.38165	74906	NA	3.72432	-0.890833	-6.10483
4930478P22Rik	RIKEN cDNA 4930478P22 gene	0.00631348	0.979642	0.936698	74429	ENSMUSG00000106762	4.9783	0.0802369	-6.49886
4930480E11Rik	RIKEN cDNA 4930480E11 gene	-0.06312	0.659212	0.337541	74910	ENSMUSG00000035651	3.372	-0.978114	-6.02474
4930480G23Rik	RIKEN cDNA 4930480G23 gene	0.0175148	0.940906	0.820163	74988	NA	2.51904	0.229779	-6.47529
4930480K02Rik	RIKEN cDNA 4930480K02 gene	-0.190954	0.30097	0.0829672	74935	NA	3.7406	-1.80728	-4.9438
4930480K15Rik	RIKEN cDNA 4930480K15 gene	0.0841068	0.491221	0.191019	78800	ENSMUSG00000090160	2.39278	1.34462	-5.61509
4930480K23Rik	RIKEN cDNA 4930480K23 gene	-0.121874	0.325782	0.0942809	75016	ENSMUSG00000097284	3.27776	-1.74044	-5.05047
4930481A15Rik	RIKEN cDNA 4930481A15 gene	0.25283	0.195969	0.0426165	74931	ENSMUSG00000086938	4.03389	2.13833	-4.3724
4930483C01Rik	RIKEN cDNA 4930483C01 gene	0.0376365	0.784867	0.499961	74907	NA	2.89714	0.684658	-6.2659
4930483J18Rik	RIKEN cDNA 4930483J18 gene	0.121506	0.521214	0.213017	67638	ENSMUSG00000047938	4.63479	1.27847	-5.69747
4930483K19Rik	RIKEN cDNA 4930483K19 gene	0.0719562	0.783618	0.498666	74953	ENSMUSG00000086241	3.49038	0.686748	-6.26447
4930483O08Rik	RIKEN cDNA 4930483O08 gene	-0.0128131	0.961732	0.883827	74970	ENSMUSG00000109816	3.42573	-0.147644	-6.49104
4930484H19Rik	RIKEN cDNA 4930484H19 gene	0.0259148	0.894116	0.704209	75813	ENSMUSG00000112832	4.4544	0.384095	-6.42729
4930485E13Rik	RIKEN cDNA 4930485E13 gene	0.0223455	0.914177	0.749947	74911	NA	2.63697	0.322302	-6.44939
4930485G23Rik	RIKEN cDNA 4930485G23 gene	0.00918393	0.978635	0.933054	75808	NA	3.17306	0.0848678	-6.49847
4930486A15Rik	RIKEN cDNA 4930486A15 gene	0.00417381	0.989094	0.96586	75006	NA	3.57733	0.0432397	-6.50118
4930486L24Rik	RIKEN cDNA 4930486L24 gene	0.327631	0.0390164	0.00387792	214639	ENSMUSG00000050345	4.97225	3.18787	-2.19219
4930487N04Rik	RIKEN cDNA 4930487N04 gene	-0.00959715	0.97322	0.918456	74929	NA	4.1448	-0.103436	-6.49669
4930488B22Rik	RIKEN cDNA 4930488B22 gene	0.0417672	0.881588	0.675989	74971	ENSMUSG00000092578	4.16342	0.422974	-6.41143
4930488L21Rik	RIKEN cDNA 4930488L21 gene	0.172561	0.263502	0.0679523	75809	NA	3.36597	1.90933	-4.7751
4930488N15Rik	RIKEN cDNA 4930488N15 gene	0.0257513	0.914886	0.753163	75032	NA	3.18616	0.318008	-6.45078
4930488N24Rik	RIKEN cDNA 4930488N24 gene	-0.0804301	0.665382	0.343294	75011	NA	4.07108	-0.966312	-6.03598
4930500A05Rik	RIKEN cDNA 4930500A05 gene	0.108954	0.378935	0.121704	74972	ENSMUSG00000117391	2.93559	1.60299	-5.2599
4930500E03Rik	RIKEN cDNA 4930500E03 gene	0.0487443	0.820027	0.557004	74990	NA	3.57949	0.595418	-6.32305
4930500F04Rik	RIKEN cDNA 4930500F04 gene	-0.0486185	0.808457	0.534882	70969	ENSMUSG00000107214	3.73216	-0.629413	-6.30219
4930500G05Rik	RIKEN cDNA 4930500G05 gene	0.04682	0.798653	0.521224	75037	NA	4.21139	0.650777	-6.2885
4930500H12Rik	RIKEN cDNA 4930500H12 gene	-0.0333868	0.859811	0.634255	74991	ENSMUSG00000116976	3.438	-0.481732	-6.38461
4930502E18Rik	RIKEN cDNA 4930502E18 gene	-0.0973119	0.640813	0.319713	75013	ENSMUSG00000055555	3.92352	-1.01559	-5.98824
4930502M04Rik	RIKEN cDNA 4930502M04 gene	0.0698547	0.696433	0.380059	74974	NA	3.86512	0.893862	-6.10217
4930503B20Rik	RIKEN cDNA 4930503B20 gene	0.0758896	0.635324	0.313986	75015	NA	2.69869	1.02793	-5.97594
4930503E14Rik	RIKEN cDNA 4930503E14 gene	-0.132335	0.226094	0.0535911	74954	ENSMUSG00000072595	2.66537	-2.02738	-4.57152
4930503E24Rik	eukaryotic translation initiation factor 3, subunit I pseudogene	0.0132751	0.946659	0.835803	75030	ENSMUSG00000112364	2.9736	0.209475	-6.47982
4930503L19Rik	RIKEN cDNA 4930503L19 gene	0.288459	0.124883	0.0214936	269033	ENSMUSG00000044906	6.40936	2.45555	-3.76512
4930504C09Rik	RIKEN cDNA 4930504C09 gene	-0.0352652	0.914914	0.75395	75076	ENSMUSG00000116167	4.30087	-0.316959	-6.45112
4930505A04Rik	RIKEN cDNA 4930505A04 gene	0.0396085	0.862839	0.639227	75087	ENSMUSG00000040919	3.11329	0.474646	-6.38803
4930505M18Rik	RIKEN cDNA 4930505M18 gene	0.0579822	0.839863	0.596231	67641	NA	4.05075	0.536796	-6.35638
4930505N22Rik	RIKEN cDNA 4930505N22 gene	0.00155276	0.995858	0.985408	100174921	ENSMUSG00000097690	5.00381	0.0184763	-6.50196
4930505O19Rik	RIKEN cDNA 4930505O19 gene	-0.0394087	0.811392	0.542679	74705	NA	2.93326	-0.617348	-6.30972
4930505O20Rik	RIKEN cDNA 4930505O20 gene	-0.0426583	0.810831	0.539754	74709	NA	3.29385	-0.621863	-6.30692
4930506C21Rik	RIKEN cDNA 4930506C21 gene	-0.00595671	0.981433	0.942383	75060	ENSMUSG00000087478	4.74512	-0.0730168	-6.49942
4930507A01Rik	RIKEN cDNA 4930507A01 gene	-0.260613	0.107061	0.0171348	75867	NA	4.61167	-2.55674	-3.56069
4930507D05Rik	RIKEN cDNA 4930507D05 gene	0.0509169	0.777386	0.489429	74706	ENSMUSG00000097129	3.58052	0.70174	-6.25408
4930507D10Rik	RIKEN cDNA 4930507D10 gene	0.00613776	0.981369	0.941862	75043	ENSMUSG00000086703	3.34288	0.0736783	-6.49937
4930509E16Rik	RIKEN cDNA 4930509E16 gene	0.00697312	0.97285	0.917255	75115	ENSMUSG00000096986	3.17874	0.104965	-6.49653
4930509E22Rik	RIKEN cDNA 4930509E22 gene	-0.0111617	0.964009	0.891616	75120	NA	3.41511	-0.137678	-6.49249
4930509J09Rik	RIKEN cDNA 4930509J09 gene	0.0371276	0.834708	0.583117	74693	ENSMUSG00000102362	2.51102	0.556175	-6.34573
4930509K18Rik	RIKEN cDNA 4930509K18 gene	-0.0143109	0.939599	0.815111	75819	ENSMUSG00000087137	3.70455	-0.236359	-6.47374
4930510E17Rik	RIKEN cDNA 4930510E17 gene	0.00361747	0.988335	0.963026	74695	NA	2.71075	0.0468317	-6.50102
4930511A02Rik	RIKEN cDNA 4930511A02 gene	0.119488	0.165905	0.0331175	74712	ENSMUSG00000097841	2.40817	2.25747	-4.15064
4930511E03Rik	RIKEN cDNA 4930511E03 gene	-0.036828	0.756331	0.459363	78773	ENSMUSG00000108187	3.30881	-0.751703	-6.21793
4930511J24Rik	RIKEN cDNA 4930511J24 gene	0.00584558	0.974086	0.921961	74714	NA	3.11135	0.0989747	-6.49715
4930512B01Rik	RIKEN cDNA 4930512B01 gene	0.0607437	0.732882	0.427212	74724	NA	2.64965	0.807336	-6.17488
4930512H18Rik	RIKEN cDNA 4930512H18 gene	0.0664359	0.66364	0.341192	75111	NA	3.20335	0.970609	-6.0319
4930512M02Rik	RIKEN cDNA 4930512M02 gene	0.0574865	0.686854	0.368922	102631730	ENSMUSG00000062511	2.70263	0.915298	-6.08309
4930513L20Rik	RIKEN cDNA 4930513L20 gene	-0.0289953	0.933467	0.801554	71656	NA	4.12674	-0.25407	-6.46933
4930513N10Rik	RIKEN cDNA 4930513N10 gene	-0.00133556	0.994464	0.979414	319960	ENSMUSG00000074136	2.80504	-0.0260675	-6.50179
4930513N20Rik	RIKEN cDNA 4930513N20 gene	-0.0710904	0.746103	0.445121	75108	NA	4.00296	-0.776046	-6.19945
4930513O06Rik	RIKEN cDNA 4930513O06 gene	-0.00652428	0.977458	0.930544	75125	ENSMUSG00000031270	2.8029	-0.0880571	-6.49819
4930515G01Rik	RIKEN cDNA 4930515G01 gene	-0.0210586	0.927575	0.78583	67642	ENSMUSG00000092183	4.91246	-0.274714	-6.46379
4930515G13Rik	RIKEN cDNA 4930515G13 gene	0.0626836	0.658257	0.335939	75098	NA	3.0002	0.981425	-6.02157
4930516K23Rik	RIKEN cDNA 4930516K23 gene	-0.184679	0.167738	0.0336749	76875	NA	3.58017	-2.24967	-4.1654
4930517E11Rik	RIKEN cDNA 4930517E11 gene	-0.0471332	0.841503	0.599022	74702	ENSMUSG00000085496	4.00712	-0.5327	-6.35858
4930517G19Rik	RIKEN cDNA 4930517G19 gene	-0.0189787	0.951921	0.852586	74727	NA	4.08499	-0.187785	-6.4842
4930517J16Rik	RIKEN cDNA 4930517J16 gene	-0.0468507	0.820027	0.556859	74722	NA	4.31489	-0.595637	-6.32292
4930517N10Rik	RIKEN cDNA 4930517N10 gene	-0.0327181	0.890817	0.69435	75049	NA	4.01371	-0.397607	-6.42195
4930517O19Rik	RIKEN cDNA 4930517O19 gene	0.0560629	0.776791	0.488105	75075	NA	3.37482	0.703902	-6.25257
4930518F22Rik	RIKEN cDNA 4930518F22 gene	0.0444364	0.830807	0.575177	71655	NA	2.74751	0.568011	-6.33905
4930518I15Rik	RIKEN cDNA 4930518I15 gene	-0.178044	0.424594	0.148779	74704	NA	6.87219	-1.49061	-5.42076
4930518J20Rik	RIKEN cDNA 4930518J20 gene	-0.0251948	0.907697	0.735273	67589	NA	2.71174	-0.341977	-6.44277
4930518P08Rik	RIKEN cDNA 4930518P08 gene	-0.0620161	0.72061	0.410692	71654	ENSMUSG00000113652	4.51186	-0.836927	-6.1508
4930519A11Rik	RIKEN cDNA 4930519A11 gene	0.0689836	0.644387	0.322924	74696	NA	2.90992	1.00873	-5.99501
4930519D14Rik	RIKEN cDNA 4930519D14 gene	0.068232	0.759558	0.464547	75090	ENSMUSG00000086263	3.68678	0.742954	-6.22443
4930519E07Rik	RIKEN cDNA 4930519E07 gene	0.0548684	0.782521	0.497315	74713	NA	3.00239	0.68893	-6.26297
4930519F16Rik	RIKEN cDNA 4930519F16 gene	0.13466	0.492139	0.191723	75106	ENSMUSG00000031325	3.16203	1.34241	-5.61789
4930519G04Rik	RIKEN cDNA 4930519G04 gene	-0.0739837	0.491221	0.190964	67593	ENSMUSG00000029564	2.9034	-1.34479	-5.61487
4930519H02Rik	RIKEN cDNA 4930519H02 gene	0.000933653	0.997052	0.988637	75058	ENSMUSG00000105185	3.01005	0.0143873	-6.50203
4930519N06Rik	RIKEN cDNA 4930519N06 gene	0.0630422	0.840726	0.597627	75082	NA	4.06939	0.534746	-6.35748
4930519P11Rik	RIKEN cDNA 4930519P11 gene	-0.0156749	0.957348	0.870114	74721	NA	3.75368	-0.165229	-6.48825
4930520O04Rik	RIKEN cDNA 4930520O04 gene	0.0578601	0.769364	0.477731	75116	ENSMUSG00000074039	3.64546	0.720962	-6.24046
4930521G14Rik	RIKEN cDNA 4930521G14 gene	-0.0465206	0.703493	0.388339	74707	NA	2.54852	-0.87819	-6.11586
4930521O11Rik	RIKEN cDNA 4930521O11 gene	-0.0152197	0.930108	0.791442	74715	ENSMUSG00000071591	3.43504	-0.267333	-6.46582
4930522H14Rik	RIKEN cDNA 4930522H14 gene	-0.117474	0.561033	0.24614	67646	ENSMUSG00000060491	4.23734	-1.1881	-5.80414
4930522N08Rik	RIKEN cDNA 4930522N08 gene	0.106953	0.574598	0.257126	75094	NA	3.41395	1.16015	-5.83573
4930523C07Rik	RIKEN cDNA 4930523C07 gene	0.0570554	0.780175	0.493338	67647	ENSMUSG00000090394	2.92399	0.695376	-6.25852
4930523O13Rik	RIKEN cDNA 4930523O13 gene	-0.0510336	0.68434	0.365533	74726	ENSMUSG00000115177	2.43738	-0.921905	-6.07712
4930524B15Rik	RIKEN cDNA 4930524B15 gene	-0.0467893	0.889985	0.692865	67592	ENSMUSG00000020299	3.39321	-0.399648	-6.42113
4930524B17Rik	RIKEN cDNA 4930524B17 gene	0.0350775	0.838952	0.594332	74725	ENSMUSG00000107217	3.14878	0.53959	-6.35487
4930524C18Rik	RIKEN cDNA 4930524C18 gene	0.241962	0.0892529	0.0129086	75822	ENSMUSG00000115320	3.27566	2.681	-3.30332
4930524J08Rik	RIKEN cDNA 4930524J08 gene	-0.0772387	0.559924	0.245451	75129	NA	6.40062	-1.18989	-5.8021
4930524O07Rik	RIKEN cDNA 4930524O07 gene	0.0175951	0.932809	0.800471	406209	NA	3.42635	0.255488	-6.46896
4930524O08Rik	RIKEN cDNA 4930524O08 gene	0.0830716	0.668328	0.34726	74700	ENSMUSG00000098627	3.1432	0.958254	-6.04358
4930525G20Rik	RIKEN cDNA 4930525G20 gene	-0.10705	0.346607	0.103996	320163	ENSMUSG00000097276	2.81399	-1.6883	-5.13152
4930526F13Rik	RIKEN cDNA 4930526F13 gene	0.0191617	0.931342	0.795042	75193	NA	4.28253	0.262605	-6.46709
4930526I15Rik	RIKEN cDNA 4930526I15 gene	-0.214057	0.118535	0.0199506	75135	NA	7.36903	-2.48899	-3.69809
4930526L06Rik	RIKEN cDNA 4930526L06 gene	-0.0443294	0.806295	0.531927	75138	ENSMUSG00000097091	2.6922	-0.63401	-6.29928
4930527F18Rik	RIKEN cDNA 4930527F18 gene	0.0162533	0.955884	0.863267	75167	NA	3.38544	0.174029	-6.48673
4930527J03Rik	RIKEN cDNA 4930527J03 gene	-0.0678098	0.718899	0.407602	75164	NA	5.35549	-0.842545	-6.14614
4930528A17Rik	RIKEN cDNA 4930528A17 gene	0.178832	0.143308	0.0267165	67735	NA	4.32009	2.35677	-3.95989
4930528D03Rik	RIKEN cDNA 4930528D03 gene	0.0156044	0.950711	0.848734	75223	ENSMUSG00000097502	3.22512	0.192754	-6.48324
4930528G23Rik	RIKEN cDNA 4930528G23 gene	0.0933995	0.501342	0.198866	75831	ENSMUSG00000084909	2.99488	1.32037	-5.6457
4930529F21Rik	RIKEN cDNA 4930529F21 gene	-0.0145052	0.942079	0.82348	75226	NA	3.26567	-0.225465	-6.47629
4930529K09Rik	RIKEN cDNA 4930529K09 gene	-0.0844051	0.480535	0.183199	75155	ENSMUSG00000115271	3.54046	-1.36956	-5.58309
4930532I03Rik	RIKEN cDNA 4930532I03 gene	0.090488	0.417961	0.144382	75833	ENSMUSG00000112201	2.57311	1.50765	-5.39698
4930532J02Rik	RIKEN cDNA 4930532J02 gene	-0.327928	0.00390374	0.00013514	75195	NA	3.48159	-4.51597	0.994033
4930533B01Rik	RIKEN cDNA 4930533B01 gene	0.0235019	0.932419	0.799739	75166	ENSMUSG00000084798	4.72234	0.256447	-6.46871
4930533B18Rik	RIKEN cDNA 4930533B18 gene	-0.122028	0.617802	0.296055	75168	NA	2.87139	-1.06763	-5.93545
4930533K18Rik	RIKEN cDNA 4930533K18 gene	0.098511	0.591176	0.270694	75189	NA	3.12989	1.12682	-5.87252
4930533L02Rik	RIKEN cDNA 4930533L02 gene	-0.0151497	0.940556	0.818236	75207	NA	3.34924	-0.232289	-6.47471
4930533N22Rik	RIKEN cDNA 4930533N22 gene	-0.0218299	0.937023	0.810136	75205	ENSMUSG00000108803	3.23227	-0.242849	-6.47216
4930534D22Rik	RIKEN cDNA 4930534D22 gene	-0.0116572	0.95868	0.874436	100503594	NA	3.28246	-0.159682	-6.48916
4930534H18Rik	RIKEN cDNA 4930534H18 gene	-0.119154	0.482666	0.184721	68174	NA	3.06465	-1.36464	-5.58944
4930534I15Rik	RIKEN cDNA 4930534I15 gene	0.0370666	0.841512	0.599259	75169	NA	3.49455	0.532353	-6.35877
4930535F04Rik	RIKEN cDNA 4930535F04 gene	-0.00143834	0.99517	0.983758	75183	NA	3.23643	-0.0205663	-6.50192
4930535I16Rik	RIKEN cDNA 4930535I16 gene	0.207363	0.523188	0.214955	75220	NA	4.01063	1.2729	-5.70425
4930537H20Rik	RIKEN cDNA 4930537H20 gene	0.0335439	0.862711	0.638594	75825	NA	4.64394	0.475547	-6.3876
4930539E08Rik	RIKEN cDNA 4930539E08 gene	0.0685564	0.759715	0.464788	207819	ENSMUSG00000048905	5.11802	0.742548	-6.22473
4930539J05Rik	RIKEN cDNA 4930539J05 gene	-0.056316	0.811685	0.543272	319587	ENSMUSG00000097032	3.03958	-0.616433	-6.31028
4930540M05Rik	RIKEN cDNA 4930540M05 gene	-0.0616505	0.839588	0.595945	112414	NA	3.86005	-0.537217	-6.35615
4930542C12Rik	RIKEN cDNA 4930542C12 gene	-0.0097196	0.956293	0.867332	67648	NA	4.04814	-0.168803	-6.48764
4930542C16Rik	RIKEN cDNA 4930542C16 gene	-0.0294613	0.895594	0.707693	75163	NA	3.58888	-0.379336	-6.42913
4930542D17Rik	RIKEN cDNA 4930542D17 gene	0.121117	0.449462	0.164002	75211	ENSMUSG00000116848	6.05981	1.43457	-5.49734
4930542N06Rik	RIKEN cDNA 4930542N06 gene	0.0131363	0.954584	0.859926	75827	NA	5.59787	0.178328	-6.48596
4930543E12Rik	RIKEN cDNA 4930543E12 gene	-0.0313404	0.867815	0.649669	75239	ENSMUSG00000110009	2.43819	-0.459841	-6.395
4930543N07Rik	RIKEN cDNA 4930543N07 gene	0.0602599	0.781645	0.495727	75187	ENSMUSG00000110037	3.89388	0.691501	-6.2612
4930544F09Rik	RIKEN cDNA 4930544F09 gene	-0.112597	0.390443	0.128518	75198	NA	4.18232	-1.5729	-5.3039
4930544G11Rik	RIKEN cDNA 4930544G11 gene	-0.142326	0.361228	0.11173	67653	ENSMUSG00000036463	2.89066	-1.64965	-5.19034
4930544L04Rik	RIKEN cDNA 4930544L04 gene	0.17979	0.267927	0.0696026	78807	NA	4.01717	1.8972	-4.79551
4930544L18Rik	RIKEN cDNA 4930544L18 gene	-0.0303184	0.900806	0.719886	75830	NA	2.8943	-0.362755	-6.43535
4930544M13Rik	RIKEN cDNA 4930544M13 gene	-0.000585166	0.998513	0.994166	75161	ENSMUSG00000051758	2.97808	-0.00738715	-6.5021
4930544N03Rik	RIKEN cDNA 4930544N03 gene	0.00992443	0.957995	0.87324	77628	NA	2.98607	0.161216	-6.48891
4930545H06Rik	RIKEN cDNA 4930545H06 gene	0.113381	0.469962	0.176924	75148	ENSMUSG00000112157	3.58542	1.39019	-5.55624
4930545L23Rik	RIKEN cDNA 4930545L23 gene	0.0596154	0.840172	0.59666	78805	ENSMUSG00000085247	3.80142	0.536166	-6.35672
4930546C10Rik	RIKEN cDNA 4930546C10 gene	0.0232664	0.932809	0.80046	78931	ENSMUSG00000024546	4.02357	0.255502	-6.46896
4930548F15Rik	RIKEN cDNA 4930548F15 gene	-0.0229202	0.938773	0.813474	75300	NA	3.99501	-0.238494	-6.47322
4930548G14Rik	RIKEN cDNA 4930548G14 gene	-0.0254792	0.924815	0.779063	75281	ENSMUSG00000051198	3.94579	-0.283636	-6.46126
4930548H24Rik	RIKEN cDNA 4930548H24 gene	0.0921981	0.720009	0.40929	67656	ENSMUSG00000029138	3.71908	0.839472	-6.14869
4930549C15Rik	RIKEN cDNA 4930549C15 gene	-0.0438918	0.841503	0.599086	75243	ENSMUSG00000114048	4.15374	-0.532606	-6.35863
4930549O18Rik	RIKEN cDNA 4930549O18 gene	-0.0766609	0.447461	0.162549	75335	NA	2.55897	-1.43974	-5.49039
4930550C14Rik	RIKEN cDNA 4930550C14 gene	-0.088099	0.668608	0.34812	75311	ENSMUSG00000005131	2.98481	-0.956515	-6.04521
4930550C17Rik	RIKEN cDNA 4930550C17 gene	0.101514	0.607826	0.286994	75245	ENSMUSG00000097361	3.58232	1.08834	-5.91378
4930550L24Rik	RIKEN cDNA 4930550L24 gene	-0.0166732	0.954133	0.858411	75352	ENSMUSG00000046180	3.35155	-0.180278	-6.48561
4930551I15Rik	RIKEN cDNA 4930551I15 gene	-0.157188	0.288274	0.0776167	75313	NA	3.09098	-1.84166	-4.88774
4930551O13Rik	RIKEN cDNA 4930551O13 gene	0.0221771	0.940339	0.817076	75263	NA	3.27839	0.2338	-6.47435
4930552N02Rik	RIKEN cDNA 4930552N02 gene	0.0769239	0.440642	0.157922	75367	ENSMUSG00000089717	2.74934	1.45643	-5.46776
4930552P12Rik	RIKEN cDNA 4930552P12 gene	0.0696587	0.734896	0.429788	77594	ENSMUSG00000097632	4.20623	0.802786	-6.17851
4930553M12Rik	RIKEN cDNA 4930553M12 gene	-0.00862044	0.979255	0.935176	75246	NA	3.90111	-0.0821712	-6.4987
4930553P13Rik	RIKEN cDNA 4930553P13 gene	0.0665839	0.762023	0.46743	75264	NA	4.2996	0.738115	-6.228
4930553P18Rik	RIKEN cDNA 4930553P18 gene	-0.045847	0.80594	0.531405	75355	ENSMUSG00000106791	4.75095	-0.634824	-6.29876
4930554C24Rik	RIKEN cDNA 4930554C24 gene	0.028595	0.8877	0.6883	75253	ENSMUSG00000099724	2.81674	0.405935	-6.41857
4930554G24Rik	RIKEN cDNA 4930554G24 gene	-0.30169	0.752617	0.45436	75280	ENSMUSG00000085452	4.78721	-0.760201	-6.21154
4930554H23Rik	RIKEN cDNA 4930554H23 gene	0.110934	0.355185	0.108625	77631	ENSMUSG00000097682	4.42285	1.66489	-5.16727
4930555B11Rik	RIKEN cDNA 4930555B11 gene	0.0286718	0.902922	0.725693	75279	ENSMUSG00000086396	3.84842	0.354895	-6.43821
4930555F03Rik	RIKEN cDNA 4930555F03 gene	0.13481	0.384449	0.125096	75359	ENSMUSG00000031559	4.19666	1.58784	-5.28213
4930556A12Rik	RIKEN cDNA 4930556A12 gene	0.0628876	0.722014	0.41268	75333	NA	5.86441	0.833328	-6.15377
4930556A20Rik	RIKEN cDNA 4930556A20 gene	0.0156564	0.952188	0.853579	75277	NA	3.89675	0.186504	-6.48444
4930556H04Rik	RIKEN cDNA 4930556H04 gene	0.11263	0.544005	0.231153	75842	NA	3.27338	1.22777	-5.75816
4930556J24Rik	RIKEN cDNA 4930556J24 gene	0.0299093	0.902922	0.725608	75342	NA	3.38449	0.35501	-6.43817
4930556L07Rik	RIKEN cDNA 4930556L07 gene	0.0410393	0.86525	0.644207	75283	ENSMUSG00000086800	4.49744	0.467572	-6.39139
4930556M19Rik	RIKEN cDNA 4930556M19 gene	0.0323153	0.907016	0.733513	75259	ENSMUSG00000096971	3.0776	0.344346	-6.44194
4930556N09Rik	RIKEN cDNA 4930556N09 gene	-0.043482	0.833065	0.578701	75301	ENSMUSG00000111924	3.37767	-0.562747	-6.34204
4930556N13Rik	RIKEN cDNA 4930556N13 gene	-0.0487775	0.863935	0.642041	75285	ENSMUSG00000092399	5.24947	-0.470645	-6.38993
4930557B21Rik	RIKEN cDNA 4930557B21 gene	0.0549849	0.803555	0.528454	75308	NA	4.00343	0.639431	-6.29582
4930557J02Rik	RIKEN cDNA 4930557J02 gene	-0.043665	0.862839	0.639962	75357	ENSMUSG00000106902	3.26484	-0.4736	-6.38853
4930558J18Rik	RIKEN cDNA 4930558J18 gene	0.0217776	0.932178	0.798198	75323	ENSMUSG00000097519	4.48638	0.258466	-6.46819
4930558J22Rik	RIKEN cDNA 4930558J22 gene	0.0778744	0.671013	0.351926	218102	NA	3.08383	0.948853	-6.05237
4930558K02Rik	RIKEN cDNA 4930558K02 gene	0.0302686	0.913808	0.74887	75368	ENSMUSG00000086277	4.93118	0.323742	-6.44892
4930558N01Rik	RIKEN cDNA 4930558N01 gene	-0.182905	0.150973	0.0289597	75840	NA	6.36425	-2.31971	-4.03168
4930560O18Rik	RIKEN cDNA 4930560O18 gene	0.0236996	0.918172	0.761543	75838	NA	2.72352	0.306846	-6.45431
4930562A09Rik	RIKEN cDNA 4930562A09 gene	0.15975	0.339213	0.100081	75303	NA	4.52987	1.70879	-5.09989
4930562C15Rik	RIKEN cDNA 4930562C15 gene	0.172242	0.37682	0.12071	78809	ENSMUSG00000022518	4.50148	1.60749	-5.25326
4930562D21Rik	RIKEN cDNA 4930562D21 gene	-0.0640037	0.658394	0.336461	75324	NA	3.36869	-0.980345	-6.02261
4930562F07Rik	RIKEN cDNA 4930562F07 gene	0.0381102	0.897751	0.71291	75255	ENSMUSG00000026729	3.96568	0.37223	-6.43183
4930563E18Rik	RIKEN cDNA 4930563E18 gene	-0.01408	0.957348	0.870933	75370	ENSMUSG00000097387	4.54025	-0.164177	-6.48842
4930563E22Rik	RIKEN cDNA 4930563E22 gene	0.0129413	0.953211	0.855765	75304	NA	6.08547	0.183687	-6.48497
4930563F15Rik	RIKEN cDNA 4930563F15 gene	0.0648846	0.761364	0.466476	67658	NA	3.15479	0.739714	-6.22682
4930563N14Rik	RIKEN cDNA 4930563N14 gene	0.0534871	0.578909	0.260529	67668	NA	2.48511	1.15167	-5.84518
4930564B12Rik	RIKEN cDNA 4930564B12 gene	0.106749	0.598097	0.277943	75843	NA	4.61934	1.1095	-5.89124
4930564C03Rik	RIKEN cDNA 4930564C03 gene	0.073354	0.728836	0.422097	75341	NA	3.35198	0.81642	-6.16758
4930564D02Rik	RIKEN cDNA 4930564D02 gene	0.0560071	0.753013	0.455042	75269	ENSMUSG00000051788	4.73772	0.759039	-6.21242
4930565D16Rik	RIKEN cDNA 4930565D16 gene	0.0965505	0.365615	0.114217	75309	ENSMUSG00000104004	4.75908	1.6377	-5.2083
4930565N06Rik	RIKEN cDNA 4930565N06 gene	-0.0536667	0.737681	0.432972	68306	ENSMUSG00000084834	3.43036	-0.797185	-6.18295
4930566D17Rik	RIKEN cDNA 4930566D17 gene	-0.0685335	0.695374	0.378612	75900	NA	3.63631	-0.896624	-6.09974
4930566F21Rik	RIKEN cDNA 4930566F21 gene	-0.0432678	0.854752	0.623776	75844	NA	2.91345	-0.496751	-6.37721
4930566N20Rik	RIKEN cDNA 4930566N20 gene	0.182435	0.260475	0.0666833	75924	NA	3.34435	1.91882	-4.75905
4930567K12Rik	RIKEN cDNA 4930567K12 gene	-0.187858	0.364199	0.113381	75845	ENSMUSG00000109382	3.16682	-1.64169	-5.20232
4930568D16Rik	RIKEN cDNA 4930568D16 gene	-0.00904022	0.965922	0.897281	75859	ENSMUSG00000026882	3.00406	-0.130438	-6.49348
4930568G15Rik	RIKEN cDNA 4930568G15 gene	-0.10948	0.506697	0.202565	75857	ENSMUSG00000102408	3.36809	-1.3092	-5.65964
4930569F06Rik	RIKEN cDNA 4930569F06 gene	0.0181362	0.947852	0.838491	78055	NA	4.42344	0.205994	-6.48056
4930570B17Rik	RIKEN cDNA 4930570B17 gene	0.039004	0.892501	0.69966	75941	NA	3.55372	0.39032	-6.42485
4930570E03Rik	RIKEN cDNA 4930570E03 gene	0.0307329	0.920325	0.766355	78812	ENSMUSG00000116786	3.33686	0.300454	-6.45628
4930570G19Rik	RIKEN cDNA 4930570G19 gene	-0.29881	0.168269	0.0338698	329782	ENSMUSG00000085084	3.17421	-2.24697	-4.1705
4930571B16Rik	RIKEN cDNA 4930571B16 gene	-0.0128846	0.953211	0.855672	613117	NA	4.03634	-0.183807	-6.48495
4930571K23Rik	RIKEN cDNA 4930571K23 gene	-0.0606766	0.78821	0.505275	75861	NA	5.05682	-0.676117	-6.2717
4930572C08Rik	RIKEN cDNA 4930572C08 gene	0.0365188	0.877991	0.669751	75917	NA	3.91956	0.431657	-6.40768
4930572G02Rik	RIKEN cDNA 4930572G02 gene	0.00249382	0.993209	0.97592	75943	NA	4.53606	0.030493	-6.50166
4930572J10Rik	RIKEN cDNA 4930572J10 gene	0.043954	0.838438	0.592626	75884	NA	2.7491	0.542103	-6.3535
4930573C08Rik	RIKEN cDNA 4930573C08 gene	0.00483875	0.985121	0.952509	100504454	ENSMUSG00000115935	3.84265	0.0601671	-6.50029
4930573O21Rik	RIKEN cDNA 4930573O21 gene	-0.141496	0.363064	0.112494	114670	NA	3.53606	-1.64595	-5.1959
4930577N17Rik	RIKEN cDNA 4930577N17 gene	0.164397	0.443981	0.160201	67746	ENSMUSG00000087440	5.20724	1.44816	-5.479
4930578I06Rik	RIKEN cDNA 4930578I06 gene	0.0823555	0.637167	0.316255	67750	ENSMUSG00000021961	2.97526	1.02302	-5.98084
4930578I07Rik	RIKEN cDNA 4930578I07 gene	-0.0908604	0.629151	0.306894	75892	NA	4.0205	-1.04344	-5.96029
4930578M01Rik	RIKEN cDNA 4930578M01 gene	-0.451475	0.018067	0.00125532	75951	ENSMUSG00000097587	4.10416	-3.6429	-1.13137
4930579D07Rik	RIKEN cDNA 4930579D07 gene	0.0306143	0.8785	0.670441	75934	NA	4.25313	0.430695	-6.4081
4930579F01Rik	RIKEN cDNA 4930579F01 gene	0.00150925	0.994464	0.979204	67741	ENSMUSG00000012042	3.40212	0.0263334	-6.50178
4930579G18Rik	RIKEN cDNA 4930579G18 gene	-0.0214658	0.927434	0.784533	75913	NA	4.42036	-0.276422	-6.46331
4930579G24Rik	RIKEN cDNA 4930579G24 gene	0.287479	0.339993	0.100577	75939	ENSMUSG00000027811	7.68637	1.70615	-5.10398
4930579H20Rik	RIKEN cDNA 4930579H20 gene	0.0995913	0.415853	0.143142	75855	ENSMUSG00000101636	2.59413	1.51253	-5.39013
4930579K19Rik	RIKEN cDNA 4930579K19 gene	-0.0400462	0.817771	0.551942	75881	ENSMUSG00000051074	3.06984	-0.603133	-6.31841
4930579P08Rik	RIKEN cDNA 4930579P08 gene	0.030032	0.915264	0.754956	75878	ENSMUSG00000112924	3.71353	0.315617	-6.45155
4930581F22Rik	RIKEN cDNA 4930581F22 gene	0.148749	0.288296	0.0776366	78934	ENSMUSG00000070315	3.82093	1.84153	-4.88796
4930583I09Rik	RIKEN cDNA 4930583I09 gene	0.00740998	0.974221	0.922315	78057	ENSMUSG00000024088	3.63562	0.0985236	-6.49719
4930584F24Rik	RIKEN cDNA 4930584F24 gene	-0.00909628	0.96755	0.90133	75942	ENSMUSG00000029044	3.51022	-0.125268	-6.49415
4930588G05Rik	RIKEN cDNA 4930588G05 gene	-0.505096	0.00923204	0.000475771	78817	NA	7.32885	-4.02545	-0.209675
4930588G17Rik	RIKEN cDNA 4930588G17 gene	-0.0353556	0.880505	0.673741	75920	NA	3.6777	-0.4261	-6.41009
4930588J15Rik	RIKEN cDNA 4930588J15 gene	0.0345538	0.873517	0.659534	67740	NA	4.22091	0.445951	-6.40135
4930589L23Rik	RIKEN cDNA 4930589L23 gene	0.0524504	0.841503	0.599066	75879	ENSMUSG00000068957	3.20167	0.532635	-6.35862
4930589P08Rik	RIKEN cDNA 4930589P08 gene	0.115807	0.453139	0.166317	67748	NA	4.54502	1.42642	-5.50828
4930591A17Rik	RIKEN cDNA 4930591A17 gene	-0.126618	0.529508	0.219425	68175	NA	4.15108	-1.26019	-5.7196
4930592A05Rik	RIKEN cDNA 4930592A05 gene	0.0394087	0.924149	0.776453	75880	ENSMUSG00000115779	4.61716	0.287084	-6.46027
4930592C13Rik	RIKEN cDNA 4930592C13 gene	-0.0567532	0.809129	0.536035	381498	ENSMUSG00000105834	4.68857	-0.627623	-6.30331
4930592I03Rik	RIKEN cDNA 4930592I03 gene	0.0589119	0.782157	0.49644	75853	ENSMUSG00000118339	3.05962	0.690346	-6.262
4930593A02Rik	RIKEN cDNA 4930593A02 gene	0.0386804	0.859148	0.632862	71301	ENSMUSG00000097725	3.74494	0.483722	-6.38364
4930594C11Rik	G1 to S phase transition pseudogene	0.202502	0.038097	0.00373797	77633	ENSMUSG00000103948	3.14388	3.20295	-2.15786
4930594M17Rik	RIKEN cDNA 4930594M17 gene	0.143748	0.598097	0.277962	75937	NA	3.5143	1.10946	-5.89129
4930594M22Rik	RIKEN cDNA 4930594M22 gene	0.136849	0.676993	0.357484	105245866	ENSMUSG00000075463	4.54966	0.937763	-6.06263
4930597G03Rik	RIKEN cDNA 4930597G03 gene	0.0331617	0.887983	0.689301	75377	ENSMUSG00000115540	3.80499	0.404556	-6.41913
4930597L12Rik	RIKEN cDNA 4930597L12 gene	0.0302133	0.897485	0.711906	75385	NA	4.95266	0.373596	-6.43131
4930599N24Rik	RIKEN cDNA 4930599N24 gene	0.00743434	0.97322	0.918528	75383	NA	3.59621	0.103345	-6.4967
4931400O07Rik	RIKEN cDNA 4931400O07 gene	0.130443	0.361263	0.111759	70936	ENSMUSG00000031194	2.6506	1.64951	-5.19055
4931402G19Rik	RIKEN cDNA 4931402G19 gene	0.0788234	0.763777	0.470605	70933	NA	3.93528	0.732803	-6.23188
4931402H11Rik	RIKEN cDNA 4931402H11 gene	0.0680323	0.571568	0.25456	70963	NA	3.33336	1.1666	-5.8285
4931403G20Rik	RIKEN cDNA 4931403G20 gene	0.0929683	0.503526	0.200217	70934	NA	3.29919	1.31628	-5.65083
4931403M11Rik	RIKEN cDNA 4931403M11 gene	-0.0498965	0.891819	0.697616	70955	NA	4.70292	-0.393122	-6.42374
4931406B18Rik	RIKEN cDNA 4931406B18 gene	-0.0262404	0.897089	0.710713	74054	ENSMUSG00000013353	4.15185	-0.375221	-6.4307
4931406C07Rik	RIKEN cDNA 4931406C07 gene	-2.48157	6.00926e-05	2.37371e-07	70984	ENSMUSG00000031938	10.0979	-7.05173	7.09186
4931406E20Rik	RIKEN cDNA 4931406E20 gene	-0.12005	0.51411	0.207419	70985	NA	3.47299	-1.29478	-5.67749
4931406H21Rik	RIKEN cDNA 4931406H21 gene	-0.0335943	0.885891	0.684481	77592	NA	4.29582	-0.411208	-6.41639
4931406P16Rik	RIKEN cDNA 4931406P16 gene	-0.230583	0.134463	0.02425	233103	ENSMUSG00000066571	8.06256	-2.40097	-3.87334
4931407E12Rik	RIKEN cDNA 4931407E12 gene	0.0238792	0.937023	0.809819	70992	NA	3.73215	0.243263	-6.47206
4931407J08Rik	RIKEN cDNA 4931407J08 gene	0.0734986	0.78306	0.497909	70968	NA	3.8515	0.687971	-6.26363
4931408D14Rik	RIKEN cDNA 4931408D14 gene	-0.0428741	0.847308	0.611106	77059	NA	4.75811	-0.515066	-6.36788
4931409D07Rik	RIKEN cDNA 4931409D07 gene	0.0345441	0.914787	0.75203	70983	NA	3.2337	0.319521	-6.45029
4931412I15Rik	RIKEN cDNA 4931412I15 gene	-0.037731	0.897768	0.712967	70995	NA	3.43471	-0.372152	-6.43186
4931413K12Rik	RIKEN cDNA 4931413K12 gene	-0.0378971	0.852039	0.619899	70987	NA	4.12903	-0.502336	-6.3744
4931414P19Rik	RIKEN cDNA 4931414P19 gene	-0.00662118	0.983597	0.947424	74359	ENSMUSG00000022179	5.30609	-0.0666179	-6.49987
4931415C17Rik	RIKEN cDNA 4931415C17 gene	-0.0649973	0.598981	0.278778	70966	NA	3.17922	-1.10753	-5.89336
4931417E11Rik	RIKEN cDNA 4931417E11 gene	0.0104627	0.97035	0.910831	66740	ENSMUSG00000056197	4.09208	0.113149	-6.49562
4931428A05Rik	RIKEN cDNA 4931428A05 gene	-0.028352	0.923779	0.775385	67540	NA	4.88436	-0.288496	-6.45985
4931428F04Rik	RIKEN cDNA 4931428F04 gene	0.288647	0.0235988	0.00185722	74356	ENSMUSG00000014837	4.27882	3.48647	-1.50131
4931428L18Rik	RIKEN cDNA 4931428L18 gene	0.0597763	0.71446	0.402382	70988	ENSMUSG00000086727	2.70519	0.852096	-6.13814
4931429L15Rik	RIKEN cDNA 4931429L15 gene	-0.0321525	0.90936	0.739561	74361	ENSMUSG00000056617	6.15512	-0.336214	-6.44475
4931429P17Rik	RIKEN cDNA 4931429P17 gene	-0.0237893	0.937735	0.811974	70971	ENSMUSG00000047324	3.22304	-0.24045	-6.47275
4931430N09Rik	RIKEN cDNA 4931430N09 gene	0.109682	0.424384	0.148183	74363	NA	2.4994	1.49289	-5.41758
4931431B13Rik	RIKEN cDNA 4931431B13 gene	0.0332192	0.887145	0.686567	70973	ENSMUSG00000108354	3.25562	0.408327	-6.41758
4931431C16Rik	RIKEN cDNA 4931431C16 gene	0.000792308	0.997899	0.991126	74364	ENSMUSG00000055061	3.38576	0.0112352	-6.50207
4931432E15Rik	RIKEN cDNA 4931432E15 gene	0.018444	0.940274	0.816941	70991	NA	2.85699	0.233975	-6.47431
4931432P07Rik	RIKEN cDNA 4931432P07 gene	-0.099097	0.711677	0.39881	320342	NA	3.15289	-0.858678	-6.13258
4931439C15Rik	RIKEN cDNA 4931439C15 gene	-0.0026313	0.990637	0.970523	74367	ENSMUSG00000117661	3.76797	-0.0373302	-6.50142
4932412D23Rik	RIKEN cDNA 4932412D23 gene	-0.0586633	0.705854	0.391553	75722	ENSMUSG00000075070	2.73976	-0.872166	-6.12106
4932414N04Rik	RIKEN cDNA 4932414N04 gene	-0.0829585	0.420885	0.146218	75721	ENSMUSG00000079324	2.75463	-1.50048	-5.40701
4932416J16Rik	RIKEN cDNA 4932416J16 gene	-0.19068	0.441562	0.158598	67541	NA	3.77817	-1.45397	-5.47111
4932422M17Rik	RIKEN cDNA 4932422M17 gene	-0.00923171	0.971263	0.913256	74366	NA	3.59422	-0.110058	-6.49597
4932429P19Rik	RIKEN cDNA 4932429P19 gene	-0.080695	0.735599	0.430524	74389	NA	3.91671	-0.801489	-6.17954
4932430A15Rik	RIKEN cDNA 4932430A15 gene	0.0384184	0.859333	0.633481	74381	NA	2.84701	0.482837	-6.38407
4932431P20Rik	RIKEN cDNA 4932431P20 gene	-0.0857482	0.380085	0.122349	114675	ENSMUSG00000074224	2.59069	-1.60008	-5.26418
4932432N04Rik	RIKEN cDNA 4932432N04 gene	0.0577812	0.758011	0.46297	74382	NA	3.44522	0.745609	-6.22246
4932434E15Rik	RIKEN cDNA 4932434E15 gene	-0.136048	0.48289	0.184926	74390	NA	3.44199	-1.36398	-5.59029
4932435O22Rik	RIKEN cDNA 4932435O22 gene	0.0461721	0.835043	0.584322	319819	ENSMUSG00000062391	2.91459	0.554384	-6.34673
4932438A13Rik	RIKEN cDNA 4932438A13 gene	-0.209507	0.364245	0.113467	229227	ENSMUSG00000037270	4.52605	-1.64128	-5.20293
4932438H23Rik	RIKEN cDNA 4932438H23 gene	0.0637362	0.812637	0.544507	74387	ENSMUSG00000039851	3.20854	0.614532	-6.31146
4932439E07Rik	RIKEN cDNA 4932439E07 gene	0.0767016	0.612547	0.290745	103405	NA	4.08795	1.07971	-5.92285
4932441J04Rik	RIKEN cDNA 4932441J04 gene	-0.0248346	0.922407	0.77193	319216	ENSMUSG00000097216	4.47117	-0.293066	-6.45851
4932441P12Rik	RIKEN cDNA 4932441P12 gene	-0.0214899	0.891939	0.697798	74394	NA	2.59639	-0.392873	-6.42384
4932442E05Rik	RIKEN cDNA 4932442E05 gene	0.0519517	0.821829	0.559384	74415	NA	2.73652	0.591803	-6.3252
4932443L11Rik	RIKEN cDNA 4932443L11 gene	-0.195901	0.225681	0.0533937	78899	NA	5.01871	-2.02919	-4.56834
4932702M13Rik	RIKEN cDNA 4932702M13 gene	-0.0764197	0.544002	0.231109	74418	NA	2.89734	-1.22789	-5.75802
4932702P03Rik	RIKEN cDNA 4932702P03 gene	-0.0693485	0.728836	0.422203	73326	ENSMUSG00000086796	3.37579	-0.816231	-6.16773
4932703K07Rik	RIKEN cDNA 4932703K07 gene	-0.0828064	0.612818	0.291155	71006	NA	4.23043	-1.07877	-5.92384
4933400A11Rik	capping protein (actin filament) muscle Z-line, alpha 1 pseudogene	-0.0472954	0.754786	0.457216	66747	ENSMUSG00000055357	2.80037	-0.755343	-6.2152
4933400F21Rik	RIKEN cDNA 4933400F21 gene	0.128155	0.475604	0.180234	74403	NA	3.9354	1.37924	-5.57054
4933401B06Rik	GLE1 RNA export mediator pseudogene	0.154836	0.217918	0.0505419	71011	ENSMUSG00000055700	2.87404	2.05601	-4.52085
4933401D09Rik	RIKEN cDNA 4933401D09 gene	-0.0399294	0.827067	0.569125	71008	ENSMUSG00000116924	3.22291	-0.577088	-6.33383
4933401H06Rik	RIKEN cDNA 4933401H06 gene	-0.0492634	0.818473	0.553955	71038	ENSMUSG00000106306	5.29734	-0.600061	-6.32027
4933401J01Rik	RIKEN cDNA 4933401J01 gene	-0.0559311	0.820208	0.557342	71042	NA	3.21166	-0.594904	-6.32336
4933401L05Rik	RIKEN cDNA 4933401L05 gene	-0.178738	0.264032	0.0682307	71051	NA	4.64548	-1.90726	-4.77858
4933402C05Rik	RIKEN cDNA 4933402C05 gene	-0.0135903	0.951778	0.851922	71025	NA	3.4175	-0.188641	-6.48404
4933402C06Rik	RIKEN cDNA 4933402C06 gene	-0.0142444	0.934451	0.803258	71029	ENSMUSG00000102004	5.80908	-0.251839	-6.4699
4933402D24Rik	RIKEN cDNA 4933402D24 gene	-0.0399104	0.877823	0.668999	74426	ENSMUSG00000025961	3.87532	-0.432706	-6.40723
4933402E13Rik	RIKEN cDNA 4933402E13 gene	0.0262031	0.908618	0.73696	74437	ENSMUSG00000045330	3.00609	0.339708	-6.44355
4933402E15Rik	RIKEN cDNA 4933402E15 gene	0.0580575	0.743565	0.440724	74056	NA	3.75493	0.783656	-6.19356
4933402J07Rik	RIKEN cDNA 4933402J07 gene	0.0665382	0.69132	0.373592	330820	ENSMUSG00000069971	4.03597	0.906258	-6.09119
4933402J15Rik	RIKEN cDNA 4933402J15 gene	0.0124871	0.969575	0.908616	74425	ENSMUSG00000115845	3.97064	0.115973	-6.49529
4933402N03Rik	RIKEN cDNA 4933402N03 gene	0.0204892	0.913808	0.748851	233918	ENSMUSG00000013668	4.35654	0.323768	-6.44891
4933403J19Rik	RIKEN cDNA 4933403J19 gene	-0.0665978	0.681977	0.362758	71021	NA	3.41754	-0.927347	-6.07218
4933403L11Rik	RIKEN cDNA 4933403L11 gene	0.0426	0.826255	0.567326	71032	NA	3.04018	0.579796	-6.33226
4933403O08Rik	RIKEN cDNA 4933403O08 gene	-0.0201663	0.907356	0.734716	71030	ENSMUSG00000079460	2.74144	-0.342727	-6.44251
4933404G15Rik	RIKEN cDNA 4933404G15 gene	-0.0306958	0.893233	0.701087	74066	ENSMUSG00000116096	4.06067	-0.388365	-6.42562
4933404I11Rik	RIKEN cDNA 4933404I11 gene	-0.0183818	0.941248	0.82148	71050	NA	3.0073	-0.228066	-6.47569
4933404K08Rik	RIKEN cDNA 4933404K08 gene	-0.0405828	0.826594	0.56812	74061	ENSMUSG00000085122	3.91716	-0.5786	-6.33295
4933404K13Rik	RIKEN cDNA 4933404K13 gene	0.0164216	0.950582	0.848178	71018	ENSMUSG00000111342	3.7993	0.193472	-6.4831
4933404M09Rik	RIKEN cDNA 4933404M09 gene	0.00448037	0.984494	0.949733	74404	NA	3.15026	0.063689	-6.50007
4933404O12Rik	RIKEN cDNA 4933404O12 gene	0.000952944	0.996738	0.987606	66752	ENSMUSG00000097908	4.54977	0.0156924	-6.50201
4933405D12Rik	RIKEN cDNA 4933405D12 gene	0.11633	0.463349	0.172417	74057	ENSMUSG00000097852	3.3315	1.40537	-5.53627
4933405E24Rik	RIKEN cDNA 4933405E24 gene	0.00858429	0.978901	0.933825	71056	ENSMUSG00000086209	3.14151	0.083887	-6.49855
4933405L10Rik	RIKEN cDNA 4933405L10 gene	0.116256	0.5512	0.236582	71046	ENSMUSG00000013158	4.63203	1.21319	-5.77522
4933405O20Rik	RIKEN cDNA 4933405O20 gene	0.0704486	0.723966	0.416258	243996	ENSMUSG00000084234	4.03162	0.826876	-6.15907
4933406B15Rik	RIKEN cDNA 4933406B15 gene	0.0580355	0.748525	0.449174	71064	NA	3.67429	0.769072	-6.2048
[truncated: 19,088 more rows]

## Sheet: Brn2 hom vs. Brn2 WT sign.
SYMBOL	GENENAME	logFC	adj.P.Val	P.Value	ENTREZID	ENSEMBLID	AveExpr	t	B
[truncated: 289 more rows]

## Sheet: Brn2 het vs. Brn2 WT sign.
SYMBOL	GENENAME	logFC	adj.P.Val	P.Value	ENTREZID	ENSEMBLID	AveExpr	t	B
[truncated: 399 more rows]
