# Supplementary material for: BRN2 is a non-canonical melanoma tumor-suppressor
Source: Nat Commun. 2021 Jun 17;12:3707. doi: 10.1038/s41467-021-23973-5 (PMC8211827; doi:10.1038/s41467-021-23973-5)
Supplement: Supplementary file 7 — Supplementary Data 4 [file 41467_2021_23973_MOESM7_ESM.xlsx]

## Sheet: Sample description
Sample_Name	Sample ID Platform	Genotype	SEX	RIN	Status
BRN2_WT_CELL_1	MM52-ARN0011	Tyr::CreErT2::BrafV600E F/+ Pten F/+ BRN2 +/+	FEM	9.4	wt
BRN2_WT_CELL_2	MM52-ARN0012	Tyr::CreErT2::BrafV600E F/+ Pten F/+ BRN2 +/+	FEM	8.9	wt
BRN2_WT_CELL_3	MM52-ARN0013	Tyr::CreErT2::BrafV600E F/+ Pten F/+ BRN2 +/+	FEM	9.8	wt
BRN2_WT_CELL_4	MM52-ARN0014	Tyr::CreErT2::BrafV600E F/+ Pten F/+ BRN2 +/+	FEM	9.8	wt
BRN2_HET_CELL_1	MM52-ARN0024	Tyr::CreErT2::BrafV600E F/+ Pten F/+ BRN2 F/+	MAL	10	HETLOSS
BRN2_HET_CELL_2	MM52-ARN0025	Tyr::CreErT2::BrafV600E F/+ Pten F/+ BRN2 F/+	MAL	9.5	HETLOSS
BRN2_HOM_CELL_1	MM52-ARN0026	Tyr::CreErT2::BrafV600E F/+ Pten F/+ BRN2 F/+	FEM	9.6	HETLOSS
BRN2_HOM_CELL_2	MM52-ARN0027	Tyr::CreErT2::BrafV600E F/+ Pten F/+ BRN2 F/+	FEM	9.8	HETLOSS
BRN2_HOM_CELL_3	MM52-ARN0028	Tyr::CreErT2::BrafV600E F/+ Pten F/+ BRN2 F/+	FEM	9.6	HETLOSS
Abbreviation
Brn2 hom vs. Brn2 WT sign. = Brn2 hom vs. Brn2 WT with logFC >+3sd with P<0.05
Brn2 het vs. Brn2 WT sign. = Brn2 het vs. Brn2 WT with log FC>+3sd p<0.05
Brn2 hom vs. Brn2 het sign. = Brn2 hom vs. Brn2 het with log FC>+3sd p<0.05

## Sheet: Brn2 hom vs Brn2 WT
SYMBOL	GENENAME	logFC	adj.P.Val	P.Value	ENTREZID	ENSEMBLID	AveExpr	t	B
Tmem223	transmembrane protein 223	-3.44855	0.00225028	2.07069e-07	66836	ENSMUSG00000117924	9.124	-16.4458	6.18942
Pdzrn4	PDZ domain containing RING finger 4	2.73528	0.00225028	2.50791e-07	239618	ENSMUSG00000036218	5.14936	16.0429	6.09121
Gm10451	predicted gene 10451	-3.98088	0.00225028	2.34815e-07	100041694	ENSMUSG00000073000	5.6537	-16.1803	6.12524
Colgalt2	collagen beta(1-O)galactosyltransferase 2	2.28582	0.00225028	2.49602e-07	269132	ENSMUSG00000032649	5.88845	16.0527	6.09368
Lipa	lysosomal acid lipase A	-4.97323	0.00251882	3.98077e-07	16889	ENSMUSG00000024781	8.79974	-15.109	5.84381
Crlf1	cytokine receptor-like factor 1	-2.27594	0.00251882	4.21078e-07	12931	ENSMUSG00000007888	10.0628	-14.999	5.81272
Mab21l1	mab-21-like 1	-3.23894	0.00380056	7.41241e-07	17116	ENSMUSG00000056947	5.59828	-13.9328	5.48737
Cspg5	chondroitin sulfate proteoglycan 5	2.93102	0.00652506	1.85725e-06	29873	ENSMUSG00000032482	6.71935	12.3496	4.91173
Slc1a1	solute carrier family 1 (neuronal/epithelial high affinity glutamate transporter, system Xag), member 1	2.44877	0.0115423	4.1807e-06	20510	ENSMUSG00000024935	5.56224	11.0895	4.35606
Rab3il1	RAB3A interacting protein (rabin3)-like 1	1.30467	0.014643	5.71178e-06	74760	ENSMUSG00000024663	6.461	10.6364	4.13104
Fgf13	fibroblast growth factor 13	-5.57406	0.0157558	6.58486e-06	14168	ENSMUSG00000031137	7.3232	-10.4353	4.02646
Wwc1	WW, C2 and coiled-coil domain containing 1	2.70891	0.0252852	1.38187e-05	211652	ENSMUSG00000018849	8.69611	9.44036	3.46179
Pf4	platelet factor 4	2.3664	0.0252852	1.33647e-05	56744	ENSMUSG00000029373	5.5464	9.48337	3.48793
Mageh1	melanoma antigen, family H, 1	-4.91751	0.0252852	1.23706e-05	75625	ENSMUSG00000047238	6.1213	-9.58353	3.54816
Egfl8	EGF-like domain 8	-1.3649	0.0252852	1.4871e-05	81701	ENSMUSG00000015467	8.22878	-9.34645	3.40415
Clcn7	chloride channel, voltage-sensitive 7	0.951738	0.0252852	1.13956e-05	26373	ENSMUSG00000036636	8.05294	9.6909	3.61176
Agpat2	1-acylglycerol-3-phosphate O-acyltransferase 2 (lysophosphatidic acid acyltransferase, beta)	-2.15541	0.0252852	1.52459e-05	67512	ENSMUSG00000026922	7.243	-9.31478	3.38453
1700048O20Rik	RIKEN cDNA 1700048O20 gene	1.95458	0.0252852	1.5499e-05	69430	ENSMUSG00000043773	5.14838	9.29388	3.37153
Tle4	transducin-like enhancer of split 4	1.4118	0.0270805	1.85618e-05	21888	ENSMUSG00000024642	7.63143	9.06759	3.22821
Fggy	FGGY carbohydrate kinase domain containing	-2.21187	0.0270805	1.85613e-05	75578	ENSMUSG00000028573	7.0949	-9.06762	3.22824
Dio2	deiodinase, iodothyronine, type II	1.71473	0.0291258	2.10992e-05	13371	ENSMUSG00000007682	5.13705	8.90965	3.1253
Hist1h1c	histone cluster 1, H1c	-1.76488	0.0368636	3.211e-05	50708	ENSMUSG00000036181	10.3655	-8.40798	2.78193
Car2	carbonic anhydrase 2	4.32207	0.0368636	3.38942e-05	12349	ENSMUSG00000027562	7.41584	8.3451	2.73706
Slc22a23	solute carrier family 22, member 23	-1.31056	0.0374962	3.83428e-05	73102	ENSMUSG00000038267	8.60074	-8.20315	2.63417
Rbm12b1	RNA binding motif protein 12 B1	-2.73646	0.0374962	3.98241e-05	72397	ENSMUSG00000046667	4.75893	-8.15992	2.6024
Ptprg	protein tyrosine phosphatase, receptor type, G	-4.65481	0.0374962	3.95722e-05	19270	ENSMUSG00000021745	7.47615	-8.16715	2.60772
Fam49a	family with sequence similarity 49, member A	-4.52426	0.0374962	4.0796e-05	76820	ENSMUSG00000020589	6.95738	-8.13252	2.58215
Ak3	adenylate kinase 3	0.956845	0.0374962	4.06734e-05	56248	ENSMUSG00000024782	10.3367	8.13593	2.58468
Ajuba	ajuba LIM protein	-0.850843	0.0374962	4.17889e-05	16475	ENSMUSG00000022178	8.07175	-8.10526	2.56193
Tjp2	tight junction protein 2	1.37163	0.0431349	5.35732e-05	21873	ENSMUSG00000024812	7.89054	7.82796	2.35141
Galnt12	polypeptide N-acetylgalactosaminyltransferase 12	-2.09953	0.0443389	5.74212e-05	230145	ENSMUSG00000039774	4.67065	-7.7519	2.29211
Cd38	CD38 antigen	2.79908	0.0443389	5.9298e-05	12494	ENSMUSG00000029084	9.7046	7.71683	2.26454
Tmem98	transmembrane protein 98	-3.62175	0.0443592	6.42689e-05	103743	ENSMUSG00000035413	8.30456	-7.62961	2.19532
Phldb2	pleckstrin homology like domain, family B, member 2	-2.88465	0.0445863	6.81721e-05	208177	ENSMUSG00000033149	7.17721	-7.56622	2.14445
Msrb1	methionine sulfoxide reductase B1	1.79938	0.0445863	6.95671e-05	27361	ENSMUSG00000075705	9.82668	7.54453	2.12693
Tulp3	tubby-like protein 3	1.332	0.0446453	7.0903e-05	22158	ENSMUSG00000001521	10.8056	7.52422	2.11046
Mansc1	MANSC domain containing 1	2.41992	0.0486327	8.80757e-05	67729	ENSMUSG00000032718	4.54865	7.29556	1.92162
Efna4	ephrin A4	-1.40571	0.0486327	8.66055e-05	13639	ENSMUSG00000028040	6.98241	-7.31311	1.93635
Car12	carbonic anhydrase 12	2.38164	0.0486327	8.46341e-05	76459	ENSMUSG00000032373	5.38802	7.33717	1.95648
Cadm2	cell adhesion molecule 2	-1.3727	0.0486327	8.45078e-05	239857	ENSMUSG00000064115	3.19061	-7.33873	1.95778
Brwd1	bromodomain and WD repeat domain containing 1	-1.37173	0.0486327	8.7556e-05	93871	ENSMUSG00000022914	7.60751	-7.30172	1.9268
Telo2	telomere maintenance 2	0.986108	0.0503597	9.26064e-05	71718	ENSMUSG00000024170	7.90701	7.24344	1.87765
Tacc2	transforming, acidic coiled-coil containing protein 2	-1.16704	0.0532196	0.000100831	57752	ENSMUSG00000030852	9.36932	-7.1557	1.80284
Serpine1	serine (or cysteine) peptidase inhibitor, clade E, member 1	-2.09873	0.0532196	0.000100629	18787	ENSMUSG00000037411	6.61349	-7.15776	1.80461
Gm19439	predicted gene, 19439	2.52787	0.0554489	0.000110646	100502895	NA	4.95607	7.06084	1.72082
Eml1	echinoderm microtubule associated protein like 1	-0.832707	0.0556851	0.000114446	68519	ENSMUSG00000058070	7.66705	-7.02658	1.69092
Etl4	enhancer trap locus 4	-3.63328	0.0660133	0.000154169	208618	ENSMUSG00000036617	6.33876	-6.72975	1.42512
6330403L08Rik	RIKEN cDNA 6330403L08 gene	-1.22864	0.0660133	0.000147059	70744	NA	7.51321	-6.77616	1.46747
2310030G06Rik	RIKEN cDNA 2310030G06 gene	-1.30955	0.0660133	0.000151959	66952	ENSMUSG00000032062	6.33015	-6.74393	1.43809
Snx3	sorting nexin 3	0.537177	0.0685444	0.000171727	54198	ENSMUSG00000019804	12.2517	6.62462	1.32807
Grik2	glutamate receptor, ionotropic, kainate 2 (beta 2)	1.09389	0.0685444	0.000170911	14806	ENSMUSG00000056073	6.24242	6.62924	1.33237
Cdh20	cadherin 20	1.63322	0.0685444	0.000165568	23836	ENSMUSG00000050840	5.53052	6.66009	1.36099
Adgrl1	adhesion G protein-coupled receptor L1	-2.19417	0.0685444	0.000175112	330814	ENSMUSG00000013033	7.82088	-6.60572	1.31046
6720475J19Rik	RIKEN cDNA 6720475J19 gene	-1.85199	0.0685444	0.000176822	68157	NA	6.23648	-6.59633	1.30169
Actr3b	ARP3 actin-related protein 3B	1.47356	0.0703725	0.000186269	242894	ENSMUSG00000056367	5.36138	6.54619	1.25464
Shroom2	shroom family member 2	-2.55335	0.0704787	0.000193024	110380	ENSMUSG00000045180	6.63858	-6.51202	1.22238
Scly	selenocysteine lyase	1.25184	0.0704787	0.000194568	50880	ENSMUSG00000026307	8.5311	6.5044	1.21517
Il16	interleukin 16	2.55057	0.0704787	0.0002179	16170	ENSMUSG00000001741	7.08981	6.39673	1.11229
Galnt3	polypeptide N-acetylgalactosaminyltransferase 3	2.5481	0.0704787	0.000211254	14425	ENSMUSG00000026994	6.86115	6.42605	1.14047
Gadd45b	growth arrest and DNA-damage-inducible 45 beta	2.00718	0.0704787	0.000217288	17873	ENSMUSG00000015312	7.50407	6.39939	1.11484
Fzd9	frizzled class receptor 9	2.06502	0.0704787	0.000193101	14371	ENSMUSG00000049551	6.33117	6.51164	1.22202
Dixdc1	DIX domain containing 1	2.714	0.0704787	0.00021116	330938	ENSMUSG00000032064	6.53061	6.42647	1.14087
Cox7a2l	cytochrome c oxidase subunit 7A2 like	0.783953	0.0704787	0.000198341	20463	ENSMUSG00000024248	11.8887	6.48605	1.19775
Cobl	cordon-bleu WH2 repeat	1.02042	0.0704787	0.000215382	12808	ENSMUSG00000020173	6.80578	6.40772	1.12286
B930036G03Rik	RIKEN cDNA B930036G03 gene	1.14048	0.0704787	0.000217969	408070	NA	6.87519	6.39643	1.112
Hibadh	3-hydroxyisobutyrate dehydrogenase	0.63898	0.0722905	0.000225587	58875	ENSMUSG00000029776	10.8256	6.36403	1.0807
Tshz3	teashirt zinc finger family member 3	-2.38628	0.0727542	0.000249491	243931	ENSMUSG00000021217	6.44609	-6.26969	0.988713
Slain1	SLAIN motif family, member 1	1.89943	0.0727542	0.000230451	105439	ENSMUSG00000055717	5.92432	6.34396	1.06125
Mras	muscle and microspikes RAS	1.35462	0.0727542	0.000239105	17532	ENSMUSG00000032470	8.02378	6.3094	1.02759
Micos13	mitochondrial contact site and cristae organizing system subunit 13	0.617165	0.0727542	0.000252991	224904	ENSMUSG00000049760	11.1676	6.25672	0.975962
Kat2b	K(lysine) acetyltransferase 2B	0.882566	0.0727542	0.00024926	18519	ENSMUSG00000000708	9.60334	6.27055	0.989562
Iqsec1	IQ motif and Sec7 domain 1	1.16109	0.0727542	0.000251298	232227	ENSMUSG00000034312	8.71159	6.26297	0.98211
Carmil1	capping protein regulator and myosin 1 linker 1	-1.59781	0.0727542	0.000251967	68732	ENSMUSG00000021338	5.77665	-6.26049	0.979675
Cyp2d22	cytochrome P450, family 2, subfamily d, polypeptide 22	2.5035	0.0753168	0.0002683	56448	ENSMUSG00000061740	5.77653	6.20222	0.922117
Copb2	coatomer protein complex, subunit beta 2 (beta prime)	-0.714368	0.0772673	0.000278786	50797	ENSMUSG00000032458	10.8034	-6.16684	0.886919
Slc22a5	solute carrier family 22 (organic cation transporter), member 5	0.634802	0.0778652	0.000292881	20520	ENSMUSG00000018900	8.80374	6.12153	0.841567
Lmcd1	LIM and cysteine-rich domains 1	3.4461	0.0778652	0.000288875	30937	ENSMUSG00000057604	7.3997	6.13416	0.854241
Ddr1	discoidin domain receptor family, member 1	0.680148	0.0778652	0.000290102	12305	ENSMUSG00000003534	8.60185	6.13027	0.85034
Etv5	ets variant 5	1.23222	0.078745	0.000306224	104156	ENSMUSG00000013089	10.8951	6.0808	0.800534
Eps8l1	EPS8-like 1	1.24541	0.078745	0.000319075	67425	ENSMUSG00000006154	4.99949	6.04338	0.762615
Eci1	enoyl-Coenzyme A delta isomerase 1	0.890848	0.078745	0.000319452	13177	ENSMUSG00000024132	9.45779	6.04231	0.761525
Ccdc159	coiled-coil domain containing 159	1.38028	0.078745	0.000319848	67119	ENSMUSG00000006241	5.77617	6.04118	0.760381
Agpat3	1-acylglycerol-3-phosphate O-acyltransferase 3	1.04198	0.078745	0.000301432	28169	ENSMUSG00000001211	10.0732	6.0952	0.815069
Abhd6	abhydrolase domain containing 6	1.38948	0.078745	0.00030644	66082	ENSMUSG00000025277	8.30289	6.08016	0.799886
9630013D21Rik	RIKEN cDNA 9630013D21 gene	0.789047	0.078745	0.000317854	319743	NA	3.32043	6.04687	0.766154
Phactr2	phosphatase and actin regulator 2	1.052	0.0792954	0.000324873	215789	ENSMUSG00000062866	6.45416	6.02704	0.745988
Parp8	poly (ADP-ribose) polymerase family, member 8	-2.2743	0.0792954	0.000342447	52552	ENSMUSG00000021725	5.48952	-5.97941	0.697285
Olfm1	olfactomedin 1	-2.93791	0.0792954	0.000341415	56177	ENSMUSG00000026833	7.76159	-5.98213	0.70008
Mrps34	mitochondrial ribosomal protein S34	0.803144	0.0792954	0.00033494	79044	ENSMUSG00000038880	10.8644	5.99942	0.717787
Slc1a3	solute carrier family 1 (glial high affinity glutamate transporter), member 3	3.23032	0.0796979	0.000350848	20512	ENSMUSG00000005360	5.36921	5.95758	0.674853
Ntm	neurotrimin	-3.28766	0.0796979	0.000350298	235106	ENSMUSG00000059974	7.62626	-5.95899	0.676304
Mocs2	molybdenum cofactor synthesis 2	-1.52483	0.0807943	0.000364563	17434	ENSMUSG00000015536	10.536	-5.92315	0.639321
Mmd2	monocyte to macrophage differentiation-associated 2	2.70493	0.0807943	0.00036693	75104	ENSMUSG00000039533	6.7155	5.91736	0.63332
Cdc42ep5	CDC42 effector protein (Rho GTPase binding) 5	-2.60481	0.0807943	0.000358622	58804	ENSMUSG00000063838	7.93577	-5.93789	0.65455
Akr1c13	aldo-keto reductase family 1, member C13	-2.02739	0.0812827	0.000373897	27384	ENSMUSG00000021213	7.66782	-5.90053	0.61587
Cbs	cystathionine beta-synthase	0.99326	0.081545	0.000381994	12411	ENSMUSG00000024039	5.55301	5.8814	0.595982
Atp10b	ATPase, class V, type 10B	-1.66023	0.081545	0.000383802	319767	ENSMUSG00000055415	6.05236	-5.8772	0.591598
Pde7b	phosphodiesterase 7B	1.36693	0.0815501	0.000386267	29863	ENSMUSG00000019990	9.39151	5.87149	0.585651
Hoga1	4-hydroxy-2-oxoglutarate aldolase 1	0.600805	0.0817842	0.000391933	67432	ENSMUSG00000025176	5.53031	5.85853	0.57212
Ppargc1b	peroxisome proliferative activated receptor, gamma, coactivator 1 beta	1.01037	0.0833774	0.000402318	170826	ENSMUSG00000033871	6.5536	5.8353	0.547806
Hagh	hydroxyacyl glutathione hydrolase	1.11433	0.0833774	0.000404215	14651	ENSMUSG00000024158	9.64431	5.83113	0.543432
Zfp811	zinc finger protein 811	1.26539	0.0849046	0.000417479	240063	ENSMUSG00000055202	3.96868	5.80255	0.513379
Usp22	ubiquitin specific peptidase 22	-0.875569	0.0849046	0.000422914	216825	ENSMUSG00000042506	9.76264	-5.79112	0.501331
Hk1	hexokinase 1	0.956549	0.0849046	0.000421903	15275	ENSMUSG00000037012	11.2778	5.79323	0.503561
Dock6	dedicator of cytokinesis 6	1.4713	0.0849046	0.000418352	319899	ENSMUSG00000032198	7.56518	5.8007	0.511435
Ndufa12	NADH:ubiquinone oxidoreductase subunit A12	0.619548	0.085545	0.000433791	66414	ENSMUSG00000020022	10.9511	5.76874	0.477665
Vamp1	vesicle-associated membrane protein 1	0.923563	0.0859766	0.000450098	22317	ENSMUSG00000030337	5.75563	5.73631	0.443239
Nacc2	nucleus accumbens associated 2, BEN and BTB (POZ) domain containing	0.620211	0.0859766	0.000448865	67991	ENSMUSG00000026932	9.35492	5.73872	0.445801
Cped1	cadherin-like and PC-esterase domain containing 1	1.04912	0.0878014	0.000462357	214642	ENSMUSG00000062980	4.95442	5.71277	0.418147
Rbm28	RNA binding motif protein 28	0.645657	0.0886712	0.00047682	68272	ENSMUSG00000029701	9.08488	5.68587	0.389361
Glipr1	GLI pathogenesis-related 1 (glioma)	-5.19396	0.0886712	0.000476556	73690	ENSMUSG00000056888	8.39913	-5.68635	0.389878
Hfe	homeostatic iron regulator	2.29006	0.0892928	0.000486025	15216	ENSMUSG00000006611	6.95297	5.66921	0.371477
Cnnm2	cyclin M2	0.7014	0.0892928	0.000487626	94219	ENSMUSG00000064105	6.49404	5.66635	0.3684
Tmem141	transmembrane protein 141	1.50721	0.0894865	0.000493671	51875	ENSMUSG00000026939	7.48965	5.65563	0.356871
Ramp1	receptor (calcitonin) activity modifying protein 1	2.4433	0.0894865	0.000491506	51801	ENSMUSG00000034353	6.55333	5.65945	0.360984
Camk1	calcium/calmodulin-dependent protein kinase I	0.981199	0.0904162	0.000508876	52163	ENSMUSG00000030272	10.5697	5.62931	0.328464
Aida	axin interactor, dorsalization associated	-0.939276	0.0911318	0.000517982	108909	ENSMUSG00000042901	9.8718	-5.61396	0.311844
Bbs12	Bardet-Biedl syndrome 12 (human)	-1.78275	0.09156	0.000522967	241950	ENSMUSG00000051444	5.88344	-5.60568	0.302866
Hvcn1	hydrogen voltage-gated channel 1	0.954301	0.0915725	0.000525589	74096	ENSMUSG00000064267	5.32522	5.60136	0.298175
Nt5dc3	5'-nucleotidase domain containing 3	0.962755	0.0923424	0.000532581	103466	ENSMUSG00000054027	10.146	5.58995	0.285781
Fkbp10	FK506 binding protein 10	-2.29079	0.0945898	0.000553449	14230	ENSMUSG00000001555	9.38856	-5.55686	0.249705
Sft2d1	SFT2 domain containing 1	0.863379	0.0954384	0.000563733	106489	ENSMUSG00000073468	10.0304	5.54106	0.232411
Gm17491	predicted gene, 17491	-0.830163	0.0957619	0.00057098	100502938	NA	5.76564	-5.53011	0.220407
Ninj1	ninjurin 1	1.23038	0.0961022	0.000575687	18081	ENSMUSG00000037966	10.3409	5.52308	0.21269
Sh3bgr	SH3-binding domain glutamic acid-rich protein	0.567856	0.0961995	0.00057895	50795	ENSMUSG00000040666	4.02609	5.51824	0.207376
Mfhas1	malignant fibrous histiocytoma amplified sequence 1	1.29747	0.0963361	0.000592998	52065	ENSMUSG00000070056	9.03433	5.49776	0.184825
Ier3	immediate early response 3	0.853682	0.0963361	0.000587379	15937	ENSMUSG00000003541	11.9236	5.50589	0.193782
Ext1	exostoses (multiple) 1	-0.546304	0.0963361	0.000591272	14042	ENSMUSG00000061731	9.07251	-5.50024	0.187567
Cisd1	CDGSH iron sulfur domain 1	0.607245	0.0963361	0.000593192	52637	ENSMUSG00000037710	11.461	5.49748	0.184516
Zbtb22	zinc finger and BTB domain containing 22	0.893469	0.0984891	0.000609194	81630	ENSMUSG00000051390	8.95595	5.47479	0.15946
Mapk1	mitogen-activated protein kinase 1	-0.527063	0.0990922	0.00062283	26413	ENSMUSG00000063358	10.6628	-5.45597	0.138609
Deup1	deuterosome assembly protein 1	0.510012	0.0990922	0.000623968	234964	ENSMUSG00000039977	4.53183	5.45442	0.136889
Abca3	ATP-binding cassette, sub-family A (ABC1), member 3	1.23322	0.0990922	0.000621314	27410	ENSMUSG00000024130	9.42252	5.45804	0.140906
Retsat	retinol saturase (all trans retinol 13,14 reductase)	1.15517	0.100199	0.000637352	67442	ENSMUSG00000056666	8.21982	5.43641	0.116886
Gatm	glycine amidinotransferase (L-arginine:glycine amidinotransferase)	4.59278	0.100199	0.000634392	67092	NA	6.71818	5.44036	0.121274
Plgrkt	plasminogen receptor, C-terminal lysine transmembrane protein	0.804036	0.100883	0.000652111	67759	ENSMUSG00000016495	9.8765	5.41704	0.0952961
Snx25	sorting nexin 25	1.42148	0.101992	0.000663937	102141	ENSMUSG00000038291	9.1913	5.40185	0.0783366
6430548M08Rik	RIKEN cDNA 6430548M08 gene	0.865271	0.104033	0.000686964	234797	ENSMUSG00000031824	6.22696	5.37312	0.0461434
P4htm	prolyl 4-hydroxylase, transmembrane (endoplasmic reticulum)	0.970619	0.105748	0.000704182	74443	ENSMUSG00000006675	6.31426	5.35232	0.0227503
Plod1	procollagen-lysine, 2-oxoglutarate 5-dioxygenase 1	1.58398	0.10648	0.000714869	18822	ENSMUSG00000019055	9.79055	5.33969	0.0085079
Sema3b	sema domain, immunoglobulin domain (Ig), short basic domain, secreted, (semaphorin) 3B	1.69057	0.107417	0.000725056	20347	ENSMUSG00000057969	9.96267	5.32784	-0.00487523
Tex2	testis expressed gene 2	0.813737	0.107773	0.000743275	21763	ENSMUSG00000040548	8.22689	5.30709	-0.028359
Ciao3	cytosolic iron-sulfur assembly component 3	0.765902	0.107773	0.000738155	67563	ENSMUSG00000002280	8.65071	5.31287	-0.0218173
Pgd	phosphogluconate dehydrogenase	-0.863247	0.108005	0.000756461	110208	ENSMUSG00000028961	9.92992	-5.29242	-0.0450098
Klk9	kallikrein related-peptidase 9	-1.82374	0.108005	0.000761338	101533	ENSMUSG00000047884	6.64534	-5.28707	-0.0510958
Col9a3	collagen, type IX, alpha 3	0.985267	0.108005	0.000757866	12841	ENSMUSG00000027570	6.39039	5.29088	-0.0467671
Zfp105	zinc finger protein 105	-1.70895	0.108757	0.000773111	22646	ENSMUSG00000057895	6.34985	-5.2743	-0.0656339
Gpx3	glutathione peroxidase 3	4.67436	0.108757	0.000770659	14778	ENSMUSG00000018339	7.72799	5.27694	-0.0626233
Ndufa7	NADH:ubiquinone oxidoreductase subunit A7	0.531172	0.108812	0.000783573	66416	ENSMUSG00000041881	12.1716	5.26312	-0.0783725
Cacnb3	calcium channel, voltage-dependent, beta 3 subunit	-1.18038	0.108812	0.00078708	12297	ENSMUSG00000003352	7.33903	-5.25941	-0.0826055
Mrps18a	mitochondrial ribosomal protein S18A	0.742098	0.112404	0.00082367	68565	ENSMUSG00000023967	9.89091	5.22177	-0.125705
Zfp521	zinc finger protein 521	1.66908	0.112405	0.000868647	225207	ENSMUSG00000024420	7.04307	5.17792	-0.176196
Tmod1	tropomodulin 1	1.03787	0.112405	0.000837528	21916	ENSMUSG00000028328	7.41274	5.20798	-0.141544
Slc43a2	solute carrier family 43, member 2	1.68502	0.112405	0.000868881	215113	ENSMUSG00000038178	7.92662	5.1777	-0.176452
Slc39a8	solute carrier family 39 (metal ion transporter), member 8	1.79696	0.112405	0.000855259	67547	ENSMUSG00000053897	4.09458	5.19071	-0.161439
Rab40c	Rab40C, member RAS oncogene family	0.720395	0.112405	0.000853808	224624	ENSMUSG00000025730	9.73867	5.19211	-0.159826
Pgm3	phosphoglucomutase 3	-1.10616	0.112405	0.000840443	109785	ENSMUSG00000056131	7.99249	-5.20512	-0.144842
Mertk	MER proto-oncogene tyrosine kinase	1.56576	0.112405	0.000827776	17289	ENSMUSG00000014361	8.08912	5.21766	-0.130425
Hipk2	homeodomain interacting protein kinase 2	0.955086	0.112405	0.000846763	15258	ENSMUSG00000061436	8.38792	5.19894	-0.151956
Gpr108	G protein-coupled receptor 108	0.750554	0.112405	0.000879411	78308	ENSMUSG00000005823	9.66054	5.1678	-0.187901
Gpd1	glycerol-3-phosphate dehydrogenase 1 (soluble)	1.17586	0.112405	0.000870106	14555	ENSMUSG00000023019	6.65348	5.17654	-0.177791
Cdkn1b	cyclin-dependent kinase inhibitor 1B	0.907567	0.112405	0.00087149	12576	ENSMUSG00000003031	10.7747	5.17523	-0.179301
Brk1	BRICK1, SCAR/WAVE actin-nucleating complex subunit	0.661332	0.112405	0.000853863	101314	ENSMUSG00000033940	11.8937	5.19205	-0.159887
Cnrip1	cannabinoid receptor interacting protein 1	-1.08336	0.113652	0.000892976	380686	ENSMUSG00000044629	9.03085	-5.15523	-0.202454
Snx18	sorting nexin 18	0.633338	0.116929	0.000953384	170625	ENSMUSG00000042364	10.2014	5.10169	-0.264744
Pgp	phosphoglycolate phosphatase	1.24777	0.116929	0.000954128	67078	ENSMUSG00000043445	10.2574	5.10106	-0.265487
Pdia6	protein disulfide isomerase associated 6	-0.816641	0.116929	0.000938334	71853	ENSMUSG00000020571	11.551	-5.11468	-0.249593
Lmf1	lipase maturation factor 1	1.05891	0.116929	0.00096108	76483	ENSMUSG00000002279	8.04603	5.09514	-0.272401
Id3	inhibitor of DNA binding 3	-2.49211	0.116929	0.000957028	15903	ENSMUSG00000007872	10.3573	-5.09858	-0.268377
Hlf	hepatic leukemia factor	2.02243	0.116929	0.000960131	217082	ENSMUSG00000003949	6.93759	5.09594	-0.27146
Gpr161	G protein-coupled receptor 161	-0.971295	0.116929	0.000935007	240888	ENSMUSG00000040836	7.46287	-5.11758	-0.246212
Actn4	actinin alpha 4	-0.560166	0.116929	0.000955387	60595	ENSMUSG00000054808	12.2589	-5.09998	-0.266743
Slc25a27	solute carrier family 25, member 27	0.506879	0.119044	0.000990319	74011	ENSMUSG00000023912	4.76035	5.07076	-0.300957
Frmd4b	FERM domain containing 4B	-1.48048	0.119044	0.000991729	232288	ENSMUSG00000030064	5.4411	-5.0696	-0.302314
Zfhx4	zinc finger homeodomain 4	-1.23354	0.122337	0.00106056	80892	ENSMUSG00000025255	6.98747	-5.01526	-0.366321
Yif1a	Yip1 interacting factor homolog A (S. cerevisiae)	0.573963	0.122337	0.00111725	68090	ENSMUSG00000024875	11.0603	4.97332	-0.416063
Vcp	valosin containing protein	-0.518496	0.122337	0.00115465	269523	ENSMUSG00000028452	12.0705	-4.9469	-0.447542
Ubxn1	UBX domain protein 1	0.652705	0.122337	0.00108532	225896	ENSMUSG00000071655	11.2109	4.99665	-0.388358
Tnfaip8	tumor necrosis factor, alpha-induced protein 8	-1.10566	0.122337	0.0011416	106869	ENSMUSG00000062210	9.51188	-4.95601	-0.436672
Tle5	TLE family member 5, transcriptional modulator	0.748497	0.122337	0.00111525	14797	ENSMUSG00000054452	10.5048	4.97476	-0.41435
Slc27a1	solute carrier family 27 (fatty acid transporter), member 1	1.10837	0.122337	0.00110698	26457	ENSMUSG00000031808	7.10453	4.98075	-0.407232
Sema6a	sema domain, transmembrane domain (TM), and cytoplasmic domain, (semaphorin) 6A	0.785661	0.122337	0.00115993	20358	ENSMUSG00000019647	6.41209	4.94325	-0.451905
Rrp36	ribosomal RNA processing 36 homolog (S. cerevisiae)	0.597772	0.122337	0.00115193	224823	ENSMUSG00000023971	8.89963	4.9488	-0.445284
Ralgapa2	Ral GTPase activating protein, alpha subunit 2 (catalytic)	1.1113	0.122337	0.00113887	241694	ENSMUSG00000037110	5.9619	4.95793	-0.434385
Rab28	RAB28, member RAS oncogene family	0.646792	0.122337	0.00115858	100972	ENSMUSG00000029128	10.5119	4.94418	-0.450793
Ptk2	PTK2 protein tyrosine kinase 2	-1.43651	0.122337	0.00104273	14083	ENSMUSG00000022607	9.86911	-5.02896	-0.350139
Prkar2b	protein kinase, cAMP dependent regulatory, type II beta	-1.52125	0.122337	0.00113254	19088	ENSMUSG00000002997	10.1689	-4.96241	-0.429055
Pcdhb16	protocadherin beta 16	-1.48384	0.122337	0.00109476	93887	ENSMUSG00000047910	6.06553	-4.98968	-0.396627
Nup88	nucleoporin 88	-0.601798	0.122337	0.00112486	19069	ENSMUSG00000040667	9.69759	-4.96787	-0.422552
Myo1b	myosin IB	-1.35654	0.122337	0.00114576	17912	ENSMUSG00000018417	8.6982	-4.9531	-0.440146
Mcrip2	MAPK regulated corepressor interacting protein 2	0.948385	0.122337	0.00110982	68241	ENSMUSG00000025732	8.23007	4.97868	-0.409686
Luzp1	leucine zipper protein 1	-0.755809	0.122337	0.00105456	269593	ENSMUSG00000001089	8.76979	-5.01984	-0.360903
Jazf1	JAZF zinc finger 1	-1.37973	0.122337	0.00109658	231986	ENSMUSG00000063568	6.00324	-4.98834	-0.398214
Hsph1	heat shock 105kDa/110kDa protein 1	-1.24772	0.122337	0.00115486	15505	ENSMUSG00000029657	9.6935	-4.94676	-0.447715
Gnptg	N-acetylglucosamine-1-phosphotransferase, gamma subunit	1.06273	0.122337	0.00110002	214505	ENSMUSG00000035521	6.8676	4.98581	-0.401212
Gm26688	predicted gene, 26688	-0.710598	0.122337	0.00106426	102633805	ENSMUSG00000097752	5.59591	-5.01244	-0.369651
Filip1	filamin A interacting protein 1	-1.63451	0.122337	0.00112535	70598	ENSMUSG00000034898	7.12578	-4.96752	-0.422969
Emc1	ER membrane protein complex subunit 1	0.506932	0.122337	0.0010968	230866	ENSMUSG00000078517	9.47309	4.98818	-0.398407
Elp1	elongator complex protein 1	-0.569103	0.122337	0.00106856	230233	ENSMUSG00000028431	9.71908	-5.00919	-0.373498
Dusp4	dual specificity phosphatase 4	0.849106	0.122337	0.00107412	319520	ENSMUSG00000031530	11.5064	5.00501	-0.378455
Dcbld2	discoidin, CUB and LCCL domain containing 2	-0.595278	0.122337	0.00111625	73379	ENSMUSG00000035107	7.17467	-4.97404	-0.415204
Clpp	caseinolytic mitochondrial matrix peptidase proteolytic subunit	0.600833	0.122337	0.00107016	53895	ENSMUSG00000002660	10.3667	5.00799	-0.374927
C2cd5	C2 calcium-dependent domain containing 5	1.14654	0.122337	0.00115825	74741	ENSMUSG00000030279	6.83809	4.94442	-0.450514
5830456J23Rik	RIKEN cDNA 5830456J23 gene	0.763146	0.122337	0.00114124	76105	NA	4.56666	4.95627	-0.436369
1810058I24Rik	RIKEN cDNA 1810058I24 gene	0.653313	0.122337	0.00105783	67705	ENSMUSG00000073155	10.3989	5.01734	-0.363861
Wtip	WT1-interacting protein	-1.73003	0.122931	0.00132601	101543	ENSMUSG00000036459	7.75435	-4.83677	-0.580068
Trpt1	tRNA phosphotransferase 1	1.13605	0.122931	0.00131099	107328	ENSMUSG00000047656	7.25312	4.84579	-0.569138
Tob1	transducer of ErbB-2.1	1.09394	0.122931	0.00133779	22057	ENSMUSG00000037573	10.5452	4.82977	-0.588551
Tmem65	transmembrane protein 65	-1.20668	0.122931	0.00133904	74868	ENSMUSG00000062373	9.37163	-4.82904	-0.58944
Tiam1	T cell lymphoma invasion and metastasis 1	-1.04487	0.122931	0.00129279	21844	ENSMUSG00000002489	4.85303	-4.85686	-0.555741
Stk19	serine/threonine kinase 19	0.662442	0.122931	0.00126182	54402	ENSMUSG00000061207	8.34407	4.87611	-0.532498
Sod3	superoxide dismutase 3, extracellular	2.82106	0.122931	0.00134265	20657	ENSMUSG00000072941	7.51969	4.82691	-0.592027
Scn1b	sodium channel, voltage-gated, type I, beta	1.91016	0.122931	0.00133989	20266	ENSMUSG00000019194	9.60974	4.82854	-0.59005
Rest	RE1-silencing transcription factor	-0.723933	0.122931	0.00119627	19712	ENSMUSG00000029249	9.16161	-4.91859	-0.481421
Polr2g	polymerase (RNA) II (DNA directed) polypeptide G	0.473678	0.122931	0.00133354	67710	ENSMUSG00000071662	11.1658	4.83229	-0.585495
Plvap	plasmalemma vesicle associated protein	1.74633	0.122931	0.00133159	84094	ENSMUSG00000034845	10.4682	4.83345	-0.584095
Pcdh20	protocadherin 20	-2.01154	0.122931	0.00119485	219257	ENSMUSG00000050505	7.92603	-4.91954	-0.480279
Nsg1	neuron specific gene family member 1	-2.15874	0.122931	0.00117962	18196	ENSMUSG00000029126	7.44039	-4.92979	-0.468004
Nkx3-2	NK3 homeobox 2	0.631769	0.122931	0.00128045	12020	ENSMUSG00000049691	5.05927	4.86446	-0.546547
Ndufb10	NADH:ubiquinone oxidoreductase subunit B10	0.762133	0.122931	0.00121202	68342	ENSMUSG00000040048	11.0677	4.90815	-0.493939
Ndufa9	NADH:ubiquinone oxidoreductase subunit A9	0.446444	0.122931	0.00121826	66108	ENSMUSG00000000399	11.2359	4.90406	-0.49885
Msl3l2	MSL3 like 2	0.89466	0.122931	0.00118149	73390	ENSMUSG00000047669	6.98149	4.92852	-0.469524
Map4k3	mitogen-activated protein kinase kinase kinase kinase 3	0.84834	0.122931	0.0013379	225028	ENSMUSG00000024242	10.333	4.82971	-0.588627
Malsu1	mitochondrial assembly of ribosomal large subunit 1	0.549205	0.122931	0.00121354	75593	ENSMUSG00000029815	10.203	4.90716	-0.495134
Lyz2	lysozyme 2	-1.99645	0.122931	0.00121231	17105	ENSMUSG00000069516	7.34999	-4.90796	-0.494164
Insyn2b	inhibitory synaptic factor family member 2B	1.71725	0.122931	0.00134255	574403	ENSMUSG00000069911	3.55494	4.82697	-0.591956
Gpank1	G patch domain and ankyrin repeats 1	0.681733	0.122931	0.00127022	81845	ENSMUSG00000092417	8.23294	4.87083	-0.538859
Fstl1	follistatin-like 1	-1.79774	0.122931	0.00126677	14314	ENSMUSG00000022816	10.7103	-4.87299	-0.536253
Fchsd2	FCH and double SH3 domains 2	0.877227	0.122931	0.00133619	207278	ENSMUSG00000030691	9.0738	4.83072	-0.587403
Exoc6	exocyst complex component 6	0.469961	0.122931	0.00128964	107371	ENSMUSG00000053799	7.86554	4.85879	-0.553401
Emc3	ER membrane protein complex subunit 3	0.438202	0.122931	0.00120416	66087	ENSMUSG00000030286	11.2973	4.91334	-0.487707
Dbn1	drebrin 1	-1.31955	0.122931	0.00131541	56320	ENSMUSG00000034675	9.18388	-4.84312	-0.572367
Cox8a	cytochrome c oxidase subunit 8A	0.544049	0.122931	0.00123951	12868	ENSMUSG00000035885	12.5076	4.89029	-0.515411
Chmp3	charged multivesicular body protein 3	0.625185	0.122931	0.0011922	66700	ENSMUSG00000053119	8.94946	4.92131	-0.478152
Borcs5	BLOC-1 related complex subunit 5	0.886899	0.122931	0.00131686	67774	ENSMUSG00000042992	8.39483	4.84225	-0.573423
B3galnt2	UDP-GalNAc:betaGlcNAc beta 1,3-galactosaminyltransferase, polypeptide 2	-0.664833	0.122931	0.00131897	97884	ENSMUSG00000039242	7.38119	-4.84098	-0.574959
Atp6v0c	ATPase, H+ transporting, lysosomal V0 subunit C	0.54961	0.122931	0.00124533	11984	ENSMUSG00000024121	12.6205	4.88656	-0.5199
Anxa5	annexin A5	-0.417191	0.122931	0.00130755	11747	ENSMUSG00000027712	13.2137	-4.84786	-0.566624
Ahcyl2	S-adenosylhomocysteine hydrolase-like 2	1.56806	0.122931	0.00129551	74340	ENSMUSG00000029772	8.9088	4.85519	-0.557754
Drd1	dopamine receptor D1	1.01209	0.123257	0.00134964	13488	ENSMUSG00000021478	5.01534	4.82281	-0.597008
Rrp1	ribosomal RNA processing 1 homolog (S. cerevisiae)	0.440068	0.123673	0.00138538	18114	ENSMUSG00000061032	10.6183	4.8022	-0.622086
Rhou	ras homolog family member U	-1.78607	0.123673	0.0013718	69581	ENSMUSG00000039960	8.06895	-4.80996	-0.612633
Rhbdd3	rhomboid domain containing 3	0.455807	0.123673	0.00138159	279766	ENSMUSG00000034175	8.32366	4.80436	-0.619457
Ninj2	ninjurin 2	0.48227	0.123673	0.00137843	29862	ENSMUSG00000041377	5.57349	4.80616	-0.617262
Ndufs7	NADH:ubiquinone oxidoreductase core subunit S7	0.736377	0.123673	0.00138881	75406	ENSMUSG00000020153	11.1622	4.80025	-0.624463
Mrpl22	mitochondrial ribosomal protein L22	-0.570201	0.123673	0.00139844	216767	ENSMUSG00000020514	10.1273	-4.7948	-0.631099
Kdelr2	KDEL (Lys-Asp-Glu-Leu) endoplasmic reticulum protein retention receptor 2	-0.465338	0.123673	0.00140242	66913	ENSMUSG00000079111	11.9928	-4.79257	-0.633827
Fads6	fatty acid desaturase domain family, member 6	0.548413	0.12388	0.00141242	328035	ENSMUSG00000044788	3.76617	4.78698	-0.640649
BC038331	cDNA sequence BC038331	-0.973614	0.12388	0.00141859	408056	NA	5.73331	-4.78355	-0.644834
Pcbd1	pterin 4 alpha carbinolamine dehydratase/dimerization cofactor of hepatocyte nuclear factor 1 alpha (TCF1) 1	1.94939	0.124742	0.00144584	13180	ENSMUSG00000020098	7.0608	4.76861	-0.66311
Morn4	MORN repeat containing 4	0.87971	0.124742	0.00143558	226123	ENSMUSG00000049670	8.8725	4.7742	-0.656269
Macrod1	MACRO domain containing 1	1.21312	0.124742	0.001445	107227	ENSMUSG00000036278	8.58531	4.76907	-0.662546
Ankrd24	ankyrin repeat domain 24	0.658637	0.124742	0.00144017	70615	ENSMUSG00000054708	7.82794	4.77169	-0.659332
Atp5d	ATP synthase, H+ transporting, mitochondrial F1 complex, delta subunit	0.564369	0.12542	0.00146314	66043	ENSMUSG00000003072	12.6418	4.75928	-0.674534
Abr	active BCR-related gene	-0.731572	0.12642	0.0014855	109934	ENSMUSG00000017631	7.03642	-4.7474	-0.689108
Cyfip1	cytoplasmic FMR1 interacting protein 1	-0.615001	0.126558	0.00149509	20430	ENSMUSG00000030447	11.4531	-4.74236	-0.695296
Nxpe4	neurexophilin and PC-esterase domain family, member 4	-1.4874	0.126859	0.00151232	244853	ENSMUSG00000044229	6.4823	-4.7334	-0.706309
Mkrn1	makorin, ring finger protein, 1	0.681842	0.126859	0.00150603	54484	ENSMUSG00000029922	8.20356	4.73666	-0.702306
Sec61b	Sec61 beta subunit	-0.449037	0.127502	0.00152757	66212	ENSMUSG00000053317	11.6847	-4.72556	-0.715955
Ufsp2	UFM1-specific peptidase 2	-0.773629	0.127658	0.00155918	192169	ENSMUSG00000031634	8.57926	-4.70958	-0.735653
Rtl6	retrotransposon Gag like 6	-1.24341	0.127658	0.00158957	223732	ENSMUSG00000055745	5.9383	-4.69455	-0.754227
R3hdm2	R3H domain containing 2	0.601993	0.127658	0.0015899	71750	ENSMUSG00000025404	8.59098	4.69438	-0.754428
Pgbd5	piggyBac transposable element derived 5	3.00297	0.127658	0.00158537	209966	ENSMUSG00000050751	7.0828	4.6966	-0.751684
Nrp1	neuropilin 1	-1.57763	0.127658	0.00154784	18186	ENSMUSG00000025810	10.1424	-4.71527	-0.728636
Hoxb9	homeobox B9	-3.0907	0.127658	0.0015752	15417	ENSMUSG00000020875	6.58596	-4.70162	-0.74549
Hivep2	human immunodeficiency virus type I enhancer binding protein 2	0.587884	0.127658	0.00156808	15273	ENSMUSG00000015501	8.19724	4.70515	-0.74113
Gpr149	G protein-coupled receptor 149	-3.76954	0.127658	0.00158712	229357	ENSMUSG00000043441	5.37795	-4.69575	-0.752744
Fubp1	far upstream element (FUSE) binding protein 1	-0.997198	0.127658	0.00156262	51886	ENSMUSG00000028034	9.65487	-4.70786	-0.737776
Chchd4	coiled-coil-helix-coiled-coil-helix domain containing 4	0.518069	0.127658	0.00154039	72170	ENSMUSG00000034203	9.75465	4.71903	-0.723997
Ereg	epiregulin	-4.62677	0.128051	0.00159836	13874	ENSMUSG00000029377	6.77147	-4.69026	-0.759535
Slc2a8	solute carrier family 2, (facilitated glucose transporter), member 8	0.77835	0.128997	0.0016592	56017	ENSMUSG00000026791	8.7094	4.66125	-0.795498
Rab3b	RAB3B, member RAS oncogene family	1.68003	0.128997	0.0016335	69908	ENSMUSG00000003411	9.44822	4.67336	-0.780466
Mgat3	mannoside acetylglucosaminyltransferase 3	-0.806108	0.128997	0.00166175	17309	ENSMUSG00000042428	6.12065	-4.66006	-0.79698
Maea	macrophage erythroblast attacher	-0.406154	0.128997	0.00161684	59003	ENSMUSG00000079562	9.5735	-4.68132	-0.770597
Filip1l	filamin A interacting protein 1-like	-1.79394	0.128997	0.001658	78749	ENSMUSG00000043336	7.28706	-4.66181	-0.794805
Etnk1	ethanolamine kinase 1	1.5241	0.128997	0.0016558	75320	ENSMUSG00000030275	10.0002	4.66284	-0.793525
B4galt6	UDP-Gal:betaGlcNAc beta 1,4-galactosyltransferase, polypeptide 6	1.33837	0.128997	0.00163767	56386	ENSMUSG00000056124	9.50803	4.67138	-0.78292
Slc19a1	solute carrier family 19 (folate transporter), member 1	0.661854	0.130184	0.00169004	20509	ENSMUSG00000001436	8.37951	4.64698	-0.813236
Pafah1b1	platelet-activating factor acetylhydrolase, isoform 1b, subunit 1	-0.596548	0.130184	0.00169916	18472	ENSMUSG00000020745	10.2423	-4.64282	-0.818423
Mtx2	metaxin 2	-0.648555	0.130184	0.00170478	53375	ENSMUSG00000027099	9.30601	-4.64026	-0.821604
Cep83os	centrosomal protein 83, opposite strand	1.10792	0.130184	0.0017017	67723	NA	7.04885	4.64166	-0.819861
Agt	angiotensinogen (serpin peptidase inhibitor, clade A, member 8)	3.69254	0.130184	0.00168682	11606	ENSMUSG00000031980	8.72627	4.64846	-0.811403
Sgta	small glutamine-rich tetratricopeptide repeat (TPR)-containing, alpha	0.553963	0.130382	0.00171101	52551	ENSMUSG00000004937	10.3621	4.63744	-0.825117
Map1a	microtubule-associated protein 1 A	-0.787724	0.130611	0.0017204	17754	ENSMUSG00000027254	7.91209	-4.63321	-0.830392
Cdk7	cyclin-dependent kinase 7	-0.787406	0.132399	0.00176331	12572	ENSMUSG00000069089	9.21746	-4.6142	-0.854134
Xpnpep3	X-prolyl aminopeptidase 3, mitochondrial	-0.726107	0.132677	0.0017781	321003	ENSMUSG00000022401	6.77076	-4.60776	-0.862187
Cyp27a1	cytochrome P450, family 27, subfamily a, polypeptide 1	0.873646	0.132677	0.0017762	104086	ENSMUSG00000026170	4.9619	4.60858	-0.86116
Vcl	vinculin	-1.13216	0.132973	0.00181286	22330	ENSMUSG00000021823	11.832	-4.59285	-0.88086
Tpm4	tropomyosin 4	-1.05061	0.132973	0.00181583	326618	ENSMUSG00000031799	12.2454	-4.59159	-0.882437
Psme4	proteasome (prosome, macropain) activator subunit 4	-1.3097	0.132973	0.00181911	103554	ENSMUSG00000040850	9.95829	-4.5902	-0.88418
Kcnj10	potassium inwardly-rectifying channel, subfamily J, member 10	3.57537	0.132973	0.00180575	16513	ENSMUSG00000044708	8.57351	4.59587	-0.87707
Gpx4	glutathione peroxidase 4	0.538431	0.132973	0.00181808	625249	ENSMUSG00000075706	12.9074	4.59064	-0.883633
Fam189a2	family with sequence similarity 189, member A2	0.779028	0.132973	0.00181581	381217	ENSMUSG00000071604	6.47373	4.5916	-0.882425
Cdyl2	chromodomain protein, Y chromosome-like 2	-2.41821	0.132973	0.00179453	75796	ENSMUSG00000031758	6.97861	-4.60067	-0.87106
Atp9a	ATPase, class II, type 9A	-1.96272	0.132973	0.00180577	11981	ENSMUSG00000027546	6.82249	-4.59587	-0.877078
Tmem25	transmembrane protein 25	0.454926	0.133451	0.00182936	71687	ENSMUSG00000002032	5.37637	4.58588	-0.889599
Arcn1	archain 1	-0.65597	0.133562	0.00183833	213827	ENSMUSG00000032096	10.3104	-4.58213	-0.894315
Dnm3	dynamin 3	0.855618	0.133692	0.00184384	103967	ENSMUSG00000040265	4.78351	4.57982	-0.897205
Rnf128	ring finger protein 128	2.91816	0.133997	0.00185179	66889	ENSMUSG00000031438	7.15897	4.57652	-0.901355
4930563E18Rik	RIKEN cDNA 4930563E18 gene	0.544584	0.134053	0.00186003	75370	ENSMUSG00000097387	5.03209	4.57311	-0.905638
Slc30a7	solute carrier family 30 (zinc transporter), member 7	-0.574864	0.134329	0.0018676	66500	ENSMUSG00000054414	8.25219	-4.57	-0.909558
Dpy19l3	dpy-19-like 3 (C. elegans)	-0.494922	0.134678	0.00187621	233115	ENSMUSG00000043671	7.07985	-4.56647	-0.913997
4930558N01Rik	RIKEN cDNA 4930558N01 gene	-0.575623	0.135775	0.00189528	75840	NA	6.08795	-4.55872	-0.923754
Tsc2	tuberous sclerosis 2	0.487931	0.136015	0.00190242	22084	ENSMUSG00000002496	8.87594	4.55583	-0.927383
Tifa	TRAF-interacting protein with forkhead-associated domain	1.42168	0.136551	0.00191752	211550	ENSMUSG00000046688	7.92733	4.54978	-0.935016
Sfrp4	secreted frizzled-related protein 4	0.389718	0.136551	0.00191484	20379	ENSMUSG00000021319	5.88388	4.55085	-0.933666
Fam122a	family with sequence similarity 122, member A	0.793029	0.136725	0.00194281	68034	ENSMUSG00000074922	8.70963	4.53975	-0.947667
Epn2	epsin 2	0.801492	0.136725	0.00193537	13855	ENSMUSG00000001036	9.16809	4.54269	-0.943961
Clic5	chloride intracellular channel 5	3.37173	0.136725	0.00193833	224796	ENSMUSG00000023959	5.70496	4.54152	-0.945436
Nanos1	nanos C2HC-type zinc finger 1	-1.02611	0.136811	0.00194785	332397	ENSMUSG00000072437	6.5991	-4.53777	-0.950166
9130008F23Rik	RIKEN cDNA 9130008F23 gene	-0.569278	0.137016	0.00195841	71583	ENSMUSG00000054951	6.52137	-4.53364	-0.955389
4931406C07Rik	RIKEN cDNA 4931406C07 gene	1.54201	0.137991	0.00198003	70984	ENSMUSG00000031938	10.7527	4.52526	-0.965992
Wnt5a	wingless-type MMTV integration site family, member 5A	-3.89516	0.138516	0.0020288	22418	ENSMUSG00000021994	5.02371	-4.5067	-0.989494
Vit	vitrin	0.801232	0.138516	0.00201827	74199	ENSMUSG00000024076	3.62906	4.51066	-0.984469
Tusc1	tumor suppressor candidate 1	-0.982476	0.138516	0.00203575	69136	ENSMUSG00000054000	4.25123	-4.5041	-0.9928
Tmem33	transmembrane protein 33	-0.657014	0.138516	0.00202278	67878	ENSMUSG00000037720	10.0602	-4.50896	-0.986624
Rbfox1	RNA binding protein, fox-1 homolog (C. elegans) 1	0.458205	0.138516	0.00202135	268859	ENSMUSG00000008658	4.13088	4.5095	-0.985942
Mkrn2	makorin, ring finger protein, 2	0.692367	0.138516	0.00203341	67027	ENSMUSG00000000439	9.26776	4.50497	-0.991689
Hsd3b5	hydroxy-delta-5-steroid dehydrogenase, 3 beta- and steroid delta-isomerase 5	0.402164	0.138516	0.00203277	15496	ENSMUSG00000038092	3.42948	4.50521	-0.991386
Dclk1	doublecortin-like kinase 1	-2.05727	0.138516	0.00199795	13175	ENSMUSG00000027797	6.37359	-4.51838	-0.974692
Cacfd1	calcium channel flower domain containing 1	-0.547365	0.138516	0.00202645	381356	ENSMUSG00000015488	8.42693	-4.50758	-0.988376
Rbp1	retinol binding protein 1, cellular	-3.38955	0.139058	0.00204958	19659	ENSMUSG00000046402	6.72371	-4.49894	-0.999341
Anks1	ankyrin repeat and SAM domain containing 1	1.65681	0.139501	0.00206778	224650	ENSMUSG00000024219	8.36775	4.49222	-1.00788
Ripor1	RHO family interacting cell polarization regulator 1	-0.714479	0.139996	0.00207972	75687	ENSMUSG00000038604	7.75454	-4.48784	-1.01345
Panx1	pannexin 1	-1.50357	0.140408	0.00209295	55991	ENSMUSG00000031934	8.48615	-4.48302	-1.01958
Slc25a24	solute carrier family 25 (mitochondrial carrier, phosphate carrier), member 24	-1.14772	0.140965	0.00210518	229731	ENSMUSG00000040322	10.1482	-4.47859	-1.02521
Ppm1j	protein phosphatase 1J	0.788431	0.140995	0.00213706	71887	ENSMUSG00000002228	5.68314	4.46718	-1.03974
Palld	palladin, cytoskeletal associated protein	-1.0873	0.140995	0.00212513	72333	ENSMUSG00000058056	9.59785	-4.47143	-1.03433
Krtcap3	keratinocyte associated protein 3	0.401326	0.140995	0.00213362	69815	ENSMUSG00000029149	5.7065	4.46841	-1.03818
Aldoc	aldolase C, fructose-bisphosphate	2.93023	0.140995	0.0021348	11676	ENSMUSG00000017390	6.7286	4.46799	-1.03872
Pmaip1	phorbol-12-myristate-13-acetate-induced protein 1	-3.49405	0.141562	0.0021496	58801	ENSMUSG00000024521	6.09259	-4.46275	-1.0454
Cirbp	cold inducible RNA binding protein	1.34783	0.141739	0.00215624	12696	ENSMUSG00000045193	9.14231	4.46041	-1.04838
Ndufv3	NADH:ubiquinone oxidoreductase core subunit V3	0.784233	0.142084	0.00217337	78330	ENSMUSG00000024038	11.5931	4.45442	-1.05603
Chchd10	coiled-coil-helix-coiled-coil-helix domain containing 10	1.50768	0.142084	0.00216877	103172	ENSMUSG00000049422	6.85069	4.45602	-1.05399
Cdc37l1	cell division cycle 37-like 1	0.65008	0.142084	0.00217016	67072	ENSMUSG00000024780	8.66634	4.45553	-1.05461
Marc2	mitochondrial amidoxime reducing component 2	0.722844	0.142644	0.00218591	67247	ENSMUSG00000073481	11.2566	4.45006	-1.0616
Tsr3	TSR3 20S rRNA accumulation	0.475445	0.142976	0.00225549	68327	ENSMUSG00000015126	8.46785	4.42637	-1.09191
Tmbim4	transmembrane BAX inhibitor motif containing 4	0.785084	0.142976	0.00221439	68212	ENSMUSG00000020225	10.2297	4.44026	-1.07412
Tbc1d24	TBC1 domain family, member 24	0.63302	0.142976	0.00223826	224617	ENSMUSG00000036473	8.45696	4.43216	-1.08449
St3gal4	ST3 beta-galactoside alpha-2,3-sialyltransferase 4	1.52168	0.142976	0.00225144	20443	ENSMUSG00000032038	9.67493	4.42773	-1.09018
Prdx3	peroxiredoxin 3	0.50698	0.142976	0.00223553	11757	ENSMUSG00000024997	10.6122	4.43308	-1.08331
Micu2	mitochondrial calcium uptake 2	-0.400656	0.142976	0.00223751	68514	ENSMUSG00000021973	9.86777	-4.43242	-1.08417
Mdfic	MyoD family inhibitor domain containing	1.26271	0.142976	0.00221534	16543	ENSMUSG00000041390	10.1183	4.43994	-1.07454
Ggcx	gamma-glutamyl carboxylase	1.107	0.142976	0.00225308	56316	NA	8.26714	4.42718	-1.09088
Flywch2	FLYWCH family member 2	1.36537	0.142976	0.00222742	76917	ENSMUSG00000023911	5.39302	4.43583	-1.0798
Elf1	E74-like factor 1	-0.754938	0.142976	0.00223787	13709	ENSMUSG00000036461	8.63258	-4.4323	-1.08432
Deptor	DEP domain containing MTOR-interacting protein	-1.24887	0.142976	0.00220546	97998	ENSMUSG00000022419	8.50301	-4.44332	-1.07021
Bscl2	Berardinelli-Seip congenital lipodystrophy 2 (seipin)	1.27489	0.142976	0.00224253	14705	ENSMUSG00000071657	10.5555	4.43072	-1.08634
Adamts7	a disintegrin-like and metallopeptidase (reprolysin type) with thrombospondin type 1 motif, 7	-1.62398	0.142976	0.00219777	108153	ENSMUSG00000032363	5.99108	-4.44596	-1.06683
Ticam1	toll-like receptor adaptor molecule 1	0.726409	0.142984	0.0022764	106759	ENSMUSG00000047123	7.37954	4.41941	-1.10085
Snapc3	small nuclear RNA activating complex, polypeptide 3	-0.848622	0.142984	0.00227347	77634	ENSMUSG00000028483	7.90622	-4.42038	-1.0996
Rgma	repulsive guidance molecule family member A	1.33931	0.142984	0.00228673	244058	ENSMUSG00000070509	6.50365	4.41599	-1.10523
H2-Ke6	H2-K region expressed gene 6	1.58291	0.142984	0.00228048	14979	ENSMUSG00000073422	8.56909	4.41806	-1.10258
Dock10	dedicator of cytokinesis 10	1.28931	0.142984	0.00228448	210293	ENSMUSG00000038608	6.90482	4.41674	-1.10427
Slc25a26	solute carrier family 25 (mitochondrial carrier, phosphate carrier), member 26	0.653436	0.143335	0.00232496	67582	ENSMUSG00000045100	7.50531	4.4035	-1.12128
Slc25a16	solute carrier family 25 (mitochondrial carrier, Graves disease autoantigen), member 16	0.748594	0.143335	0.00230669	73132	ENSMUSG00000071253	7.70194	4.40944	-1.11364
Opcml	opioid binding protein/cell adhesion molecule-like	2.20344	0.143335	0.0023021	330908	ENSMUSG00000062257	5.4677	4.41094	-1.11171
Krtap1-5	keratin associated protein 1-5	0.561327	0.143335	0.00233435	69664	ENSMUSG00000047253	4.11168	4.40046	-1.12518
Cdhr2	cadherin-related family member 2	0.729783	0.143335	0.00232805	268663	ENSMUSG00000034918	3.60817	4.4025	-1.12256
9530082P21Rik	RIKEN cDNA 9530082P21 gene	0.570653	0.143335	0.00230949	638247	ENSMUSG00000097006	6.22128	4.40853	-1.11481
Mt3	metallothionein 3	0.491391	0.143549	0.00234453	17751	ENSMUSG00000031760	5.69346	4.39719	-1.12939
Chrdl1	chordin-like 1	1.00237	0.143549	0.00234776	83453	ENSMUSG00000031283	4.78377	4.39615	-1.13072
Ilvbl	ilvB (bacterial acetolactate synthase)-like	0.730167	0.143738	0.00235485	216136	ENSMUSG00000032763	9.50452	4.39388	-1.13364
Yipf3	Yip1 domain family, member 3	0.773221	0.144481	0.00238616	28064	ENSMUSG00000071074	9.56433	4.38395	-1.14643
Ino80b	INO80 complex subunit B	0.991766	0.144481	0.00238715	70020	ENSMUSG00000030034	6.72194	4.38364	-1.14684
Fgfrl1	fibroblast growth factor receptor-like 1	1.14584	0.144481	0.00237608	116701	ENSMUSG00000008090	10.8247	4.38713	-1.14234
Cdc16	CDC16 cell division cycle 16	-0.550975	0.144481	0.00238706	69957	ENSMUSG00000038416	10.5472	-4.38367	-1.1468
Prdm9	PR domain containing 9	0.390263	0.144584	0.00240496	213389	ENSMUSG00000051977	4.94732	4.37806	-1.15404
Tsn	translin	-0.486201	0.144788	0.00241605	22099	ENSMUSG00000026374	10.4386	-4.3746	-1.15849
Nrl	neural retina leucine zipper gene	0.352655	0.144832	0.00243887	18185	ENSMUSG00000040632	4.14199	4.36755	-1.1676
Bmp10	bone morphogenetic protein 10	0.387312	0.144832	0.00244317	12154	ENSMUSG00000030046	5.89626	4.36623	-1.1693
Afdn	afadin, adherens junction formation factor	1.27556	0.14521	0.00246393	17356	ENSMUSG00000068036	9.25086	4.35988	-1.1775
Tmem121b	transmembrane protein 121B	0.730967	0.146229	0.00249644	94047	ENSMUSG00000094626	5.99007	4.35007	-1.1902
Pip4k2c	phosphatidylinositol-5-phosphate 4-kinase, type II, gamma	0.807705	0.146229	0.00251298	117150	ENSMUSG00000025417	9.31531	4.34512	-1.1966
Gng12	guanine nucleotide binding protein (G protein), gamma 12	1.27962	0.146229	0.00251701	14701	ENSMUSG00000036402	9.62398	4.34393	-1.19815
Cnpy3	canopy FGF signaling regulator 3	0.665619	0.146229	0.00251789	72029	ENSMUSG00000023973	8.29736	4.34366	-1.19849
Akr1e1	aldo-keto reductase family 1, member E1	-0.83258	0.146229	0.00251554	56043	ENSMUSG00000045410	8.60695	-4.34436	-1.19759
Adamts16	a disintegrin-like and metallopeptidase (reprolysin type) with thrombospondin type 1 motif, 16	0.436063	0.146229	0.0024936	271127	ENSMUSG00000049538	6.70491	4.35092	-1.1891
Tm2d1	TM2 domain containing 1	0.672775	0.146464	0.00254508	94043	ENSMUSG00000028563	9.31905	4.33563	-1.2089
Scn7a	sodium channel, voltage-gated, type VII, alpha	-3.06761	0.146464	0.0025539	20272	ENSMUSG00000034810	6.79721	-4.33305	-1.21225
Csn1s2b	casein alpha s2-like B	0.394835	0.146464	0.00254463	12992	ENSMUSG00000061388	3.20052	4.33577	-1.20873
Smco3	single-pass membrane protein with coiled-coil domains 3	1.70369	0.146963	0.00257715	654818	ENSMUSG00000043298	5.44876	4.32628	-1.22104
Ednra	endothelin receptor type A	-1.46472	0.146963	0.00257534	13617	ENSMUSG00000031616	5.10527	-4.3268	-1.22036
Dusp6	dual specificity phosphatase 6	0.65066	0.147703	0.00260271	67603	ENSMUSG00000019960	12.4216	4.31891	-1.23061
Slc12a2	solute carrier family 12, member 2	1.58511	0.147835	0.00261557	20496	ENSMUSG00000024597	10.3668	4.31524	-1.23539
Virma	vir like m6A methyltransferase associated	-0.537148	0.147975	0.00262833	66185	ENSMUSG00000040720	8.48298	-4.31161	-1.2401
Ptgr1	prostaglandin reductase 1	-1.02513	0.147975	0.00263453	67103	ENSMUSG00000028378	10.0487	-4.30985	-1.24239
Lancl1	LanC (bacterial lantibiotic synthetase component C)-like 1	0.633856	0.147975	0.00262283	14768	ENSMUSG00000026000	10.7411	4.31317	-1.23807
Tmem26	transmembrane protein 26	2.75988	0.148119	0.00264535	327766	ENSMUSG00000060044	5.1395	4.3068	-1.24636
Papln	papilin, proteoglycan-like sulfated glycoprotein	0.578322	0.148119	0.00264501	170721	ENSMUSG00000021223	5.04255	4.30689	-1.24624
Ptk7	PTK7 protein tyrosine kinase 7	-1.22554	0.149551	0.0026751	71461	ENSMUSG00000023972	7.31982	-4.29847	-1.25721
Hpn	hepsin	0.866432	0.151555	0.00272783	15451	ENSMUSG00000001249	4.99069	4.28395	-1.27614
Amdhd2	amidohydrolase domain containing 2	0.951162	0.151641	0.00273367	245847	ENSMUSG00000036820	8.78583	4.28236	-1.27822
Mob3b	MOB kinase activator 3B	1.90552	0.151823	0.00274957	214944	ENSMUSG00000073910	4.65697	4.27805	-1.28384
Necap2	NECAP endocytosis associated 2	0.620901	0.152134	0.00276454	66147	ENSMUSG00000028923	9.84778	4.27402	-1.28911
Cers4	ceramide synthase 4	1.47509	0.152134	0.00277215	67260	ENSMUSG00000008206	9.14879	4.27198	-1.29178
Psma5	proteasome (prosome, macropain) subunit, alpha type 5	-0.51995	0.152192	0.00277745	26442	ENSMUSG00000068749	11.3896	-4.27056	-1.29363
Apoc3	apolipoprotein C-III	0.452679	0.152203	0.00278386	11814	ENSMUSG00000032081	3.28455	4.26885	-1.29587
Rxra	retinoid X receptor alpha	-0.642194	0.152807	0.00282258	20181	ENSMUSG00000015846	7.97004	-4.25861	-1.30927
Neu1	neuraminidase 1	1.22929	0.152807	0.00281774	18010	ENSMUSG00000007038	7.5473	4.25988	-1.30761
Atg7	autophagy related 7	0.535161	0.152807	0.00282275	74244	ENSMUSG00000030314	7.82614	4.25857	-1.30933
Acbd4	acyl-Coenzyme A binding domain containing 4	0.668254	0.152807	0.00281605	67131	ENSMUSG00000056938	8.47004	4.26033	-1.30702
Pdxk	pyridoxal (pyridoxine, vitamin B6) kinase	1.47547	0.153525	0.00284029	216134	ENSMUSG00000032788	9.90143	4.25398	-1.31534
Pyurf	Pigy upstream reading frame	0.657053	0.154635	0.00289033	66459	ENSMUSG00000043162	8.38604	4.24105	-1.33229
Nudt3	nudix (nucleotide diphosphate linked moiety X)-type motif 3	0.848301	0.154635	0.00287582	56409	ENSMUSG00000024213	10.9692	4.24477	-1.32741
Hapln4	hyaluronan and proteoglycan link protein 4	0.890232	0.154635	0.00289529	330790	ENSMUSG00000007594	6.4665	4.23978	-1.33396
Cacng3	calcium channel, voltage-dependent, gamma subunit 3	0.786247	0.154635	0.00288369	54376	ENSMUSG00000066189	5.41418	4.24275	-1.33006
C130057M05Rik	RIKEN cDNA C130057M05 gene	0.484941	0.154635	0.00289017	399581	NA	4.43188	4.24109	-1.33224
Alcam	activated leukocyte cell adhesion molecule	-2.45509	0.154635	0.00288398	11658	ENSMUSG00000022636	8.3192	-4.24268	-1.33016
Alkbh7	alkB homolog 7	0.982166	0.155296	0.002912	66400	ENSMUSG00000002661	8.92933	4.23553	-1.33954
Ninl	ninein-like	-0.828469	0.155976	0.00293344	78177	ENSMUSG00000068115	5.63915	-4.23011	-1.34667
Nhlrc2	NHL repeat containing 2	0.581142	0.155976	0.00293032	66866	ENSMUSG00000025078	9.06274	4.23089	-1.34563
Atp11a	ATPase, class VI, type 11A	-0.898613	0.155995	0.00293814	50770	ENSMUSG00000031441	8.69335	-4.22892	-1.34822
Ttc7	tetratricopeptide repeat domain 7	0.921599	0.156446	0.00296669	225049	ENSMUSG00000036918	7.63294	4.22178	-1.35761
Mppe1	metallophosphoesterase 1	-0.415097	0.156446	0.00296843	225651	ENSMUSG00000062526	7.81132	-4.22135	-1.35818
Rab7	RAB7, member RAS oncogene family	0.3899	0.156598	0.00298439	19349	ENSMUSG00000079477	12.1842	4.21739	-1.36339
Cd248	CD248 antigen, endosialin	-1.73626	0.1573	0.00300217	70445	ENSMUSG00000056481	8.75696	-4.21301	-1.36916
Psmc2	proteasome (prosome, macropain) 26S subunit, ATPase 2	-0.453247	0.158516	0.00304453	19181	ENSMUSG00000028932	11.4452	-4.20269	-1.38277
Apobec1	apolipoprotein B mRNA editing enzyme, catalytic polypeptide 1	1.0587	0.158516	0.0030387	11810	ENSMUSG00000040613	8.44342	4.2041	-1.3809
2310061I04Rik	RIKEN cDNA 2310061I04 gene	0.824278	0.158516	0.00304251	69662	ENSMUSG00000050705	9.54217	4.20317	-1.38212
Nelfe	negative elongation factor complex member E, Rdbp	0.850813	0.158631	0.00307176	27632	ENSMUSG00000024369	9.58201	4.19613	-1.39141
Emb	embigin	-1.95631	0.158631	0.00305895	13723	ENSMUSG00000021728	6.54033	-4.19921	-1.38735
5430402M21Rik	RIKEN cDNA 5430402M21 gene	0.394838	0.158631	0.00307062	71337	NA	4.67575	4.1964	-1.39105
Rexo2	RNA exonuclease 2	0.678355	0.158832	0.00308009	104444	ENSMUSG00000032026	11.2675	4.19414	-1.39404
Plod2	procollagen lysine, 2-oxoglutarate 5-dioxygenase 2	1.27493	0.159264	0.00309972	26432	ENSMUSG00000032374	9.87154	4.18946	-1.40022
Necap1	NECAP endocytosis associated 1	0.545759	0.159264	0.00311082	67602	ENSMUSG00000030327	9.19539	4.18683	-1.40369
Ltbp3	latent transforming growth factor beta binding protein 3	1.29641	0.159264	0.00311507	16998	ENSMUSG00000024940	10.7835	4.18583	-1.40502
Fau	Finkel-Biskis-Reilly murine sarcoma virus (FBR-MuSV) ubiquitously expressed (fox derived)	0.511946	0.159264	0.00311129	14109	ENSMUSG00000038274	13.3529	4.18672	-1.40384
Nif3l1	Ngg1 interacting factor 3-like 1 (S. pombe)	-0.605516	0.159525	0.00312462	65102	ENSMUSG00000026036	8.4633	-4.18358	-1.40799
Esr1	estrogen receptor 1 (alpha)	2.03967	0.159544	0.00314023	13982	ENSMUSG00000019768	7.26708	4.17992	-1.41283
Hps1	HPS1, biogenesis of lysosomal organelles complex 3 subunit 1	1.02188	0.159818	0.00316155	192236	ENSMUSG00000025188	7.36571	4.17495	-1.41941
Cdk19	cyclin-dependent kinase 19	1.5238	0.160055	0.00317069	78334	ENSMUSG00000038481	9.37572	4.17283	-1.42221
Ubxn6	UBX domain protein 6	0.652754	0.161062	0.00322517	66530	ENSMUSG00000019578	9.52988	4.16033	-1.43877
Txnl1	thioredoxin-like 1	-0.433422	0.161062	0.00327893	53382	ENSMUSG00000024583	11.686	-4.14821	-1.45484
Tubgcp4	tubulin, gamma complex associated protein 4	-0.489294	0.161062	0.00327216	51885	ENSMUSG00000027263	8.05322	-4.14973	-1.45283
Tpra1	transmembrane protein, adipocyte asscociated 1	0.942269	0.161062	0.00325462	24100	ENSMUSG00000002871	8.13654	4.15367	-1.4476
Tbl1x	transducin (beta)-like 1 X-linked	-0.459143	0.161062	0.00330301	21372	ENSMUSG00000025246	9.73831	-4.14286	-1.46195
Spire1	spire type actin nucleation factor 1	0.850528	0.161062	0.00329305	68166	ENSMUSG00000024533	8.36306	4.14507	-1.45901
Snai2	snail family zinc finger 2	-2.20855	0.161062	0.00323715	20583	ENSMUSG00000022676	6.47144	-4.15761	-1.44237
Prelid3a	PRELI domain containing 3A	0.548042	0.161062	0.00324412	225655	ENSMUSG00000024530	6.6091	4.15603	-1.44446
Pkia	protein kinase inhibitor, alpha	-1.09677	0.161062	0.00325552	18767	ENSMUSG00000027499	8.56934	-4.15346	-1.44787
Ndufb2	NADH:ubiquinone oxidoreductase subunit B2	0.567688	0.161062	0.00330891	68198	ENSMUSG00000002416	11.4816	4.14155	-1.46368
Mpp7	membrane protein, palmitoylated 7 (MAGUK p55 subfamily member 7)	-0.761885	0.161062	0.00326983	75739	ENSMUSG00000057440	6.62072	-4.15025	-1.45213
Immp2l	IMP2 inner mitochondrial membrane peptidase-like (S. cerevisiae)	1.01501	0.161062	0.00328556	93757	ENSMUSG00000056899	7.28744	4.14674	-1.4568
Gm9779	predicted gene 9779	0.355361	0.161062	0.00326133	638575	NA	4.52581	4.15216	-1.4496
Dctn2	dynactin 2	0.40916	0.161062	0.00324482	69654	ENSMUSG00000025410	11.4638	4.15588	-1.44467
Adgrl2	adhesion G protein-coupled receptor L2	-2.58591	0.161062	0.00321217	99633	ENSMUSG00000028184	7.71607	-4.16329	-1.43484
Fam173a	family with sequence similarity 173, member A	1.0569	0.161202	0.00331917	214917	ENSMUSG00000057411	11.2888	4.13929	-1.46669
Zeb2	zinc finger E-box binding homeobox 2	-1.03393	0.162655	0.00338534	24136	ENSMUSG00000026872	8.96825	-4.12486	-1.48589
Tmem229b	transmembrane protein 229B	1.07004	0.162655	0.00337607	268567	ENSMUSG00000046157	6.71822	4.12686	-1.48322
Tceal1	transcription elongation factor A (SII)-like 1	1.6808	0.162682	0.00339548	237052	ENSMUSG00000049536	7.01132	4.12267	-1.48879
2310039H08Rik	RIKEN cDNA 2310039H08 gene	0.481823	0.162682	0.00339077	67101	ENSMUSG00000062619	10.0946	4.12369	-1.48744
A330048O09Rik	RIKEN cDNA A330048O09 gene	1.04368	0.163953	0.00343976	320315	ENSMUSG00000097326	4.88647	4.11322	-1.50139
Pdgfb	platelet derived growth factor, B polypeptide	-1.52486	0.164131	0.00345862	18591	ENSMUSG00000000489	6.52016	-4.10923	-1.50671
Hdhd5	haloacid dehalogenase like hydrolase domain containing 5	0.743397	0.164131	0.00344905	214932	ENSMUSG00000058979	6.68096	4.11125	-1.50402
Gtf2h2	general transcription factor II H, polypeptide 2	-0.859758	0.164131	0.00346178	23894	ENSMUSG00000021639	7.55116	-4.10856	-1.5076
Fbxo17	F-box protein 17	0.503209	0.164219	0.00346822	50760	ENSMUSG00000030598	5.07564	4.10721	-1.50941
Spa17	sperm autoantigenic protein 17	-1.21138	0.164271	0.00348348	20686	ENSMUSG00000001948	5.03967	-4.10401	-1.51368
Rgcc	regulator of cell cycle	1.99388	0.164499	0.00350164	66214	ENSMUSG00000022018	6.01719	4.10022	-1.51873
Stk39	serine/threonine kinase 39	0.728985	0.1646	0.00351247	53416	ENSMUSG00000027030	7.54869	4.09797	-1.52174
Tspan31	tetraspanin 31	0.547218	0.165275	0.00354118	67125	ENSMUSG00000006736	11.934	4.09204	-1.52966
Acy3	aspartoacylase (aminoacylase) 3	1.77756	0.165571	0.00355213	71670	ENSMUSG00000024866	6.99861	4.0898	-1.53266
Bbox1	butyrobetaine (gamma), 2-oxoglutarate dioxygenase 1 (gamma-butyrobetaine hydroxylase)	1.31082	0.165577	0.00356149	170442	ENSMUSG00000041660	5.87143	4.08788	-1.53522
AU040320	expressed sequence AU040320	0.929234	0.165681	0.00357224	100317	ENSMUSG00000028830	9.26801	4.08569	-1.53815
Klc4	kinesin light chain 4	0.765656	0.165965	0.0035837	74764	ENSMUSG00000003546	7.3183	4.08336	-1.54127
Prkd1	protein kinase D1	1.11173	0.166882	0.0036128	18760	ENSMUSG00000002688	8.83368	4.07748	-1.54914
Ptn	pleiotrophin	4.74144	0.16718	0.00362391	19242	ENSMUSG00000029838	9.09496	4.07525	-1.55212
Nr4a1	nuclear receptor subfamily 4, group A, member 1	1.44221	0.16815	0.0036532	15370	ENSMUSG00000023034	10.3994	4.06941	-1.55996
Grm5	glutamate receptor, metabotropic 5	0.402559	0.16815	0.00365432	108071	ENSMUSG00000049583	2.77286	4.06918	-1.56026
Ing3	inhibitor of growth family, member 3	0.487744	0.168259	0.00366137	71777	ENSMUSG00000029670	8.43296	4.06778	-1.56213
Gm10033	predicted gene 10033	-1.08205	0.168343	0.00367789	378466	ENSMUSG00000110444	4.4256	-4.06452	-1.56651
Chchd5	coiled-coil-helix-coiled-coil-helix domain containing 5	0.580831	0.168343	0.0036703	66170	ENSMUSG00000037938	8.66125	4.06601	-1.5645
Plxna2	plexin A2	-1.47267	0.168507	0.00369025	18845	ENSMUSG00000026640	6.77744	-4.06208	-1.56978
Slc2a13	solute carrier family 2 (facilitated glucose transporter), member 13	-1.36525	0.168517	0.00369862	239606	ENSMUSG00000036298	7.19563	-4.06044	-1.57198
Ubxn4	UBX domain protein 4	-0.546333	0.168674	0.0037174	67812	ENSMUSG00000026353	10.0464	-4.05677	-1.57691
Psmd2	proteasome (prosome, macropain) 26S subunit, non-ATPase, 2	-0.419087	0.169123	0.0037426	21762	ENSMUSG00000006998	11.2468	-4.05187	-1.58348
Myrfl	myelin regulatory factor-like	2.34296	0.169123	0.00374399	237558	ENSMUSG00000034057	6.0739	4.0516	-1.58385
Adgrb2	adhesion G protein-coupled receptor B2	-1.17452	0.169123	0.00374615	230775	ENSMUSG00000028782	5.41412	-4.05118	-1.58441
Inhbb	inhibin beta-B	-3.74566	0.169352	0.00377481	16324	ENSMUSG00000037035	6.99184	-4.04566	-1.59182
Bmp1	bone morphogenetic protein 1	-0.875275	0.169352	0.0037711	12153	ENSMUSG00000022098	9.42541	-4.04637	-1.59087
Ttr	transthyretin	0.423617	0.169498	0.00378485	22139	ENSMUSG00000061808	6.57936	4.04373	-1.59441
Scaf8	SR-related CTD-associated factor 8	0.497646	0.169498	0.00379696	106583	ENSMUSG00000046201	8.7083	4.04142	-1.59752
Olfm2	olfactomedin 2	1.56391	0.169498	0.00379007	244723	ENSMUSG00000032172	8.82249	4.04274	-1.59575
Elk3	ELK3, member of ETS oncogene family	0.498201	0.170269	0.00381896	13713	ENSMUSG00000008398	11.1825	4.03724	-1.60315
Lyrm2	LYR motif containing 2	-0.434787	0.170304	0.00382923	108755	ENSMUSG00000045854	8.1027	-4.0353	-1.60576
Rnf113a2	ring finger protein 113A2	-1.05077	0.170987	0.00387059	66381	ENSMUSG00000098134	6.87482	-4.02753	-1.61622
Gpx8	glutathione peroxidase 8 (putative)	-1.04841	0.171029	0.0038789	69590	ENSMUSG00000021760	10.5546	-4.02598	-1.61831
Wdr60	WD repeat domain 60	-0.483228	0.171681	0.0039136	217935	ENSMUSG00000042050	6.40063	-4.01954	-1.62697
Elob	elongin B	0.446787	0.171681	0.00392612	67673	ENSMUSG00000055839	12.413	4.01724	-1.63009
Dmd	dystrophin, muscular dystrophy	-1.80032	0.171681	0.00391924	13405	ENSMUSG00000045103	8.02073	-4.0185	-1.62838
Agpat5	1-acylglycerol-3-phosphate O-acyltransferase 5 (lysophosphatidic acid acyltransferase, epsilon)	0.421336	0.171681	0.00389901	52123	ENSMUSG00000031467	9.56366	4.02224	-1.62334
2010204K13Rik	RIKEN cDNA 2010204K13 gene	-1.42148	0.171681	0.00391614	68355	NA	7.87308	-4.01908	-1.62761
Mfsd5	major facilitator superfamily domain containing 5	0.579283	0.171871	0.00393791	106073	ENSMUSG00000045665	10.0927	4.01507	-1.63301
Anxa2	annexin A2	-0.870364	0.171871	0.0039411	12306	ENSMUSG00000032231	12.944	-4.01449	-1.63379
Sec24b	Sec24 related gene family, member B (S. cerevisiae)	-0.456249	0.172388	0.00397135	99683	ENSMUSG00000001052	9.25366	-4.00897	-1.64124
Pole4	polymerase (DNA-directed), epsilon 4 (p12 subunit)	0.803399	0.172388	0.00397216	66979	ENSMUSG00000030042	9.62284	4.00882	-1.64144
Jund	jun D proto-oncogene	-0.482155	0.172388	0.00396737	16478	NA	10.5847	-4.00969	-1.64026
Bud31	BUD31 homolog	-0.477955	0.172388	0.00396499	231889	ENSMUSG00000038722	11.4167	-4.01013	-1.63968
Tmem198	transmembrane protein 198	0.474758	0.172419	0.00398946	319998	ENSMUSG00000051703	6.11785	4.00569	-1.64567
Surf4	surfeit gene 4	-0.533713	0.172419	0.00400361	20932	ENSMUSG00000014867	10.1449	-4.00314	-1.64912
Rgs14	regulator of G-protein signaling 14	2.30393	0.172419	0.00403111	51791	ENSMUSG00000052087	7.944	3.9982	-1.65578
Prrt1	proline-rich transmembrane protein 1	1.38237	0.172419	0.00405648	260297	ENSMUSG00000015476	7.09962	3.99368	-1.66189
Gpam	glycerol-3-phosphate acyltransferase, mitochondrial	0.990553	0.172419	0.00405015	14732	ENSMUSG00000024978	9.37911	3.99481	-1.66037
Gfer	growth factor, augmenter of liver regeneration	0.921912	0.172419	0.00401631	11692	ENSMUSG00000040888	9.18813	4.00085	-1.6522
Dgkz	diacylglycerol kinase zeta	0.909389	0.172419	0.00399279	104418	ENSMUSG00000040479	10.3332	4.00509	-1.64648
Chchd6	coiled-coil-helix-coiled-coil-helix domain containing 6	0.75992	0.172419	0.0040454	66098	ENSMUSG00000030086	8.05972	3.99565	-1.65923
Camk2a	calcium/calmodulin-dependent protein kinase II alpha	0.402382	0.172419	0.00404294	12322	ENSMUSG00000024617	6.27296	3.99609	-1.65864
Acot9	acyl-CoA thioesterase 9	-1.22444	0.172419	0.00400905	56360	ENSMUSG00000025287	9.8641	-4.00216	-1.65044
1500015A07Rik	RIKEN cDNA 1500015A07 gene	-0.78754	0.172419	0.00405679	68982	ENSMUSG00000098702	6.65917	-3.99363	-1.66197
A930026B05Rik	RIKEN cDNA A930026B05 gene	0.633492	0.17256	0.00406748	77956	NA	5.0978	3.99173	-1.66453
Pcdh19	protocadherin 19	-2.83965	0.172889	0.00409925	279653	ENSMUSG00000051323	6.76619	-3.98613	-1.67211
Magi1	membrane associated guanylate kinase, WW and PDZ domain containing 1	1.01787	0.172889	0.00409932	14924	ENSMUSG00000045095	5.35327	3.98612	-1.67212
Cd9	CD9 antigen	0.709141	0.173031	0.0041111	12527	ENSMUSG00000030342	13.0836	3.98405	-1.67492
Sox8	SRY (sex determining region Y)-box 8	0.700186	0.173362	0.0041311	20681	ENSMUSG00000024176	4.25205	3.98056	-1.67965
Sdk1	sidekick cell adhesion molecule 1	0.369629	0.173362	0.00413129	330222	ENSMUSG00000039683	5.84307	3.98053	-1.67969
Epb41l3	erythrocyte membrane protein band 4.1 like 3	-1.94473	0.173362	0.00414766	13823	ENSMUSG00000024044	8.29611	-3.97768	-1.68354
C2cd2l	C2 calcium-dependent domain containing 2-like	0.513575	0.173362	0.00414917	71764	ENSMUSG00000032120	8.13371	3.97742	-1.6839
Ppp1r7	protein phosphatase 1, regulatory subunit 7	-0.67627	0.174055	0.00418043	66385	ENSMUSG00000026275	8.41109	-3.97203	-1.69121
Dstn	destrin	-0.511274	0.174055	0.00418185	56431	ENSMUSG00000015932	12.2868	-3.97178	-1.69154
Ctr9	CTR9 homolog, Paf1/RNA polymerase II complex component	0.718429	0.174055	0.00417245	22083	ENSMUSG00000005609	9.41076	3.9734	-1.68935
Smarca2	SWI/SNF related, matrix associated, actin dependent regulator of chromatin, subfamily a, member 2	-1.4566	0.17407	0.00419589	67155	ENSMUSG00000024921	8.14529	-3.96937	-1.69481
Nr1h4	nuclear receptor subfamily 1, group H, member 4	1.37672	0.174288	0.0042156	20186	ENSMUSG00000047638	4.37394	3.96601	-1.69937
Traf4	TNF receptor associated factor 4	1.16909	0.174447	0.00423174	22032	ENSMUSG00000017386	9.36328	3.96326	-1.70309
Gm16845	predicted gene, 16845	0.79658	0.174447	0.00423347	100503652	ENSMUSG00000096981	5.69217	3.96297	-1.70349
Zfp936	zinc finger protein 936	-0.302177	0.174468	0.0042437	668620	ENSMUSG00000064194	2.97802	-3.96124	-1.70584
Atxn10	ataxin 10	-0.657347	0.175226	0.00427191	54138	ENSMUSG00000016541	11.1922	-3.95648	-1.7123
Cmtr1	cap methyltransferase 1	0.577835	0.176695	0.00432247	74157	ENSMUSG00000024019	8.7846	3.94804	-1.72376
Bhlhe40	basic helix-loop-helix family, member e40	0.958249	0.176695	0.00431904	20893	ENSMUSG00000030103	10.0361	3.94861	-1.72299
Tnfrsf1a	tumor necrosis factor receptor superfamily, member 1a	0.569666	0.177255	0.00436754	21937	ENSMUSG00000030341	10.8127	3.94061	-1.73387
Sec22b	SEC22 homolog B, vesicle trafficking protein	-0.653091	0.177255	0.00437738	20333	ENSMUSG00000027879	10.2614	-3.939	-1.73606
Rab32	RAB32, member RAS oncogene family	-2.4715	0.177255	0.00437318	67844	ENSMUSG00000019832	5.55079	-3.93969	-1.73513
Psmd8	proteasome (prosome, macropain) 26S subunit, non-ATPase, 8	-0.391871	0.177255	0.00437943	57296	ENSMUSG00000030591	11.5996	-3.93866	-1.73652
Plxnd1	plexin D1	0.811164	0.177255	0.00436744	67784	ENSMUSG00000030123	8.72618	3.94063	-1.73385
Nanp	N-acetylneuraminic acid phosphatase	-0.606051	0.177255	0.00434212	67311	ENSMUSG00000053916	8.7522	-3.94479	-1.72818
Fem1b	feminization 1 homolog b (C. elegans)	-0.738253	0.177255	0.00438064	14155	ENSMUSG00000032244	10.0196	-3.93847	-1.73679
Abracl	ABRA C-terminal like	-0.957826	0.177255	0.00436707	73112	ENSMUSG00000078453	9.46268	-3.94069	-1.73376
Col15a1	collagen, type XV, alpha 1	-2.60743	0.177815	0.00439942	12819	ENSMUSG00000028339	8.60792	-3.9354	-1.74096
Map4	microtubule-associated protein 4	-0.515851	0.178168	0.00442801	17758	ENSMUSG00000032479	10.6396	-3.93077	-1.74727
Tle2	transducin-like enhancer of split 2	1.12459	0.179085	0.00447022	21886	ENSMUSG00000034771	7.83728	3.92398	-1.75651
Dock5	dedicator of cytokinesis 5	-2.29777	0.179085	0.00446704	68813	ENSMUSG00000044447	7.24602	-3.92449	-1.75582
S100a10	S100 calcium binding protein A10 (calpactin)	-0.957094	0.179941	0.00451906	20194	ENSMUSG00000041959	12.3754	-3.91621	-1.7671
Rgs7bp	regulator of G-protein signalling 7 binding protein	0.586113	0.179941	0.00450917	52882	ENSMUSG00000021719	5.1878	3.91778	-1.76497
Gatd3a	glutamine amidotransferase like class 1 domain containing 3A	0.848644	0.179941	0.00452115	28295	ENSMUSG00000053329	9.8718	3.91588	-1.76755
Apbb2	amyloid beta (A4) precursor protein-binding, family B, member 2	-0.497994	0.179941	0.00450776	11787	ENSMUSG00000029207	8.62998	-3.918	-1.76466
Nkapl	NFKB activating protein-like	-0.426778	0.180599	0.00454882	66707	ENSMUSG00000059395	3.52059	-3.91153	-1.7735
Mpc1	mitochondrial pyruvate carrier 1	0.911408	0.180794	0.00456381	55951	ENSMUSG00000023861	10.658	3.90918	-1.77671
Iffo1	intermediate filament family orphan 1	0.882372	0.180794	0.00456209	320678	ENSMUSG00000038271	7.39695	3.90945	-1.77634
Zfp944	zinc finger protein 944	0.731596	0.181312	0.00464233	319615	ENSMUSG00000033972	6.76794	3.897	-1.79334
Ppm1b	protein phosphatase 1B, magnesium dependent, beta isoform	0.558416	0.181312	0.00463455	19043	ENSMUSG00000061130	10.1126	3.8982	-1.7917
Plcxd1	phosphatidylinositol-specific phospholipase C, X domain containing 1	0.300115	0.181312	0.00461144	403178	ENSMUSG00000064247	6.25944	3.90177	-1.78683
Fam229b	family with sequence similarity 229, member B	0.450985	0.181312	0.0046476	66337	ENSMUSG00000051736	7.31095	3.8962	-1.79444
Fam217b	family with sequence similarity 217, member B	-1.40724	0.181312	0.00463952	71532	ENSMUSG00000070476	7.45926	-3.89744	-1.79275
Enpp4	ectonucleotide pyrophosphatase/phosphodiesterase 4	0.916883	0.181312	0.00460369	224794	ENSMUSG00000023961	8.4505	3.90297	-1.78519
Cttn	cortactin	-0.344536	0.181312	0.00462999	13043	ENSMUSG00000031078	12.1849	-3.8989	-1.79074
Bcan	brevican	2.38859	0.181312	0.00464397	12032	ENSMUSG00000004892	6.99021	3.89675	-1.79368
B3galt5	UDP-Gal:betaGlcNAc beta 1,3-galactosyltransferase, polypeptide 5	1.30775	0.181312	0.00460386	93961	ENSMUSG00000074892	8.04208	3.90294	-1.78522
Appbp2	amyloid beta precursor protein (cytoplasmic tail) binding protein 2	-0.494662	0.181312	0.00461106	66884	ENSMUSG00000018481	9.77657	-3.90183	-1.78675
Pcgf3	polycomb group ring finger 3	-0.364182	0.181964	0.00466938	69587	ENSMUSG00000033623	9.97162	-3.89286	-1.799
Poglut3	protein O-glucosyltransferase 3	-0.652001	0.182246	0.0046975	68304	ENSMUSG00000034487	8.84112	-3.88858	-1.80485
Klhdc2	kelch domain containing 2	-0.534657	0.182246	0.00470202	69554	ENSMUSG00000020978	11.1066	-3.8879	-1.80579
Cuta	cutA divalent cation tolerance homolog	0.830914	0.182246	0.0046893	67675	ENSMUSG00000024194	10.4142	3.88983	-1.80315
Cradd	CASP2 and RIPK1 domain containing adaptor with death domain	0.949526	0.182246	0.00468468	12905	ENSMUSG00000045867	7.97758	3.89053	-1.80219
Lcn2	lipocalin 2	0.865332	0.18257	0.00472569	16819	ENSMUSG00000026822	3.71252	3.88432	-1.81068
1700008K24Rik	RIKEN cDNA 1700008K24 gene	0.398171	0.18257	0.00473579	69311	ENSMUSG00000101012	5.19033	3.8828	-1.81277
Mrpl28	mitochondrial ribosomal protein L28	0.573266	0.182807	0.00475214	68611	ENSMUSG00000024181	10.0135	3.88035	-1.81613
Smu1	smu-1 suppressor of mec-8 and unc-52 homolog (C. elegans)	-0.326845	0.182955	0.00476618	74255	ENSMUSG00000028409	10.4147	-3.87825	-1.819
Negr1	neuronal growth regulator 1	-2.36867	0.183416	0.00478841	320840	ENSMUSG00000040037	4.8112	-3.87494	-1.82354
Pth2	parathyroid hormone 2	0.326963	0.18371	0.0048018	114640	ENSMUSG00000038300	6.7787	3.87295	-1.82626
Lpin1	lipin 1	1.16343	0.18371	0.00481691	14245	ENSMUSG00000020593	9.29362	3.87072	-1.82933
Frs3	fibroblast growth factor receptor substrate 3	0.523554	0.18371	0.00481634	107971	ENSMUSG00000023266	7.03315	3.8708	-1.82921
Appl2	adaptor protein, phosphotyrosine interaction, PH domain and leucine zipper containing 2	0.963555	0.18371	0.00482169	216190	ENSMUSG00000020263	10.0748	3.87001	-1.83029
AI662501	expressed sequence AI662501	-0.74955	0.18371	0.00481101	103817	NA	4.32068	-3.87159	-1.82813
Proser2	proline and serine rich 2	-2.18061	0.184378	0.00485	227545	ENSMUSG00000045319	5.66956	-3.86585	-1.836
BC065403	cDNA sequence BC065403	-0.636587	0.184378	0.00485976	100502819	ENSMUSG00000097211	3.42267	-3.86442	-1.83796
Akr1b7	aldo-keto reductase family 1, member B7	2.26667	0.185727	0.00490565	11997	ENSMUSG00000052131	5.90864	3.85774	-1.84713
Mettl6	methyltransferase like 6	-0.626787	0.186129	0.00492666	67011	ENSMUSG00000021891	7.7878	-3.85471	-1.85129
Prss30	protease, serine 30	0.398716	0.186344	0.00493755	30943	ENSMUSG00000024124	4.25585	3.85314	-1.85344
Aldh1a3	aldehyde dehydrogenase family 1, subfamily A3	-1.49057	0.187048	0.0049666	56847	ENSMUSG00000015134	10.6906	-3.84898	-1.85917
Spdya	speedy/RINGO cell cycle regulator family, member A	0.402063	0.187151	0.00497455	70891	ENSMUSG00000052525	3.76763	3.84784	-1.86073
Cdk11b	cyclin-dependent kinase 11B	-0.368352	0.187733	0.00501095	12537	ENSMUSG00000029062	9.06012	-3.84267	-1.86783
Fam120c	family with sequence similarity 120, member C	-1.14262	0.188296	0.00503122	207375	ENSMUSG00000025262	7.68371	-3.83981	-1.87177
Slc26a11	solute carrier family 26, member 11	0.623764	0.188335	0.00503751	268512	ENSMUSG00000039908	6.41945	3.83892	-1.87299
Snrnp48	small nuclear ribonucleoprotein 48 (U11/U12)	-0.651429	0.188458	0.00504605	67797	ENSMUSG00000021431	8.14643	-3.83772	-1.87464
Vamp5	vesicle-associated membrane protein 5	1.33797	0.188539	0.00505347	53620	NA	7.73462	3.83668	-1.87608
Ccdc40	coiled-coil domain containing 40	0.958818	0.188567	0.0050595	207607	ENSMUSG00000039963	5.51661	3.83584	-1.87724
Rnf19a	ring finger protein 19A	-0.972506	0.188975	0.00508622	30945	ENSMUSG00000022280	8.70359	-3.83211	-1.88237
Adgrb1	adhesion G protein-coupled receptor B1	0.379328	0.188975	0.00508148	107831	ENSMUSG00000034730	5.66278	3.83277	-1.88147
Lims2	LIM and senescent cell antigen like domains 2	-1.50903	0.189087	0.00510708	225341	ENSMUSG00000024395	8.77431	-3.82921	-1.88637
Cachd1	cache domain containing 1	-1.3256	0.189087	0.00510594	320508	ENSMUSG00000028532	5.17048	-3.82936	-1.88615
Nudt8	nudix (nucleoside diphosphate linked moiety X)-type motif 8	0.668008	0.189214	0.00511902	66387	ENSMUSG00000110949	8.37343	3.82755	-1.88864
Lamb1	laminin B1	-0.974083	0.189329	0.00513267	16777	ENSMUSG00000002900	11.6299	-3.82567	-1.89124
Tpm1	tropomyosin 1, alpha	-0.803694	0.189879	0.00516095	22003	ENSMUSG00000032366	11.705	-3.82178	-1.8966
Lrrc4	leucine rich repeat containing 4	0.360341	0.190208	0.00518301	192198	ENSMUSG00000049939	4.4848	3.81876	-1.90076
Rcn1	reticulocalbin 1	-0.79718	0.190254	0.00519487	19672	ENSMUSG00000005973	10.6552	-3.81714	-1.90299
Ctnnal1	catenin (cadherin associated protein), alpha-like 1	-1.82601	0.190254	0.00519404	54366	ENSMUSG00000038816	8.6875	-3.81726	-1.90284
Stk11	serine/threonine kinase 11	0.372863	0.190536	0.00520788	20869	ENSMUSG00000003068	9.64545	3.81537	-1.90543
Ttc38	tetratricopeptide repeat domain 38	0.748247	0.190823	0.00522916	239570	ENSMUSG00000035944	5.78612	3.81249	-1.90941
Tdrd9	tudor domain containing 9	0.40152	0.190823	0.00527222	74691	ENSMUSG00000054003	5.21077	3.8067	-1.91741
Psmc1	protease (prosome, macropain) 26S subunit, ATPase 1	-0.560923	0.190823	0.00524784	19179	ENSMUSG00000021178	10.3368	-3.80997	-1.91289
Ppp2r5b	protein phosphatase 2, regulatory subunit B', beta	0.751932	0.190823	0.00524141	225849	NA	8.36796	3.81084	-1.91169
Mitf	melanogenesis associated transcription factor	1.43508	0.190823	0.00527269	17342	ENSMUSG00000035158	7.84435	3.80663	-1.91749
Ift20	intraflagellar transport 20	-0.43003	0.190823	0.00528321	55978	ENSMUSG00000001105	8.98254	-3.80522	-1.91944
Dpy19l1	dpy-19-like 1 (C. elegans)	-0.852339	0.190823	0.00528241	244745	ENSMUSG00000043067	9.78451	-3.80533	-1.91929
Ahi1	Abelson helper integration site 1	0.462551	0.190823	0.00527263	52906	ENSMUSG00000019986	8.05273	3.80664	-1.91748
Adrb2	adrenergic receptor, beta 2	1.59323	0.190823	0.0052608	11555	ENSMUSG00000045730	7.75728	3.80823	-1.91529
Fam214b	family with sequence similarity 214, member B	-0.49433	0.191055	0.00531638	230088	ENSMUSG00000036002	7.92784	-3.8008	-1.92554
Efhb	EF hand domain family, member B	0.499661	0.191055	0.00530849	211482	ENSMUSG00000023931	3.56688	3.80185	-1.92409
Ache	acetylcholinesterase	2.40649	0.191055	0.00530884	11423	ENSMUSG00000023328	5.76901	3.80181	-1.92416
Ctnna1	catenin (cadherin associated protein), alpha 1	-0.555499	0.191118	0.00532497	12385	ENSMUSG00000037815	12.3964	-3.79967	-1.92712
Shroom1	shroom family member 1	0.833261	0.191694	0.00535821	71774	ENSMUSG00000018387	5.01178	3.79527	-1.93319
Mn1	meningioma 1	-0.313099	0.191694	0.00536236	433938	ENSMUSG00000070576	3.8423	-3.79473	-1.93394
Fjx1	four jointed box 1	-0.825648	0.191694	0.00535611	14221	ENSMUSG00000075012	5.93139	-3.79555	-1.93281
Slc8b1	solute carrier family 8 (sodium/lithium/calcium exchanger), member B1	0.633572	0.191854	0.00538515	170756	ENSMUSG00000032754	8.06422	3.79173	-1.93808
Znrf1	zinc and ring finger 1	-0.444756	0.192048	0.00541509	170737	ENSMUSG00000033545	8.5025	-3.78782	-1.94349
Ggnbp1	gametogenetin binding protein 1	0.836389	0.192048	0.00541424	70772	ENSMUSG00000048731	4.7327	3.78793	-1.94334
Foxc1	forkhead box C1	2.1377	0.192048	0.00541069	17300	ENSMUSG00000050295	8.24437	3.7884	-1.9427
Add2	adducin 2 (beta)	-1.91892	0.192048	0.00541156	11519	ENSMUSG00000030000	7.36362	-3.78828	-1.94285
Cops3	COP9 signalosome subunit 3	-0.505413	0.192603	0.0054361	26572	ENSMUSG00000019373	10.7056	-3.78509	-1.94727
Coq10a	coenzyme Q10A	0.833204	0.192716	0.00545002	210582	ENSMUSG00000039914	8.31169	3.78329	-1.94976
Haghl	hydroxyacylglutathione hydrolase-like	1.15504	0.192835	0.00545877	68977	ENSMUSG00000061046	10.0468	3.78216	-1.95133
Egf	epidermal growth factor	0.333487	0.192869	0.00546509	13645	ENSMUSG00000028017	3.9309	3.78134	-1.95246
Vrk2	vaccinia related kinase 2	-0.589799	0.193858	0.00551712	69922	ENSMUSG00000064090	7.69052	-3.77467	-1.9617
Usp7	ubiquitin specific peptidase 7	-0.472387	0.193858	0.00550987	252870	ENSMUSG00000022710	10.0748	-3.77559	-1.96042
Hist1h1t	histone cluster 1, H1t	0.307981	0.193858	0.0055358	107970	ENSMUSG00000036211	5.3654	3.77229	-1.965
Hip1	huntingtin interacting protein 1	0.865011	0.193858	0.00553354	215114	ENSMUSG00000039959	10.0317	3.77258	-1.9646
Gm17586	predicted gene, 17586	-0.600825	0.193858	0.00553634	100504040	NA	6.26706	-3.77222	-1.9651
Crispld2	cysteine-rich secretory protein LCCL domain containing 2	1.01143	0.193878	0.00554231	78892	ENSMUSG00000031825	5.97798	3.77146	-1.96615
E130107B13Rik	RIKEN cDNA E130107B13 gene	1.03052	0.194275	0.00556448	320006	NA	6.83471	3.76865	-1.97004
Adhfe1	alcohol dehydrogenase, iron containing, 1	0.62132	0.194557	0.00557797	76187	ENSMUSG00000025911	5.53386	3.76695	-1.9724
Ahr	aryl-hydrocarbon receptor	-1.84842	0.195092	0.00560711	11622	ENSMUSG00000019256	9.59798	-3.76328	-1.97749
Gspt1	G1 to S phase transition 1	-0.565755	0.19557	0.00563426	14852	ENSMUSG00000062203	10.1454	-3.75988	-1.9822
Pald1	phosphatase domain containing, paladin 1	1.14037	0.196047	0.00565894	27355	ENSMUSG00000020092	8.87467	3.75681	-1.98646
Tnfaip3	tumor necrosis factor, alpha-induced protein 3	1.19869	0.196091	0.00568054	21929	ENSMUSG00000019850	7.22095	3.75413	-1.99018
Ppp1r3c	protein phosphatase 1, regulatory subunit 3C	2.74823	0.196091	0.00566918	53412	ENSMUSG00000067279	8.72998	3.75554	-1.98823
Pex11g	peroxisomal biogenesis factor 11 gamma	0.515476	0.196091	0.00567309	69129	ENSMUSG00000069633	7.12621	3.75505	-1.9889
Nrtn	neurturin	0.986836	0.196091	0.00568207	18188	ENSMUSG00000039481	6.53343	3.75394	-1.99044
Polr1c	polymerase (RNA) I polypeptide C	0.613293	0.196361	0.00571176	20016	ENSMUSG00000067148	9.89927	3.75028	-1.99553
Habp2	hyaluronic acid binding protein 2	0.412768	0.196361	0.00570789	226243	ENSMUSG00000025075	5.23388	3.75076	-1.99487
Serpinb7	serine (or cysteine) peptidase inhibitor, clade B, member 7	-0.788394	0.196673	0.00573551	116872	ENSMUSG00000067001	3.5549	-3.74737	-1.99958
Armcx3	armadillo repeat containing, X-linked 3	-0.729086	0.197457	0.00577665	71703	ENSMUSG00000049047	9.43296	-3.74235	-2.00655
Prss35	protease, serine 35	0.531463	0.198015	0.00581111	244954	ENSMUSG00000033491	2.96426	3.73817	-2.01236
Vta1	vesicle (multivesicular body) trafficking 1	0.49411	0.198216	0.00586478	66201	ENSMUSG00000019868	9.89593	3.73172	-2.02133
Tstd3	thiosulfate sulfurtransferase (rhodanese)-like domain containing 3	-1.10357	0.198216	0.00586701	77032	ENSMUSG00000028251	7.1078	-3.73146	-2.0217
Tmod3	tropomodulin 3	-0.531566	0.198216	0.00588722	50875	ENSMUSG00000058587	9.2174	-3.72905	-2.02506
Tap2	transporter 2, ATP-binding cassette, sub-family B (MDR/TAP)	1.03328	0.198216	0.00584349	21355	ENSMUSG00000024339	7.56336	3.73427	-2.01778
Rpusd3	RNA pseudouridylate synthase domain containing 3	0.454381	0.198216	0.00587128	101122	ENSMUSG00000051169	7.27911	3.73095	-2.02241
Rpl3l	ribosomal protein L3-like	0.635204	0.198216	0.00588567	66211	ENSMUSG00000002500	3.88457	3.72923	-2.0248
Prkdc	protein kinase, DNA activated, catalytic polypeptide	-0.606019	0.198216	0.00585614	19090	ENSMUSG00000022672	6.88027	-3.73276	-2.01989
Mgat2	mannoside acetylglucosaminyltransferase 2	-0.422074	0.198216	0.00584031	217664	ENSMUSG00000043998	9.64659	-3.73466	-2.01725
Lzts2	leucine zipper, putative tumor suppressor 2	0.620182	0.198216	0.00587182	226154	ENSMUSG00000035342	9.47511	3.73088	-2.0225
Dnajc17	DnaJ heat shock protein family (Hsp40) member C17	0.67496	0.198216	0.00584884	69408	ENSMUSG00000034278	9.61019	3.73363	-2.01867
2610035D17Rik	RIKEN cDNA 2610035D17 gene	0.886521	0.198216	0.00588446	72386	ENSMUSG00000087259	6.8217	3.72937	-2.0246
Slc13a3	solute carrier family 13 (sodium-dependent dicarboxylate transporter), member 3	0.889323	0.19831	0.0059007	114644	ENSMUSG00000018459	4.48856	3.72744	-2.02729
H2-D1	histocompatibility 2, D region locus 1	0.384117	0.198441	0.00591525	14964	ENSMUSG00000073411	3.53362	3.72572	-2.02969
Adcy7	adenylate cyclase 7	-1.87203	0.199202	0.00594425	11513	ENSMUSG00000031659	5.53442	-3.72229	-2.03446
Wdr24	WD repeat domain 24	0.695911	0.199983	0.00599924	268933	ENSMUSG00000025737	7.76898	3.71584	-2.04345
Tigar	Trp53 induced glycolysis repulatory phosphatase	0.553153	0.199983	0.00602208	319801	ENSMUSG00000038028	6.82464	3.71318	-2.04716
Srgn	serglycin	2.70535	0.199983	0.00598705	19073	ENSMUSG00000020077	5.48059	3.71726	-2.04146
Snrnp27	small nuclear ribonucleoprotein 27 (U4/U6.U5)	0.306751	0.199983	0.00601945	66618	ENSMUSG00000001158	11.5304	3.71349	-2.04673
Esrra	estrogen related receptor, alpha	0.619485	0.199983	0.0060085	26379	ENSMUSG00000024955	8.71778	3.71476	-2.04496
Dnajc14	DnaJ heat shock protein family (Hsp40) member C14	0.555483	0.199983	0.00600197	74330	ENSMUSG00000025354	8.91602	3.71552	-2.04389
Jcad	junctional cadherin 5 associated	-0.534637	0.20026	0.00604279	240185	ENSMUSG00000033960	9.23643	-3.71078	-2.05051
Col3a1	collagen, type III, alpha 1	-2.44823	0.200714	0.00606208	12825	ENSMUSG00000026043	10.6801	-3.70855	-2.05362
Mlst8	MTOR associated protein, LST8 homolog (S. cerevisiae)	0.480911	0.20091	0.00607358	56716	ENSMUSG00000024142	7.37686	3.70722	-2.05547
Csgalnact1	chondroitin sulfate N-acetylgalactosaminyltransferase 1	-0.836063	0.200965	0.00608086	234356	ENSMUSG00000036356	7.56278	-3.70638	-2.05664
Tmem259	transmembrane protein 259	0.507477	0.201594	0.00611223	216157	ENSMUSG00000013858	10.1105	3.70278	-2.06166
Mcam	melanoma cell adhesion molecule	0.936892	0.201594	0.00612088	84004	ENSMUSG00000032135	11.2728	3.70179	-2.06304
Mapk6	mitogen-activated protein kinase 6	-0.640361	0.201594	0.00612236	50772	ENSMUSG00000042688	9.62662	-3.70163	-2.06328
Ap5b1	adaptor-related protein complex 5, beta 1 subunit	0.376712	0.202884	0.00617285	381201	ENSMUSG00000049562	6.36399	3.69588	-2.07129
Apool	apolipoprotein O-like	-0.700787	0.203119	0.00619138	68117	ENSMUSG00000025525	7.17347	-3.69379	-2.07422
Fcf1	FCF1 rRNA processing protein	-0.764526	0.203125	0.00620281	73736	ENSMUSG00000021243	9.65139	-3.6925	-2.07602
St3gal5	ST3 beta-galactoside alpha-2,3-sialyltransferase 5	1.16235	0.203279	0.006218	20454	ENSMUSG00000056091	9.12608	3.69079	-2.07841
Scrn1	secernin 1	1.42409	0.203672	0.0062422	69938	ENSMUSG00000019124	8.552	3.68808	-2.0822
Tctn2	tectonic family member 2	-0.610302	0.203993	0.00626154	67978	ENSMUSG00000029386	6.15925	-3.68592	-2.08522
Snn	stannin	-0.762638	0.204068	0.00627141	20621	ENSMUSG00000037972	8.35759	-3.68482	-2.08675
Amotl1	angiomotin-like 1	0.77165	0.204137	0.00627922	75723	ENSMUSG00000013076	10.9019	3.68395	-2.08797
3110021A11Rik	RIKEN cDNA 3110021A11 gene	0.443878	0.205064	0.00631914	67289	NA	7.16425	3.67953	-2.09415
Gprc5d	G protein-coupled receptor, family C, group 5, member D	0.398722	0.205186	0.00634007	93746	ENSMUSG00000030205	5.46214	3.67722	-2.09738
Trmt61b	tRNA methyltransferase 61B	1.79163	0.205381	0.0063747	68789	ENSMUSG00000085492	6.96208	3.67342	-2.1027
Slc36a3	solute carrier family 36 (proton/amino acid symporter), member 3	0.26773	0.205381	0.00637069	215332	ENSMUSG00000049491	6.23372	3.67386	-2.10208
Rras2	related RAS viral (r-ras) oncogene 2	-1.14516	0.205628	0.00638809	66922	ENSMUSG00000055723	9.77892	-3.67196	-2.10475
Mrpl2	mitochondrial ribosomal protein L2	0.62986	0.205857	0.00640284	27398	ENSMUSG00000002767	9.76295	3.67035	-2.107
Klc2	kinesin light chain 2	0.447072	0.205857	0.00641164	16594	ENSMUSG00000024862	6.38221	3.6694	-2.10834
Usp48	ubiquitin specific peptidase 48	-0.337463	0.206063	0.00643032	170707	ENSMUSG00000043411	8.08673	-3.66737	-2.11118
Ada	adenosine deaminase	-1.42648	0.206063	0.00642876	11486	ENSMUSG00000017697	5.45363	-3.66754	-2.11094
Syde2	synapse defective 1, Rho GTPase, homolog 2 (C. elegans)	-0.822092	0.20627	0.00644253	214804	ENSMUSG00000036863	7.57838	-3.66605	-2.11303
Trim7	tripartite motif-containing 7	1.23392	0.206458	0.006474	94089	NA	6.23623	3.66265	-2.11779
Sptlc2	serine palmitoyltransferase, long chain base subunit 2	-0.515953	0.206458	0.00646424	20773	ENSMUSG00000021036	8.36966	-3.6637	-2.11631
Serpinb9g	serine (or cysteine) peptidase inhibitor, clade B, member 9g	0.317328	0.206458	0.00645775	93806	ENSMUSG00000057726	2.71421	3.6644	-2.11533
March2	membrane-associated ring finger (C3HC4) 2	0.610991	0.206458	0.0064804	224703	ENSMUSG00000079557	8.92679	3.66196	-2.11875
Dnajc4	DnaJ heat shock protein family (Hsp40) member C4	0.687322	0.206458	0.00648549	57431	ENSMUSG00000024963	8.74505	3.66142	-2.11952
Copa	coatomer protein complex subunit alpha	-0.441063	0.206458	0.00648866	12847	ENSMUSG00000026553	11.3358	-3.66108	-2.11999
Rab12	RAB12, member RAS oncogene family	0.384904	0.206718	0.00650837	19328	ENSMUSG00000023460	10.0228	3.65897	-2.12295
Caskin1	CASK interacting protein 1	0.589957	0.207563	0.00654075	268932	ENSMUSG00000033597	5.46352	3.65551	-2.1278
Extl1	exostoses (multiple)-like 1	0.749122	0.207848	0.0065613	56219	ENSMUSG00000028838	5.17102	3.65333	-2.13086
Rala	v-ral simian leukemia viral oncogene A (ras related)	-0.77243	0.208491	0.00658742	56044	ENSMUSG00000008859	9.3517	-3.65056	-2.13474
8030497O21Rik	RIKEN cDNA 8030497O21 gene	0.35099	0.209084	0.00661196	77506	NA	5.15395	3.64798	-2.13837
Cct3	chaperonin containing Tcp1, subunit 3 (gamma)	-0.605674	0.209143	0.00661967	12462	ENSMUSG00000001416	11.6203	-3.64717	-2.13951
Pcnx3	pecanex homolog 3	0.476047	0.209276	0.00662972	104401	ENSMUSG00000054874	8.83956	3.64611	-2.14099
Zik1	zinc finger protein interacting with K protein 1	-1.1199	0.209447	0.00664766	22775	ENSMUSG00000030393	6.34592	-3.64423	-2.14362
Cdk5rap2	CDK5 regulatory subunit associated protein 2	1.03109	0.209447	0.00666434	214444	ENSMUSG00000039298	8.01179	3.64249	-2.14607
Camk1d	calcium/calmodulin-dependent protein kinase ID	-1.95719	0.209447	0.00666273	227541	ENSMUSG00000039145	5.91613	-3.64266	-2.14583
Abhd12	abhydrolase domain containing 12	0.609379	0.209447	0.00667598	76192	ENSMUSG00000032046	10.4418	3.64128	-2.14777
Zxdc	ZXD family zinc finger C	0.642932	0.209541	0.00668481	80292	ENSMUSG00000034430	8.15279	3.64036	-2.14906
Zfp429	zinc finger protein 429	-0.701933	0.210183	0.00674231	72807	ENSMUSG00000078994	5.72445	-3.63441	-2.15743
Nabp2	nucleic acid binding protein 2	0.553457	0.210183	0.00673633	69917	ENSMUSG00000025374	7.85137	3.63502	-2.15656
Hsd17b11	hydroxysteroid (17-beta) dehydrogenase 11	1.48779	0.210183	0.00674955	114664	ENSMUSG00000029311	11.5582	3.63366	-2.15847
Ermp1	endoplasmic reticulum metallopeptidase 1	0.735894	0.210183	0.00675215	226090	ENSMUSG00000046324	9.53039	3.63339	-2.15885
Enho	energy homeostasis associated	1.02118	0.210183	0.00672056	69638	ENSMUSG00000028445	7.08125	3.63665	-2.15427
Xrn2	5'-3' exoribonuclease 2	-0.486371	0.211048	0.00679758	24128	ENSMUSG00000027433	9.17591	-3.62874	-2.16539
Jagn1	jagunal homolog 1	0.415504	0.211048	0.00679511	67767	ENSMUSG00000051256	10.201	3.62899	-2.16504
Krtap5-4	keratin associated protein 5-4	0.360497	0.211352	0.00681624	50775	ENSMUSG00000045236	4.75572	3.62683	-2.16807
Dgki	diacylglycerol kinase, iota	1.29872	0.211352	0.00681914	320127	ENSMUSG00000038665	4.96189	3.62654	-2.16849
Ubfd1	ubiquitin family domain containing 1	-0.437039	0.211435	0.00683523	28018	ENSMUSG00000030870	8.98766	-3.6249	-2.17079
Tirap	toll-interleukin 1 receptor (TIR) domain-containing adaptor protein	0.985757	0.211435	0.00690866	117149	ENSMUSG00000032041	9.02427	3.61749	-2.18122
Taf4b	TATA-box binding protein associated factor 4b	0.664928	0.211435	0.00691608	72504	ENSMUSG00000054321	6.72224	3.61674	-2.18227
Six1	sine oculis-related homeobox 1	0.783304	0.211435	0.00686384	20471	ENSMUSG00000051367	6.67849	3.622	-2.17486
Psmd11	proteasome (prosome, macropain) 26S subunit, non-ATPase, 11	-0.315719	0.211435	0.00690621	69077	ENSMUSG00000017428	11.3509	-3.61773	-2.18087
Ostc	oligosaccharyltransferase complex subunit (non-catalytic)	-0.472377	0.211435	0.00684701	66357	ENSMUSG00000041084	11.1386	-3.62371	-2.17247
Nsmaf	neutral sphingomyelinase (N-SMase) activation associated factor	-0.637917	0.211435	0.00689178	18201	ENSMUSG00000028245	7.45994	-3.61919	-2.17883
Mrpl39	mitochondrial ribosomal protein L39	-0.32556	0.211435	0.00684979	27393	ENSMUSG00000022889	10.5476	-3.62343	-2.17286
Ints10	integrator complex subunit 10	-0.755455	0.211435	0.00685996	70885	ENSMUSG00000031864	7.60326	-3.6224	-2.17431
Ddx1	DEAD (Asp-Glu-Ala-Asp) box polypeptide 1	-0.64025	0.211435	0.00688077	104721	ENSMUSG00000037149	10.5297	-3.62029	-2.17727
Chrnb3	cholinergic receptor, nicotinic, beta polypeptide 3	0.342271	0.211435	0.00687187	108043	ENSMUSG00000031492	5.05642	3.62119	-2.17601
4930429B21Rik	RIKEN cDNA 4930429B21 gene	-0.602211	0.211435	0.0069157	67576	NA	5.01066	-3.61678	-2.18221
Slc22a21	solute carrier family 22 (organic cation transporter), member 21	1.15027	0.212187	0.00697024	56517	ENSMUSG00000063652	5.45142	3.61134	-2.18988
Grid1	glutamate receptor, ionotropic, delta 1	0.266684	0.212187	0.0069645	14803	ENSMUSG00000041078	4.30566	3.61191	-2.18908
Morf4l2	mortality factor 4 like 2	-0.460873	0.212892	0.00701772	56397	ENSMUSG00000031422	12.3454	-3.60663	-2.19651
Actl11	actin-like 11	0.368025	0.212892	0.00702304	67722	ENSMUSG00000066368	4.21457	3.60611	-2.19725
8030476L19Rik	RIKEN cDNA 8030476L19 gene	-2.13065	0.212892	0.00702189	77167	NA	5.47992	-3.60622	-2.19709
Tmem134	transmembrane protein 134	0.572762	0.213954	0.00706999	66990	NA	10.1595	3.60149	-2.20375
Tnfrsf13c	tumor necrosis factor receptor superfamily, member 13c	0.295267	0.214047	0.00712157	72049	ENSMUSG00000068105	4.00725	3.59646	-2.21085
Gm16793	predicted gene, 16793	0.732473	0.214047	0.00709459	100504714	ENSMUSG00000097357	3.7994	3.59909	-2.20714
Chst12	carbohydrate sulfotransferase 12	0.908209	0.214047	0.00709665	59031	ENSMUSG00000036599	7.02927	3.59889	-2.20743
Arl13b	ADP-ribosylation factor-like 13B	-0.618872	0.214047	0.00712464	68146	ENSMUSG00000022911	7.06466	-3.59616	-2.21127
2900016J10Rik	RIKEN cDNA 2900016J10 gene	-0.713302	0.214047	0.00712676	78341	NA	5.55094	-3.59595	-2.21156
Zfp287	zinc finger protein 287	-0.482265	0.214052	0.00715294	170740	ENSMUSG00000005267	7.28704	-3.59342	-2.21514
Rdh9	retinol dehydrogenase 9	2.02922	0.214052	0.00713895	103142	ENSMUSG00000056148	5.87177	3.59477	-2.21323
Ighmbp2	immunoglobulin mu binding protein 2	0.341087	0.214052	0.00715838	20589	ENSMUSG00000024831	6.98825	3.59289	-2.21588
Gtpbp3	GTP binding protein 3	0.569267	0.214052	0.00715731	70359	ENSMUSG00000007610	8.6262	3.59299	-2.21574
Frmd4a	FERM domain containing 4A	-0.678669	0.214052	0.00716857	209630	ENSMUSG00000026657	10.7529	-3.59191	-2.21727
Snx15	sorting nexin 15	0.575749	0.214563	0.00721482	69024	ENSMUSG00000024787	9.23141	3.58746	-2.22355
Pcx	pyruvate carboxylase	1.6892	0.214563	0.00722166	18563	ENSMUSG00000024892	8.46328	3.5868	-2.22447
Mpnd	MPN domain containing	0.80356	0.214563	0.00719924	68047	ENSMUSG00000003199	10.7687	3.58895	-2.22144
Kif26a	kinesin family member 26A	-0.617286	0.214563	0.00719332	668303	ENSMUSG00000021294	5.06486	-3.58952	-2.22064
Gm8579	spermatogenesis associated glutamate (E)-rich protein 4a pseudogene	0.328535	0.214563	0.00720659	667335	ENSMUSG00000106779	3.17121	3.58825	-2.22243
Cnot11	CCR4-NOT transcription complex, subunit 11	-0.780718	0.214771	0.00723464	52846	ENSMUSG00000003135	8.86355	-3.58556	-2.22623
Insl6	insulin-like 6	1.57027	0.215012	0.00724875	27356	ENSMUSG00000050957	7.82095	3.58421	-2.22813
Ubr2	ubiquitin protein ligase E3 component n-recognin 2	0.818136	0.215208	0.00726135	224826	ENSMUSG00000023977	9.70569	3.58301	-2.22982
Tacr1	tachykinin receptor 1	0.39224	0.215499	0.00727716	21336	ENSMUSG00000030043	4.94392	3.58151	-2.23195
Xpo7	exportin 7	-0.586047	0.215686	0.00729182	65246	ENSMUSG00000022100	10.3318	-3.58012	-2.23391
Tmem167	transmembrane protein 167	-0.564015	0.215686	0.00729551	66074	ENSMUSG00000012422	9.96998	-3.57977	-2.23441
Zfp398	zinc finger protein 398	0.401122	0.216169	0.00733595	272347	ENSMUSG00000062519	6.90677	3.57595	-2.2398
Tpsb2	tryptase beta 2	0.310582	0.216169	0.00733214	17229	ENSMUSG00000033825	5.03909	3.57631	-2.2393
Kctd3	potassium channel tetramerisation domain containing 3	1.08473	0.216169	0.00732419	226823	ENSMUSG00000026608	10.9921	3.57706	-2.23824
Ephb6	Eph receptor B6	-1.16266	0.216518	0.00735985	13848	ENSMUSG00000029869	5.87488	-3.5737	-2.24298
Trim13	tripartite motif-containing 13	-0.651647	0.216867	0.00740483	66597	ENSMUSG00000035235	8.30177	-3.5695	-2.24893
Tdh	L-threonine dehydrogenase	0.348588	0.216867	0.00740794	58865	ENSMUSG00000021953	5.45714	3.56921	-2.24934
Ncbp2	nuclear cap binding protein subunit 2	-0.99378	0.216867	0.0073867	68092	ENSMUSG00000022774	9.22796	-3.57119	-2.24653
Eny2	ENY2 transcription and export complex 2 subunit	-0.978812	0.216867	0.00740203	223527	ENSMUSG00000022338	8.57196	-3.56976	-2.24856
5430402O13Rik	RIKEN cDNA 5430402O13 gene	0.404184	0.216867	0.00739074	73183	ENSMUSG00000085776	5.30942	3.57081	-2.24707
Bmper	BMP-binding endothelial regulator	-1.42918	0.216885	0.00741461	73230	ENSMUSG00000031963	5.63127	-3.56858	-2.25022
Ube2r2	ubiquitin-conjugating enzyme E2R 2	-0.477032	0.216984	0.0074285	67615	ENSMUSG00000036241	10.0289	-3.56729	-2.25204
Eef2k	eukaryotic elongation factor-2 kinase	0.872186	0.217114	0.00744662	13631	ENSMUSG00000035064	10.4385	3.56561	-2.25442
Pcgf5	polycomb group ring finger 5	0.665188	0.217478	0.00749549	76073	ENSMUSG00000024805	9.27335	3.5611	-2.26081
Mreg	melanoregulin	1.58932	0.217478	0.00748943	381269	ENSMUSG00000039395	6.83553	3.56166	-2.26002
Rab3ip	RAB3A interacting protein	0.480409	0.217497	0.00750824	216363	ENSMUSG00000064181	8.60755	3.55993	-2.26247
Gnai1	guanine nucleotide binding protein (G protein), alpha inhibiting 1	-3.03606	0.217687	0.00752088	14677	ENSMUSG00000057614	7.30859	-3.55877	-2.26411
Slc38a3	solute carrier family 38, member 3	0.379708	0.218962	0.00759823	76257	ENSMUSG00000010064	6.4814	3.55171	-2.2741
Plppr5	phospholipid phosphatase related 5	0.760677	0.218962	0.00758163	75769	ENSMUSG00000033342	5.23938	3.55322	-2.27196
Brd2	bromodomain containing 2	0.371546	0.218962	0.00760152	14312	ENSMUSG00000024335	10.6827	3.55141	-2.27452
Tpd52l1	tumor protein D52-like 1	2.53918	0.219063	0.00761113	21987	ENSMUSG00000000296	6.25763	3.55054	-2.27575
Rpap3	RNA polymerase II associated protein 3	-0.490095	0.219382	0.00763445	71919	ENSMUSG00000022466	8.3755	-3.54843	-2.27874
Slc29a1	solute carrier family 29 (nucleoside transporters), member 1	1.96875	0.219487	0.007645	63959	ENSMUSG00000023942	10.3978	3.54748	-2.28009
Gstm6	glutathione S-transferase, mu 6	1.32038	0.219487	0.00765035	14867	ENSMUSG00000068762	5.45722	3.547	-2.28077
Ctdspl	CTD (carboxy-terminal domain, RNA polymerase II, polypeptide A) small phosphatase-like	1.15536	0.21956	0.0076651	69274	ENSMUSG00000047409	8.78976	3.54567	-2.28265
Nid1	nidogen 1	-1.32798	0.219824	0.00768199	18073	ENSMUSG00000005397	10.4644	-3.54416	-2.2848
Zswim6	zinc finger SWIM-type containing 6	-0.670495	0.219929	0.00770253	67263	ENSMUSG00000032846	10.6133	-3.54232	-2.28741
Uros	uroporphyrinogen III synthase	-0.474408	0.220121	0.00771535	22276	ENSMUSG00000030979	8.16125	-3.54117	-2.28903
Yju2	YJU2 splicing factor	0.758057	0.222683	0.00781759	72886	ENSMUSG00000003208	7.72563	3.53211	-2.30188
Chchd3	coiled-coil-helix-coiled-coil-helix domain containing 3	0.719364	0.223102	0.00783977	66075	ENSMUSG00000053768	10.3314	3.53016	-2.30465
Igk-V1	immunoglobulin kappa chain variable 1 (V1)	0.544721	0.2233	0.00786414	16081	NA	4.43628	3.52803	-2.30768
Rxrb	retinoid X receptor beta	0.643261	0.22365	0.00789375	20182	ENSMUSG00000039656	9.12524	3.52544	-2.31135
Ehmt2	euchromatic histone lysine N-methyltransferase 2	0.547247	0.22365	0.00789521	110147	ENSMUSG00000013787	10.1666	3.52532	-2.31153
Acsl6	acyl-CoA synthetase long-chain family member 6	0.36092	0.22365	0.00790759	216739	ENSMUSG00000020333	4.26349	3.52424	-2.31306
9430030N17Rik	RIKEN cDNA 9430030N17 gene	0.74246	0.223788	0.00791873	77336	NA	5.74376	3.52327	-2.31443
Tmco3	transmembrane and coiled-coil domains 3	1.03694	0.224034	0.00795864	234076	ENSMUSG00000038497	7.9431	3.51982	-2.31934
Kdm4b	lysine (K)-specific demethylase 4B	0.609075	0.224034	0.00795636	193796	ENSMUSG00000024201	6.99829	3.52001	-2.31906
Adgrg1	adhesion G protein-coupled receptor G1	2.45537	0.224034	0.00793769	14766	ENSMUSG00000031785	6.9406	3.52163	-2.31677
Dnajb12	DnaJ heat shock protein family (Hsp40) member B12	0.507396	0.224178	0.00797001	56709	ENSMUSG00000020109	8.17436	3.51883	-2.32073
AW125324	expressed sequence AW125324	0.596257	0.224396	0.00798398	104600	NA	4.76602	3.51763	-2.32244
Vash2	vasohibin 2	-0.881187	0.225597	0.00805952	226841	ENSMUSG00000037568	6.05741	-3.51116	-2.33164
Limd1	LIM domains containing 1	1.31022	0.225597	0.00805977	29806	ENSMUSG00000025239	11.3776	3.51114	-2.33167
Nagpa	N-acetylglucosamine-1-phosphodiester alpha-N-acetylglucosaminidase	0.381358	0.226195	0.00809341	27426	ENSMUSG00000023143	7.41009	3.50828	-2.33573
Mfsd13a	major facilitator superfamily domain containing 13a	0.475962	0.226922	0.00814973	75146	ENSMUSG00000025227	6.40291	3.50352	-2.3425
Zfp952	zinc finger protein 952	0.402026	0.227415	0.00819382	240067	ENSMUSG00000053390	6.46244	3.49982	-2.34777
Uqcc2	ubiquinol-cytochrome c reductase complex assembly factor 2	0.64821	0.227415	0.00828719	67267	ENSMUSG00000024208	12.0237	3.49205	-2.35883
Tlr5	toll-like receptor 5	0.422898	0.227415	0.00830684	53791	ENSMUSG00000079164	5.29811	3.49043	-2.36114
Thoc7	THO complex 7	-0.593202	0.227415	0.00821219	66231	ENSMUSG00000053453	10.1579	-3.49828	-2.34995
Pcdh17	protocadherin 17	-1.60586	0.227415	0.00817542	219228	ENSMUSG00000035566	4.92208	-3.50136	-2.34557
Nfx1	nuclear transcription factor, X-box binding 1	-0.403978	0.227415	0.00829132	74164	ENSMUSG00000028423	8.98798	-3.49171	-2.35932
Krtap6-2	keratin associated protein 6-2	0.342399	0.227415	0.0082787	16701	ENSMUSG00000062433	3.96657	3.49275	-2.35783
Hs6st2	heparan sulfate 6-O-sulfotransferase 2	-3.25801	0.227415	0.00830067	50786	ENSMUSG00000062184	6.06781	-3.49094	-2.36042
Gng10	guanine nucleotide binding protein (G protein), gamma 10	-0.302308	0.227415	0.00829194	14700	ENSMUSG00000038607	10.8097	-3.49166	-2.35939
Dtd1	D-tyrosyl-tRNA deacylase 1	1.47244	0.227415	0.00824206	66044	ENSMUSG00000027430	7.52956	3.49579	-2.3535
Cyb5r2	cytochrome b5 reductase 2	0.975536	0.227415	0.00824772	320635	ENSMUSG00000048065	5.80457	3.49532	-2.35417
Colec11	collectin sub-family member 11	0.456682	0.227415	0.008302	71693	ENSMUSG00000036655	4.35286	3.49083	-2.36057
Cblb	Casitas B-lineage lymphoma b	-1.19785	0.227415	0.00823733	208650	ENSMUSG00000022637	7.13685	-3.49619	-2.35294
Ltbr	lymphotoxin B receptor	0.701996	0.227708	0.00833024	17000	ENSMUSG00000030339	9.66941	3.4885	-2.36389
Ide	insulin degrading enzyme	0.59996	0.227868	0.00834338	15925	NA	9.46418	3.48742	-2.36543
Eda2r	ectodysplasin A2 receptor	-1.22118	0.227868	0.00835837	245527	ENSMUSG00000034457	7.75839	-3.48619	-2.36718
Nop53	NOP53 ribosome biogenesis factor	0.856035	0.228461	0.00842086	68077	ENSMUSG00000041560	11.6332	3.48109	-2.37445
Cspg4	chondroitin sulfate proteoglycan 4	1.04264	0.228461	0.00841739	121021	ENSMUSG00000032911	10.2808	3.48137	-2.37405
Rnmt	RNA (guanine-7-) methyltransferase	-0.869371	0.22848	0.00843488	67897	ENSMUSG00000009535	8.57332	-3.47995	-2.37607
Ankrd36	ankyrin repeat domain 36	0.274653	0.22848	0.00843212	76389	ENSMUSG00000020481	6.46819	3.48017	-2.37575
Ugdh	UDP-glucose dehydrogenase	-0.873175	0.228596	0.00844552	22235	ENSMUSG00000029201	10.3775	-3.47909	-2.3773
Tubb2a	tubulin, beta 2A class IIA	-1.04105	0.230239	0.00857051	22151	ENSMUSG00000058672	11.3614	-3.46903	-2.39164
Skap2	src family associated phosphoprotein 2	1.49369	0.230239	0.00856216	54353	ENSMUSG00000059182	9.3527	3.4697	-2.39069
Pcdh1	protocadherin 1	-0.887988	0.230239	0.00859033	75599	ENSMUSG00000051375	8.07847	-3.46745	-2.3939
Metap1d	methionyl aminopeptidase type 1D (mitochondrial)	0.597832	0.230239	0.00854732	66559	ENSMUSG00000041921	7.83383	3.47089	-2.389
LOC552876	uncharacterized LOC552876	0.697513	0.230239	0.0085851	552876	NA	3.74503	3.46787	-2.3933
Kcnn1	potassium intermediate/small conductance calcium-activated channel, subfamily N, member 1	0.410402	0.230239	0.00859121	84036	NA	4.91361	3.46738	-2.394
Cxcl1	chemokine (C-X-C motif) ligand 1	0.786787	0.230239	0.00859604	14825	ENSMUSG00000029380	6.36803	3.467	-2.39455
Slc7a4	solute carrier family 7 (cationic amino acid transporter, y+ system), member 4	0.300054	0.231248	0.00866406	224022	ENSMUSG00000022756	7.4064	3.46161	-2.40224
Rad52	RAD52 homolog, DNA repair protein	0.559763	0.231248	0.00868647	19365	ENSMUSG00000030166	6.62708	3.45984	-2.40476
Prrt4	proline-rich transmembrane protein 4	0.368114	0.231248	0.00868468	101359	ENSMUSG00000079654	6.57686	3.45998	-2.40456
Olfr701	olfactory receptor 701	0.276587	0.231248	0.00869769	66786	ENSMUSG00000036744	5.33239	3.45896	-2.40602
Ncmap	noncompact myelin associated protein	0.354857	0.231447	0.00871208	230822	ENSMUSG00000043924	4.62053	3.45783	-2.40764
Acot4	acyl-CoA thioesterase 4	0.455388	0.232159	0.00875298	171282	ENSMUSG00000052392	4.1983	3.45463	-2.41221
Rnase10	ribonuclease, RNase A family, 10 (non-active)	1.24558	0.232412	0.00878473	75019	ENSMUSG00000021872	5.85845	3.45216	-2.41574
Mdfi	MyoD family inhibitor	1.84585	0.233748	0.00884427	17240	ENSMUSG00000032717	7.24329	3.44754	-2.42233
Arl3	ADP-ribosylation factor-like 3	0.314153	0.233759	0.00885218	56350	ENSMUSG00000025035	11.1726	3.44693	-2.42321
Adcy9	adenylate cyclase 9	1.54552	0.233759	0.0088577	11515	ENSMUSG00000005580	7.19289	3.44651	-2.42382
Krt24	keratin 24	0.373646	0.233895	0.0088694	75706	ENSMUSG00000020913	4.01892	3.44561	-2.4251
Myoc	myocilin	0.250348	0.234089	0.00889089	17926	ENSMUSG00000026697	3.65472	3.44395	-2.42747
Camkk2	calcium/calmodulin-dependent protein kinase kinase 2, beta	1.22361	0.234089	0.00889632	207565	ENSMUSG00000029471	9.8913	3.44354	-2.42806
Zfp346	zinc finger protein 346	0.635676	0.234304	0.00891102	26919	ENSMUSG00000021481	8.73763	3.44241	-2.42967
Ly6a	lymphocyte antigen 6 complex, locus A	-2.60849	0.234541	0.00892656	110454	ENSMUSG00000075602	6.73712	-3.44122	-2.43137
Trmt112	tRNA methyltransferase 11-2	0.475339	0.235118	0.00905342	67674	ENSMUSG00000038812	11.7176	3.4316	-2.44515
Synpr	synaptoporin	-1.55761	0.235118	0.0090293	72003	ENSMUSG00000056296	4.32605	-3.43342	-2.44254
Mrps22	mitochondrial ribosomal protein S22	-0.740274	0.235118	0.0090293	64655	ENSMUSG00000032459	9.21043	-3.43342	-2.44254
Map3k11	mitogen-activated protein kinase kinase kinase 11	1.21459	0.235118	0.00900852	26403	ENSMUSG00000004054	8.21068	3.43499	-2.4403
D6Wsu163e	DNA segment, Chr 6, Wayne State University 163, expressed	0.418411	0.235118	0.00897752	28040	ENSMUSG00000030347	7.87849	3.43734	-2.43693
Cct8	chaperonin containing Tcp1, subunit 8 (theta)	-1.00154	0.235118	0.00907915	12469	ENSMUSG00000025613	10.6428	-3.42966	-2.44792
AW049021	expressed sequence AW049021	-0.763248	0.235118	0.00907474	98653	NA	5.33852	-3.42999	-2.44744
Pkp4	plakophilin 4	1.76507	0.235714	0.00913537	227937	ENSMUSG00000026991	8.78683	3.42545	-2.45394
Wdr91	WD repeat domain 91	0.611634	0.236009	0.00915339	101240	ENSMUSG00000058486	7.12875	3.42411	-2.45587
Smim26	small integral membrane protein 26	0.487408	0.236028	0.00917978	228715	ENSMUSG00000074754	9.14687	3.42215	-2.45868
Sbno2	strawberry notch 2	1.02636	0.236028	0.00917426	216161	ENSMUSG00000035673	7.46268	3.42256	-2.45809
Bcas2	breast carcinoma amplified sequence 2	-0.389362	0.236028	0.00917628	68183	ENSMUSG00000005687	10.1685	-3.42241	-2.4583
Itsn1	intersectin 1 (SH3 domain protein 1A)	-0.553126	0.23641	0.00921507	16443	ENSMUSG00000022957	8.81316	-3.41954	-2.46242
Ss18l2	SS18, nBAF chromatin remodeling complex subunit like 2	0.619886	0.237732	0.00927983	26901	ENSMUSG00000032526	10.2796	3.41477	-2.46926
Ring1	ring finger protein 1	0.669737	0.237817	0.00928979	19763	ENSMUSG00000024325	7.70622	3.41404	-2.4703
Serf2	small EDRK-rich factor 2	-0.567869	0.238446	0.00932762	378702	ENSMUSG00000074884	10.1995	-3.41127	-2.47427
Dimt1	DIM1 dimethyladenosine transferase 1-like (S. cerevisiae)	-0.552318	0.238446	0.00932172	66254	ENSMUSG00000021692	8.37061	-3.4117	-2.47365
Vmn1r44	vomeronasal 1 receptor 44	0.556818	0.238627	0.00938183	113854	ENSMUSG00000068234	6.3322	3.40733	-2.47992
Marveld1	MARVEL (membrane-associating) domain containing 1	-0.645406	0.238627	0.00937855	277010	ENSMUSG00000044345	8.36992	-3.40757	-2.47958
Anapc4	anaphase promoting complex subunit 4	-0.606902	0.238627	0.00939128	52206	ENSMUSG00000029176	9.88275	-3.40664	-2.48091
Ywhae	tyrosine 3-monooxygenase/tryptophan 5-monooxygenase activation protein, epsilon polypeptide	-0.294499	0.238692	0.00941701	22627	ENSMUSG00000020849	12.3542	-3.40478	-2.48358
Sugt1	SGT1, suppressor of G2 allele of SKP1 (S. cerevisiae)	-0.383952	0.238692	0.00943341	67955	ENSMUSG00000022024	10.897	-3.4036	-2.48528
P4hb	prolyl 4-hydroxylase, beta polypeptide	-0.385392	0.238692	0.00942079	18453	ENSMUSG00000025130	12.1927	-3.40451	-2.48397
Fam234a	family with sequence similarity 234, member A	1.20574	0.238692	0.009437	106581	ENSMUSG00000024187	10.0932	3.40334	-2.48565
4921523L03Rik	RIKEN cDNA 4921523L03 gene	0.307517	0.238692	0.00941876	70913	NA	3.76734	3.40466	-2.48376
4933406J10Rik	RIKEN cDNA 4933406J10 gene	0.256658	0.238785	0.00945399	77800	ENSMUSG00000086690	3.32956	3.40212	-2.4874
Rftn1	raftlin lipid raft linker 1	-1.31016	0.238834	0.00947537	76438	ENSMUSG00000039316	5.76116	-3.40058	-2.48961
Psmd7	proteasome (prosome, macropain) 26S subunit, non-ATPase, 7	-0.503791	0.238834	0.00948503	17463	ENSMUSG00000039067	10.4655	-3.39989	-2.4906
Vhl	von Hippel-Lindau tumor suppressor	0.78108	0.239698	0.00963682	22346	ENSMUSG00000033933	8.65299	3.3891	-2.50609
Shisa2	shisa family member 2	1.09148	0.239698	0.00962287	219134	ENSMUSG00000044461	8.17506	3.39008	-2.50468
Mtcl1	microtubule crosslinking factor 1	-0.805058	0.239698	0.00964245	68617	ENSMUSG00000052105	6.3056	-3.3887	-2.50666
Kdm1a	lysine (K)-specific demethylase 1A	-0.509391	0.239698	0.00962966	99982	ENSMUSG00000036940	10.3105	-3.3896	-2.50537
Hhipl2	hedgehog interacting protein-like 2	0.290752	0.239698	0.00960985	78772	ENSMUSG00000053461	4.26117	3.391	-2.50336
Adgrg2	adhesion G protein-coupled receptor G2	0.598794	0.239698	0.00957639	237175	ENSMUSG00000031298	3.26492	3.39337	-2.49995
5830440H09Rik	RIKEN cDNA 5830440H09 gene	0.360214	0.239698	0.00964374	76050	NA	5.21691	3.38861	-2.50679
4933402J15Rik	RIKEN cDNA 4933402J15 gene	0.33093	0.239698	0.0095678	74425	ENSMUSG00000115845	3.95503	3.39398	-2.49908
Snrpa1	small nuclear ribonucleoprotein polypeptide A'	-0.776228	0.239792	0.00965422	68981	ENSMUSG00000030512	9.7209	-3.38787	-2.50785
Svil	supervillin	-0.570998	0.240155	0.00967888	225115	ENSMUSG00000024236	8.8342	-3.38614	-2.51034
Pex26	peroxisomal biogenesis factor 26	0.555062	0.240155	0.0096822	74043	ENSMUSG00000067825	7.09444	3.38591	-2.51068
Xk	X-linked Kx blood group	0.596999	0.240399	0.00973635	22439	ENSMUSG00000015342	4.26351	3.38212	-2.51612
Svip	small VCP/p97-interacting protein	-1.94204	0.240399	0.00982021	75744	ENSMUSG00000074093	6.59221	-3.3763	-2.52449
Srxn1	sulfiredoxin 1 homolog (S. cerevisiae)	-0.713485	0.240399	0.00973071	76650	ENSMUSG00000032802	8.87889	-3.38252	-2.51555
Slc2a4	solute carrier family 2 (facilitated glucose transporter), member 4	0.254243	0.240399	0.00977862	20528	ENSMUSG00000018566	5.80352	3.37918	-2.52035
Relch	RAB11 binding and LisH domain, coiled-coil and HEAT repeat containing	-0.530275	0.240399	0.00972119	227446	ENSMUSG00000026319	8.97924	-3.38318	-2.5146
Ppip5k1	diphosphoinositol pentakisphosphate kinase 1	0.627413	0.240399	0.00981525	327655	ENSMUSG00000033526	7.11469	3.37664	-2.524
Pigs	phosphatidylinositol glycan anchor biosynthesis, class S	0.448372	0.240399	0.0097527	276846	ENSMUSG00000041958	9.17802	3.38098	-2.51776
Pcsk1n	proprotein convertase subtilisin/kexin type 1 inhibitor	0.299679	0.240399	0.00982317	30052	ENSMUSG00000039278	5.60329	3.3761	-2.52478
Pacrgl	PARK2 co-regulated-like	-0.437046	0.240399	0.00977226	66768	ENSMUSG00000029089	7.24171	-3.37962	-2.51971
Itpr1	inositol 1,4,5-trisphosphate receptor 1	1.12847	0.240399	0.00980757	16438	ENSMUSG00000030102	8.57219	3.37718	-2.52323
Hebp2	heme binding protein 2	1.14418	0.240399	0.00977929	56016	ENSMUSG00000019853	6.56839	3.37914	-2.52041
Hacd2	3-hydroxyacyl-CoA dehydratase 2	0.990639	0.240399	0.00972333	70757	ENSMUSG00000035376	10.2403	3.38303	-2.51481
Fam131a	family with sequence similarity 131, member A	0.798621	0.240399	0.00980976	78408	ENSMUSG00000050821	6.038	3.37702	-2.52345
Atp8b2	ATPase, class I, type 8B, member 2	-0.71678	0.240399	0.00973125	54667	ENSMUSG00000060671	9.57498	-3.38248	-2.51561
Aifm1	apoptosis-inducing factor, mitochondrion-associated 1	-0.414395	0.240399	0.00983941	26926	ENSMUSG00000036932	8.68528	-3.37498	-2.52639
Slc6a4	solute carrier family 6 (neurotransmitter transporter, serotonin), member 4	0.272469	0.240911	0.00988721	15567	ENSMUSG00000020838	5.5046	3.37169	-2.53112
Paics	phosphoribosylaminoimidazole carboxylase, phosphoribosylaminoribosylaminoimidazole, succinocarboxamide synthetase	-0.42736	0.240911	0.00988131	67054	ENSMUSG00000029247	11.8232	-3.37209	-2.53054
Acap3	ArfGAP with coiled-coil, ankyrin repeat and PH domains 3	0.443762	0.240911	0.00988213	140500	ENSMUSG00000029033	8.25831	3.37204	-2.53062
Amz1	archaelysin family metallopeptidase 1	0.369705	0.241574	0.00992788	231842	ENSMUSG00000050022	4.80072	3.36891	-2.53513
Lemd2	LEM domain containing 2	0.609141	0.242044	0.00995394	224640	ENSMUSG00000044857	9.24229	3.36713	-2.53769
Pigh	phosphatidylinositol glycan anchor biosynthesis, class H	-0.49048	0.242343	0.009973	110417	ENSMUSG00000021120	6.71489	-3.36583	-2.53955
Cystm1	cysteine-rich transmembrane module containing 1	1.22029	0.242399	0.00998205	66060	ENSMUSG00000046727	9.96248	3.36522	-2.54044
Tpcn2	two pore segment channel 2	-0.747789	0.242592	0.00999674	233979	ENSMUSG00000048677	6.1241	-3.36422	-2.54187
Sft2d2	SFT2 domain containing 2	0.777945	0.242623	0.0100319	108735	ENSMUSG00000040848	8.56651	3.36184	-2.54529
Pcgf1	polycomb group ring finger 1	0.461542	0.242623	0.0100212	69837	ENSMUSG00000069678	6.85573	3.36256	-2.54426
Oprl1	opioid receptor-like 1	0.290548	0.242623	0.0100077	18389	ENSMUSG00000027584	4.87145	3.36348	-2.54294
Nkx1-2	NK1 homeobox 2	0.313808	0.242623	0.0100303	20231	ENSMUSG00000048528	4.56583	3.36195	-2.54514
Lrrc75b	leucine rich repeat containing 75B	1.01447	0.242623	0.0100133	192734	ENSMUSG00000046807	5.60544	3.3631	-2.54349
Specc1l	sperm antigen with calponin homology and coiled-coil domains 1-like	0.48448	0.242636	0.0100507	74392	ENSMUSG00000033444	9.17331	3.36057	-2.54713
Kctd14	potassium channel tetramerisation domain containing 14	0.491811	0.242636	0.0100439	233529	ENSMUSG00000051727	5.49309	3.36103	-2.54647
Tmem131l	transmembrane 131 like	-0.553518	0.242749	0.0101019	229473	ENSMUSG00000033767	6.83459	-3.35713	-2.55208
Sec23ip	Sec23 interacting protein	-0.416187	0.242749	0.0100644	207352	ENSMUSG00000055319	9.65372	-3.35965	-2.54845
Ppp1r3d	protein phosphatase 1, regulatory subunit 3D	-0.805857	0.242819	0.0101224	228966	ENSMUSG00000049999	5.18819	-3.35575	-2.55406
A930011G23Rik	RIKEN cDNA A930011G23 gene	0.272694	0.242819	0.0101164	319818	ENSMUSG00000089809	4.28467	3.35616	-2.55348
2210008F06Rik	RIKEN cDNA 2210008F06 gene	-0.587527	0.242819	0.0101279	70057	NA	4.01213	-3.35539	-2.55459
Ccdc58	coiled-coil domain containing 58	-0.762501	0.243165	0.0101491	381045	ENSMUSG00000075229	8.28615	-3.35397	-2.55663
Mis12	MIS12 kinetochore complex component	-0.744691	0.243491	0.0101695	67139	ENSMUSG00000040599	8.05195	-3.35261	-2.55859
Il23a	interleukin 23, alpha subunit p19	0.436552	0.24365	0.0102168	83430	ENSMUSG00000025383	4.07136	3.34947	-2.56312
Gm11944	predicted gene 11944	-0.494257	0.24365	0.0102131	100302648	ENSMUSG00000084941	5.37567	-3.34971	-2.56277
Dcn	decorin	-0.925831	0.24365	0.0102001	13179	ENSMUSG00000019929	6.04124	-3.35058	-2.56152
Acot8	acyl-CoA thioesterase 8	0.393715	0.24365	0.0102063	170789	ENSMUSG00000017307	8.12979	3.35017	-2.56211
Tmem81	transmembrane protein 81	0.507368	0.243754	0.0102637	74626	ENSMUSG00000048174	7.19478	3.34637	-2.56759
Prmt6	protein arginine N-methyltransferase 6	-1.07792	0.243754	0.0102518	99890	ENSMUSG00000049300	6.88902	-3.34715	-2.56646
Nat8l	N-acetyltransferase 8-like	-0.944088	0.243754	0.0103148	269642	ENSMUSG00000048142	5.93738	-3.34301	-2.57243
Kcnip3	Kv channel interacting protein 3, calsenilin	2.07619	0.243754	0.0102438	56461	ENSMUSG00000079056	5.96661	3.34768	-2.56569
Igfbp6	insulin-like growth factor binding protein 6	-0.77219	0.243754	0.0103163	16012	ENSMUSG00000023046	5.5882	-3.34291	-2.57257
Dop1b	DOP1 leucine zipper like protein B	-0.417565	0.243754	0.0103086	70028	ENSMUSG00000022946	7.20472	-3.34341	-2.57185
Cyfip2	cytoplasmic FMR1 interacting protein 2	-1.18887	0.243754	0.0102656	76884	ENSMUSG00000020340	5.81342	-3.34624	-2.56777
Cs	citrate synthase	0.415442	0.243754	0.0102896	12974	ENSMUSG00000005683	11.2348	3.34467	-2.57004
Amd1	S-adenosylmethionine decarboxylase 1	0.624866	0.243754	0.0103118	11702	ENSMUSG00000075232	10.4791	3.34321	-2.57215
Adck1	aarF domain containing kinase 1	0.353838	0.243754	0.0102736	72113	ENSMUSG00000021044	7.69684	3.34572	-2.56853
2210411G17Rik	RIKEN cDNA 2210411G17 gene	0.37698	0.243754	0.0103074	72372	NA	3.50238	3.34349	-2.57173
Dstyk	dual serine/threonine and tyrosine protein kinase	0.762665	0.244072	0.0103501	213452	ENSMUSG00000042046	8.81966	3.3407	-2.57577
Stc1	stanniocalcin 1	-1.16947	0.244313	0.0103672	20855	ENSMUSG00000014813	5.68037	-3.33958	-2.57737
Rbpms	RNA binding protein gene with multiple splicing	-2.49342	0.24436	0.010376	19663	ENSMUSG00000031586	6.07227	-3.33901	-2.5782
Pdlim1	PDZ and LIM domain 1 (elfin)	-1.20137	0.244424	0.0103923	54132	ENSMUSG00000055044	11.1804	-3.33794	-2.57973
Adra2b	adrenergic receptor, alpha 2b	0.286516	0.245226	0.0104401	11552	ENSMUSG00000058620	5.3719	3.33484	-2.58421
Zfp518b	zinc finger protein 518B	-0.96898	0.245859	0.0104868	100515	ENSMUSG00000046572	8.1699	-3.33182	-2.58857
Ttll3	tubulin tyrosine ligase-like family, member 3	0.505832	0.245878	0.0104953	101100	ENSMUSG00000030276	5.5646	3.33128	-2.58935
Acvrl1	activin A receptor, type II-like 1	-1.38331	0.246131	0.0105129	11482	ENSMUSG00000000530	5.43956	-3.33014	-2.59099
Tapbpl	TAP binding protein-like	0.467322	0.247236	0.0105756	213233	ENSMUSG00000038213	6.69063	3.32613	-2.59678
Psmd1	proteasome (prosome, macropain) 26S subunit, non-ATPase, 1	-0.503084	0.247236	0.0105845	70247	ENSMUSG00000026229	10.7527	-3.32556	-2.59761
Poll	polymerase (DNA directed), lambda	0.658342	0.247236	0.0106359	56626	ENSMUSG00000025218	6.80862	3.32229	-2.60233
Pip5k1b	phosphatidylinositol-4-phosphate 5-kinase, type 1 beta	0.415575	0.247236	0.010572	18719	ENSMUSG00000024867	5.72691	3.32636	-2.59646
Emc9	ER membrane protein complex subunit 9	0.525056	0.247236	0.0106127	85308	ENSMUSG00000022217	8.18562	3.32376	-2.6002
Crls1	cardiolipin synthase 1	-0.432005	0.247236	0.0106123	66586	ENSMUSG00000027357	8.82805	-3.32379	-2.60017
Caap1	caspase activity and apoptosis inhibitor 1	-0.485291	0.247236	0.0106032	67770	ENSMUSG00000028578	7.061	-3.32437	-2.59933
Pnkd	paroxysmal nonkinesiogenic dyskinesia	0.464064	0.247473	0.0106538	56695	ENSMUSG00000026179	10.3082	3.32115	-2.60397
Gramd1c	GRAM domain containing 1C	0.722478	0.247473	0.0107288	207798	ENSMUSG00000036292	4.80083	3.31641	-2.61082
Bicc1	BicC family RNA binding protein 1	-1.74507	0.247473	0.0106724	83675	ENSMUSG00000014329	6.58953	-3.31997	-2.60568
6030422H21Rik	RIKEN cDNA 6030422H21 gene	1.84875	0.247473	0.0107221	402765	NA	4.9858	3.31684	-2.61021
4930432B10Rik	RIKEN cDNA 4930432B10 gene	0.371542	0.247473	0.0107108	74619	NA	4.4068	3.31755	-2.60918
2010320O07Rik	RIKEN cDNA 2010320O07 gene	-1.93355	0.247473	0.0106724	69881	NA	3.99268	-3.31997	-2.60568
4933431E20Rik	RIKEN cDNA 4933431E20 gene	0.96468	0.247741	0.0107606	329735	ENSMUSG00000086968	6.97122	3.31442	-2.6137
4930570E03Rik	RIKEN cDNA 4930570E03 gene	0.472085	0.247741	0.010768	78812	ENSMUSG00000116786	3.62721	3.31395	-2.61438
Trim8	tripartite motif-containing 8	0.738093	0.247751	0.0109644	93679	ENSMUSG00000025034	9.44986	3.30176	-2.632
Tmem39a	transmembrane protein 39a	-0.607053	0.247751	0.0108183	67846	ENSMUSG00000002845	8.6084	-3.3108	-2.61892
Rce1	Ras converting CAAX endopeptidase 1	0.619523	0.247751	0.0108657	19671	ENSMUSG00000024889	9.03335	3.30786	-2.62319
Pigq	phosphatidylinositol glycan anchor biosynthesis, class Q	0.66589	0.247751	0.0108798	14755	ENSMUSG00000025728	9.68789	3.30698	-2.62445
Phlpp1	PH domain and leucine rich repeat protein phosphatase 1	0.681725	0.247751	0.0108283	98432	ENSMUSG00000044340	9.2484	3.31018	-2.61982
Noxo1	NADPH oxidase organizer 1	1.08212	0.247751	0.0108396	71893	ENSMUSG00000019320	6.34328	3.30948	-2.62084
Magi2	membrane associated guanylate kinase, WW and PDZ domain containing 2	-1.02782	0.247751	0.0109513	50791	ENSMUSG00000040003	5.88972	-3.30257	-2.63084
Lta	lymphotoxin A	0.335245	0.247751	0.0109528	16992	ENSMUSG00000024402	4.15801	3.30247	-2.63097
Kcnq2	potassium voltage-gated channel, subfamily Q, member 2	0.33725	0.247751	0.0109326	16536	ENSMUSG00000016346	6.07919	3.30372	-2.62917
Gpr146	G protein-coupled receptor 146	1.59759	0.247751	0.0108533	80290	ENSMUSG00000044197	7.19577	3.30863	-2.62207
Fkbp5	FK506 binding protein 5	1.45821	0.247751	0.0108432	14229	ENSMUSG00000024222	9.77496	3.30925	-2.62117
Cpd	carboxypeptidase D	1.17788	0.247751	0.0109779	12874	ENSMUSG00000020841	9.83275	3.30093	-2.6332
Chpt1	choline phosphotransferase 1	1.1292	0.247751	0.0108859	212862	ENSMUSG00000060002	8.74994	3.3066	-2.625
Adora2a	adenosine A2a receptor	0.314946	0.247751	0.0108185	11540	ENSMUSG00000020178	8.07916	3.31079	-2.61894
2810021J22Rik	RIKEN cDNA 2810021J22 gene	-0.733138	0.247751	0.0108402	69944	ENSMUSG00000020491	6.41274	-3.30944	-2.6209
Zfp597	zinc finger protein 597	-0.846028	0.248376	0.011024	71063	ENSMUSG00000039789	6.56029	-3.2981	-2.63729
2210409D07Rik	RIKEN cDNA 2210409D07 gene	0.404499	0.248418	0.0110328	70157	ENSMUSG00000118322	4.44095	3.29757	-2.63807
Osbpl5	oxysterol binding protein-like 5	-0.752421	0.248548	0.0110524	79196	ENSMUSG00000037606	8.18171	-3.29637	-2.6398
Gm9895	predicted gene 9895	0.430386	0.248548	0.0110518	100503337	ENSMUSG00000118038	5.00481	3.29641	-2.63975
Slc39a3	solute carrier family 39 (zinc transporter), member 3	0.752309	0.248621	0.0110754	106947	ENSMUSG00000046822	7.52001	3.29497	-2.64183
Lgi4	leucine-rich repeat LGI family, member 4	1.11185	0.248621	0.0110795	243914	ENSMUSG00000036560	10.9098	3.29472	-2.64219
Tspan5	tetraspanin 5	-1.58992	0.249198	0.0111532	56224	ENSMUSG00000028152	7.10101	-3.29025	-2.64866
Taf7	TATA-box binding protein associated factor 7	-0.50288	0.249198	0.0111596	24074	ENSMUSG00000051316	5.95717	-3.28987	-2.64921
Spsb3	splA/ryanodine receptor domain and SOCS box containing 3	0.573217	0.249198	0.0111357	79043	ENSMUSG00000024160	8.82141	3.29131	-2.64712
Slco1c1	solute carrier organic anion transporter family, member 1c1	0.31874	0.249198	0.0111646	58807	ENSMUSG00000030235	3.23086	3.28956	-2.64965
Rtcb	RNA 2',3'-cyclic phosphate and 5'-OH ligase	0.514941	0.249198	0.0111409	28088	ENSMUSG00000001783	11.3783	3.29099	-2.64758
Oit1	oncoprotein induced transcript 1	0.294296	0.249198	0.0111479	18300	ENSMUSG00000021749	4.41623	3.29057	-2.64819
Gstp3	glutathione S-transferase pi 3	0.393599	0.249198	0.0111544	225884	NA	5.27402	3.29018	-2.64876
Zim3	zinc finger, imprinted 3	0.290003	0.249232	0.0112497	116811	ENSMUSG00000108043	4.48256	3.28445	-2.65705
Timp2	tissue inhibitor of metalloproteinase 2	-0.63514	0.249232	0.0112945	21858	ENSMUSG00000017466	12.3546	-3.28177	-2.66093
Tgm3	transglutaminase 3, E polypeptide	0.278722	0.249232	0.0113383	21818	ENSMUSG00000027401	5.88591	3.27917	-2.6647
Scn9a	sodium channel, voltage-gated, type IX, alpha	0.284456	0.249232	0.0112929	20274	ENSMUSG00000075316	3.39325	3.28187	-2.66079
Prss23	protease, serine 23	-2.50799	0.249232	0.0113227	76453	ENSMUSG00000039405	9.33196	-3.2801	-2.66336
Ppm1n	protein phosphatase, Mg2+/Mn2+ dependent, 1N (putative)	0.293825	0.249232	0.0112979	232941	ENSMUSG00000030402	3.59873	3.28157	-2.66123
Kremen1	kringle containing transmembrane protein 1	0.781835	0.249232	0.0113445	84035	ENSMUSG00000020393	8.7867	3.2788	-2.66524
Inpp4b	inositol polyphosphate-4-phosphatase, type II	0.565859	0.249232	0.0112586	234515	ENSMUSG00000037940	4.32937	3.28392	-2.65783
H2-Bl	histocompatibility 2, blastocyst	0.393393	0.249232	0.0111906	14963	ENSMUSG00000073406	4.84176	3.288	-2.65191
Gtf2h5	general transcription factor IIH, polypeptide 5	0.457942	0.249232	0.0113674	66467	ENSMUSG00000034345	11.0492	3.27744	-2.6672
Gca	grancalcin	1.31132	0.249232	0.0112838	227960	ENSMUSG00000026893	4.14615	3.28241	-2.66001
Ebf3	early B cell factor 3	0.31813	0.249232	0.0113396	13593	ENSMUSG00000010476	4.5931	3.27909	-2.66482
Dpysl3	dihydropyrimidinase-like 3	-0.696824	0.249232	0.0112536	22240	ENSMUSG00000024501	10.6749	-3.28422	-2.65739
Cplane1	ciliogenesis and planar polarity effector 1	-0.339299	0.249232	0.0113398	73692	ENSMUSG00000039801	6.55667	-3.27908	-2.66483
Bhlhe23	basic helix-loop-helix family, member e23	0.326143	0.249232	0.0112479	140489	ENSMUSG00000045493	4.39002	3.28456	-2.6569
Adgrl4	adhesion G protein-coupled receptor L4	0.34393	0.249232	0.0113001	170757	ENSMUSG00000039167	4.37632	3.28144	-2.66141
4930517N10Rik	RIKEN cDNA 4930517N10 gene	0.288538	0.249232	0.0112534	75049	NA	4.17439	3.28423	-2.65738
1700023A20Rik	RIKEN cDNA 1700023A20 gene	0.308494	0.249232	0.0113054	69374	NA	5.63181	3.28113	-2.66187
1500002F19Rik	RIKEN cDNA 1500002F19 gene	2.68295	0.249232	0.0111883	76683	NA	5.75061	3.28814	-2.65172
Maoa	monoamine oxidase A	-0.775924	0.249323	0.0113926	17161	ENSMUSG00000025037	9.38649	-3.27596	-2.66936
4930442G15Rik	RIKEN cDNA 4930442G15 gene	0.3192	0.249323	0.0113827	78160	NA	4.50581	3.27654	-2.66851
A430106A12Rik	RIKEN cDNA A430106A12 gene	0.400898	0.249481	0.0114137	68164	NA	7.19655	3.27471	-2.67116
Spcs2	signal peptidase complex subunit 2 homolog (S. cerevisiae)	-0.462851	0.250034	0.0114723	66624	ENSMUSG00000035227	11.4192	-3.27126	-2.67616
1700001D01Rik	RIKEN cDNA 1700001D01 gene	0.368177	0.250034	0.0114636	69279	ENSMUSG00000099419	4.34465	3.27177	-2.67542
Sirpa	signal-regulatory protein alpha	-0.649644	0.250381	0.0114967	19261	ENSMUSG00000037902	6.967	-3.26984	-2.67823
Ttpal	tocopherol (alpha) transfer protein-like	-0.736841	0.250567	0.0115355	76080	ENSMUSG00000017679	8.20431	-3.26757	-2.68152
Prok2	prokineticin 2	0.781398	0.250567	0.0115444	50501	ENSMUSG00000030069	3.4398	3.26705	-2.68227
Nnt	nicotinamide nucleotide transhydrogenase	-0.636181	0.250567	0.0115418	18115	NA	8.1457	-3.2672	-2.68205
Klf6	Kruppel-like factor 6	-0.800034	0.250567	0.0115129	23849	ENSMUSG00000000078	9.34701	-3.26889	-2.6796
Snrpe	small nuclear ribonucleoprotein E	-0.565237	0.251558	0.0115998	20643	ENSMUSG00000090553	12.0125	-3.26383	-2.68693
Zfp598	zinc finger protein 598	0.573057	0.252015	0.0116349	213753	ENSMUSG00000041130	8.59857	3.2618	-2.68988
Tnfsf13os	tumor necrosis factor (ligand) superfamily, member 13, opposite strand	0.258235	0.252015	0.0116298	100503827	NA	5.01935	3.2621	-2.68945
Spata5	spermatogenesis associated 5	-0.69928	0.252024	0.0116423	57815	ENSMUSG00000027722	7.8925	-3.26137	-2.6905
4930413G21Rik	RIKEN cDNA 4930413G21 gene	0.352801	0.252216	0.0116583	73951	NA	5.73211	3.26046	-2.69184
Wbp2	WW domain binding protein 2	0.56397	0.252507	0.0116788	22378	ENSMUSG00000034341	9.357	3.25928	-2.69355
Pkd1	polycystin 1, transient receptor poteintial channel interacting	0.990415	0.252622	0.0116981	18763	ENSMUSG00000032855	8.85136	3.25816	-2.69516
Gjc1	gap junction protein, gamma 1	-1.3568	0.252622	0.0116939	14615	ENSMUSG00000034520	9.11725	-3.2584	-2.69481
Vdac3	voltage-dependent anion channel 3	-0.292492	0.252972	0.011828	22335	ENSMUSG00000008892	11.8158	-3.25074	-2.70593
Unc93b1	unc-93 homolog B1, TLR signaling regulator	0.995654	0.252972	0.011843	54445	ENSMUSG00000036908	8.16982	3.2499	-2.70716
Tex12	testis expressed 12	0.318831	0.252972	0.0117731	66654	ENSMUSG00000032065	3.34138	3.25387	-2.70139
Snhg4	small nucleolar RNA host gene 4	-1.07924	0.252972	0.0118837	100503380	ENSMUSG00000117869	7.89553	-3.24759	-2.7105
Snhg10	small nucleolar RNA host gene 10	-0.752002	0.252972	0.0118239	69434	ENSMUSG00000113722	8.16241	-3.25098	-2.70559
Rhoq	ras homolog family member Q	0.606442	0.252972	0.011869	104215	ENSMUSG00000024143	10.5944	3.24842	-2.7093
Plekhd1	pleckstrin homology domain containing, family D (with coiled-coil domains) member 1	0.233535	0.252972	0.0119029	217682	ENSMUSG00000066438	3.71585	3.24651	-2.71208
Myh14	myosin, heavy polypeptide 14	1.34182	0.252972	0.0119071	71960	ENSMUSG00000030739	7.61614	3.24627	-2.71243
Mlip	muscular LMNA-interacting protein	1.83539	0.252972	0.0118804	69642	ENSMUSG00000032355	7.29408	3.24778	-2.71023
Gm13398	predicted gene 13398	0.266827	0.252972	0.0118931	102640749	NA	4.74925	3.24706	-2.71128
Gm10643	predicted gene 10643	-0.436129	0.252972	0.0118798	100038416	NA	4.81975	-3.24781	-2.71019
Enpp5	ectonucleotide pyrophosphatase/phosphodiesterase 5	1.32879	0.252972	0.0117682	83965	ENSMUSG00000023960	10.2133	3.25415	-2.70099
Ebf1	early B cell factor 1	-1.49674	0.252972	0.0118138	13591	ENSMUSG00000057098	5.03456	-3.25155	-2.70476
Dao	D-amino acid oxidase	0.316138	0.252972	0.0117469	13142	ENSMUSG00000042096	5.06661	3.25537	-2.69922
Cideb	cell death-inducing DNA fragmentation factor, alpha subunit-like effector B	0.512046	0.252972	0.0117664	12684	ENSMUSG00000022219	5.71068	3.25426	-2.70083
Cers5	ceramide synthase 5	0.461073	0.252972	0.011863	71949	ENSMUSG00000023021	10.9926	3.24876	-2.70881
Bzw2	basic leucine zipper and W2 domains 2	-0.814906	0.252972	0.0118256	66912	ENSMUSG00000020547	9.54424	-3.25088	-2.70573
Axl	AXL receptor tyrosine kinase	-0.717243	0.252972	0.01192	26362	ENSMUSG00000002602	11.5705	-3.24554	-2.71348
Tnfrsf1b	tumor necrosis factor receptor superfamily, member 1b	1.32317	0.253475	0.0119636	21938	ENSMUSG00000028599	8.35718	3.24309	-2.71704
6530409C15Rik	RIKEN cDNA 6530409C15 gene	0.288588	0.253475	0.0119623	76224	NA	4.15908	3.24317	-2.71693
Armcx2	armadillo repeat containing, X-linked 2	-0.4435	0.253796	0.0119858	67416	ENSMUSG00000033436	10.1429	-3.24185	-2.71885
Tada3	transcriptional adaptor 3	0.624346	0.254203	0.0120217	101206	ENSMUSG00000048930	8.88121	3.23984	-2.72176
Ifi203	interferon activated gene 203	0.359695	0.254203	0.0120544	15950	ENSMUSG00000039997	7.04785	3.23802	-2.72441
9430024C03Rik	RIKEN cDNA 9430024C03 gene	0.300138	0.254203	0.0120463	77278	NA	5.00038	3.23848	-2.72375
Ocel1	occludin/ELL domain containing 1	0.620108	0.254278	0.0120896	77090	ENSMUSG00000002396	5.8881	3.23606	-2.72725
Gng7	guanine nucleotide binding protein (G protein), gamma 7	1.45528	0.254278	0.0120873	14708	ENSMUSG00000048240	6.84935	3.2362	-2.72706
Eif2b3	eukaryotic translation initiation factor 2B, subunit 3	-0.536127	0.254278	0.012092	108067	ENSMUSG00000028683	8.34613	-3.23593	-2.72745
Ehd3	EH-domain containing 3	1.58012	0.254278	0.0121007	57440	ENSMUSG00000024065	7.50211	3.23545	-2.72815
C130021I20Rik	Riken cDNA C130021I20 gene	-0.667689	0.254278	0.0121007	100504399	NA	5.08784	-3.23545	-2.72814
2900017F05Rik	RIKEN cDNA 2900017F05 gene	0.536658	0.254278	0.0120785	72915	NA	3.48342	3.23668	-2.72636
Dgka	diacylglycerol kinase, alpha	0.988348	0.254284	0.0121242	13139	ENSMUSG00000025357	8.6281	3.23415	-2.73004
Pggt1b	protein geranylgeranyltransferase type I, beta subunit	-0.671304	0.254318	0.0121404	225467	ENSMUSG00000024477	6.9806	-3.23325	-2.73134
5730411F24Rik	RIKEN cDNA 5730411F24 gene	0.52262	0.254318	0.0121486	70507	NA	4.3967	3.2328	-2.732
4430402I18Rik	RIKEN cDNA 4430402I18 gene	0.823001	0.254318	0.0121522	381218	ENSMUSG00000064202	5.52582	3.2326	-2.73229
Zfp365	zinc finger protein 365	1.01542	0.254392	0.01217	216049	ENSMUSG00000037855	8.39121	3.23162	-2.73371
Tle6	transducin-like enhancer of split 6	0.857766	0.254392	0.0121647	114606	ENSMUSG00000034758	8.6177	3.23191	-2.73329
Olfr71	olfactory receptor 71	0.263218	0.254565	0.0121853	56015	ENSMUSG00000046450	4.69229	3.23078	-2.73494
Mif	macrophage migration inhibitory factor (glycosylation-inhibiting factor)	0.623916	0.254998	0.0122273	17319	ENSMUSG00000033307	12.5187	3.22847	-2.73829
Fam24b	family with sequence similarity 24 member B	0.31625	0.254998	0.0122255	69318	ENSMUSG00000030858	4.98353	3.22857	-2.73814
Rps15	ribosomal protein S15	0.325839	0.255648	0.0122656	20054	ENSMUSG00000063457	13.4925	3.22638	-2.74134
C79468	expressed sequence C79468	0.790533	0.25577	0.0122786	97294	NA	5.90553	3.22567	-2.74237
Drap1	Dr1 associated protein 1 (negative cofactor 2 alpha)	0.385669	0.256083	0.0123008	66556	ENSMUSG00000024914	10.6022	3.22446	-2.74413
Slc39a7	solute carrier family 39 (zinc transporter), member 7	0.432503	0.256376	0.0123342	14977	ENSMUSG00000024327	10.5717	3.22264	-2.74677
Flot1	flotillin 1	0.729491	0.256376	0.0123408	14251	ENSMUSG00000059714	10.8195	3.22228	-2.74729
Cnppd1	cyclin Pas1/PHO80 domain containing 1	-0.39868	0.256875	0.0123746	69171	ENSMUSG00000033159	9.08769	-3.22045	-2.74996
Rab11fip5	RAB11 family interacting protein 5 (class I)	0.533165	0.25692	0.0123839	52055	ENSMUSG00000051343	10.2914	3.21994	-2.75069
Zfp825	zinc finger protein 825	-0.396208	0.256978	0.0124184	235956	ENSMUSG00000069208	6.40531	-3.21808	-2.75341
Eif4a1	eukaryotic translation initiation factor 4A1	-0.520618	0.256978	0.0124225	13681	ENSMUSG00000059796	12.7881	-3.21786	-2.75373
Cpsf2	cleavage and polyadenylation specific factor 2	-0.585974	0.256978	0.0124014	51786	ENSMUSG00000041781	8.58307	-3.219	-2.75207
Eef2	eukaryotic translation elongation factor 2	0.589571	0.257077	0.0124431	13629	ENSMUSG00000034994	13.2114	3.21675	-2.75534
S100pbp	S100P binding protein	-0.399099	0.257088	0.0124569	74648	ENSMUSG00000040928	8.44521	-3.21601	-2.75642
Gh	growth hormone	0.341716	0.257088	0.0124637	14599	ENSMUSG00000020713	5.68486	3.21565	-2.75695
Tmc4	transmembrane channel-like gene family 4	0.968239	0.257253	0.012486	353499	ENSMUSG00000019734	6.22104	3.21445	-2.75869
Vps37c	vacuolar protein sorting 37C	0.630825	0.257497	0.0125154	107305	ENSMUSG00000048832	9.71524	3.21287	-2.76098
Thyn1	thymocyte nuclear protein 1	-0.603453	0.257497	0.0125167	77862	ENSMUSG00000035443	8.84209	-3.2128	-2.76108
5330434G04Rik	RIKEN cDNA 5330434G04 gene	0.316733	0.257497	0.0125265	100043213	ENSMUSG00000087620	3.09567	3.21228	-2.76185
1700063H04Rik	RIKEN cDNA 1700063H04 gene	0.310816	0.257497	0.0125199	74269	ENSMUSG00000040657	3.46519	3.21263	-2.76133
Plac8	placenta-specific 8	-0.506697	0.257769	0.0125895	231507	ENSMUSG00000029322	4.07329	-3.20892	-2.76673
Kctd10	potassium channel tetramerisation domain containing 10	-0.658162	0.257769	0.0125781	330171	ENSMUSG00000001098	10.2699	-3.20953	-2.76585
Gys2	glycogen synthase 2	0.259717	0.257769	0.0125586	232493	ENSMUSG00000030244	3.10487	3.21056	-2.76434
Sts	steroid sulfatase	0.418142	0.258622	0.0126869	20905	NA	6.66327	3.20376	-2.77425
Sec31a	Sec31 homolog A (S. cerevisiae)	-0.481451	0.258622	0.0126684	69162	ENSMUSG00000035325	9.64143	-3.20474	-2.77282
Rad50	RAD50 double strand break repair protein	-0.354042	0.258622	0.0126893	19360	ENSMUSG00000020380	7.79616	-3.20364	-2.77443
Apoe	apolipoprotein E	2.1829	0.258622	0.0126764	11816	ENSMUSG00000002985	7.1196	3.20432	-2.77344
Aff1	AF4/FMR2 family, member 1	0.684279	0.258653	0.0126981	17355	ENSMUSG00000029313	8.77087	3.20318	-2.7751
Tmem205	transmembrane protein 205	0.604323	0.258878	0.0127308	235043	ENSMUSG00000040883	9.97538	3.20146	-2.77761
Luc7l	Luc7-like	0.694264	0.259456	0.0127924	66978	ENSMUSG00000024188	9.52462	3.19822	-2.78232
Gdf15	growth differentiation factor 15	2.67373	0.259456	0.012782	23886	ENSMUSG00000038508	9.38989	3.19877	-2.78152
Ccl2	chemokine (C-C motif) ligand 2	-1.17429	0.259456	0.0127953	20296	ENSMUSG00000035385	7.2559	-3.19807	-2.78254
Grk2	G protein-coupled receptor kinase 2	0.538696	0.259458	0.0128027	110355	ENSMUSG00000024858	8.71589	3.19769	-2.78309
Pik3cb	phosphatidylinositol-4,5-bisphosphate 3-kinase catalytic subunit beta	1.38941	0.259846	0.0128507	74769	ENSMUSG00000032462	5.97364	3.19518	-2.78675
Gstm5	glutathione S-transferase, mu 5	0.745807	0.259899	0.0128679	14866	ENSMUSG00000004032	10.8026	3.19429	-2.78805
Vegfb	vascular endothelial growth factor B	0.781895	0.260218	0.0129019	22340	ENSMUSG00000024962	8.7517	3.19253	-2.79062
Dlgap4	DLG associated protein 4	-0.573589	0.260218	0.0129007	228836	ENSMUSG00000061689	8.86991	-3.19259	-2.79053
Arfgap1	ADP-ribosylation factor GTPase activating protein 1	0.780932	0.260218	0.0129054	228998	ENSMUSG00000027575	9.40168	3.19234	-2.79088
Dcaf17	DDB1 and CUL4 associated factor 17	-0.470465	0.260432	0.0129323	75763	ENSMUSG00000041966	6.74396	-3.19096	-2.79291
Scn3b	sodium channel, voltage-gated, type III, beta	1.3814	0.260511	0.012949	235281	ENSMUSG00000049281	6.88652	3.19009	-2.79417
Sox1	SRY (sex determining region Y)-box 1	0.364973	0.261687	0.0130439	20664	ENSMUSG00000096014	4.04886	3.18521	-2.80128
Psma6	proteasome (prosome, macropain) subunit, alpha type 6	-0.50093	0.261687	0.0130406	26443	ENSMUSG00000021024	11.2915	-3.18538	-2.80103
C86090	expressed sequence C86090	0.345464	0.262025	0.0130753	97662	NA	4.5137	3.18361	-2.80362
Gpr17	G protein-coupled receptor 17	-3.32413	0.262029	0.0130829	574402	ENSMUSG00000052229	5.22487	-3.18322	-2.80419
Ttc9c	tetratricopeptide repeat domain 9C	0.464065	0.262594	0.0131601	70387	ENSMUSG00000071660	9.77951	3.17929	-2.80992
Thsd7a	thrombospondin, type I, domain containing 7A	1.41895	0.262594	0.0131482	330267	ENSMUSG00000032625	7.05844	3.17989	-2.80904
Psenen	presenilin enhancer gamma secretase subunit	0.425182	0.262594	0.0131623	66340	ENSMUSG00000036835	11.6729	3.17918	-2.81008
5830448L01Rik	RIKEN cDNA 5830448L01 gene	0.253981	0.262594	0.013143	76031	NA	4.56683	3.18016	-2.80866
Mknk1	MAP kinase-interacting serine/threonine kinase 1	0.348696	0.263763	0.0132503	17346	ENSMUSG00000028708	7.50641	3.17473	-2.81657
Gpr165	G protein-coupled receptor 165	0.296749	0.263783	0.0132731	76206	ENSMUSG00000031210	4.6007	3.17358	-2.81824
1700125H20Rik	RIKEN cDNA 1700125H20 gene	0.364559	0.263783	0.0132733	73634	ENSMUSG00000018479	4.96807	3.17357	-2.81826
Txn1	thioredoxin 1	-0.599172	0.263806	0.0132818	22166	ENSMUSG00000028367	12.2542	-3.17314	-2.81889
Hcn1	hyperpolarization-activated, cyclic nucleotide-gated K+ 1	-2.44024	0.264001	0.013299	15165	ENSMUSG00000021730	4.60156	-3.17228	-2.82015
Fkbp2	FK506 binding protein 2	0.833889	0.264221	0.0133281	14227	ENSMUSG00000056629	10.0143	3.17082	-2.82228
9430006E15Rik	RIKEN cDNA 9430006E15 gene	0.37192	0.264221	0.013337	77247	NA	5.24238	3.17038	-2.82292
Bmyc	brain expressed myelocytomatosis oncogene	0.756591	0.264232	0.0133475	107771	ENSMUSG00000049086	8.00931	3.16985	-2.82369
Cst6	cystatin E/M	3.00082	0.264953	0.0134208	73720	ENSMUSG00000024846	8.53001	3.1662	-2.82902
Tsg101	tumor susceptibility gene 101	-0.404311	0.264976	0.0134441	22088	ENSMUSG00000014402	10.4483	-3.16504	-2.83071
Smad6	SMAD family member 6	-1.79652	0.265356	0.013512	17130	ENSMUSG00000036867	6.43421	-3.16168	-2.83562
Exo5	exonuclease 5	-0.613932	0.265557	0.0135401	73172	ENSMUSG00000028629	8.17799	-3.16029	-2.83765
Sumo1	small ubiquitin-like modifier 1	-0.567464	0.265805	0.0135657	22218	ENSMUSG00000026021	10.9551	-3.15904	-2.83948
Atp6v0b	ATPase, H+ transporting, lysosomal V0 subunit B	0.626062	0.26602	0.0136038	114143	ENSMUSG00000033379	9.88197	3.15717	-2.84222
Arl2	ADP-ribosylation factor-like 2	0.723242	0.26602	0.0136051	56327	ENSMUSG00000024944	9.76188	3.15711	-2.8423
1700023H06Rik	RIKEN cDNA 1700023H06 gene	0.251429	0.26602	0.0136082	69442	NA	3.8843	3.15695	-2.84253
Tmeff1	transmembrane protein with EGF-like and two follistatin-like domains 1	-1.19255	0.266341	0.0136469	230157	ENSMUSG00000028347	5.71743	-3.15506	-2.8453
Fance	Fanconi anemia, complementation group E	0.80096	0.266341	0.013634	72775	ENSMUSG00000007570	8.0365	3.15569	-2.84437
Nt5e	5' nucleotidase, ecto	1.22922	0.267081	0.0137015	23959	ENSMUSG00000032420	7.89165	3.1524	-2.84918
Boc	biregional cell adhesion molecule-related/down-regulated by oncogenes (Cdon) binding protein	-0.434037	0.267081	0.0137146	117606	ENSMUSG00000022687	5.8939	-3.15176	-2.85011
Ndufa6	NADH:ubiquinone oxidoreductase subunit A6	0.437485	0.267312	0.0137419	67130	ENSMUSG00000022450	10.8961	3.15044	-2.85205
Mzb1	marginal zone B and B1 cell-specific protein 1	0.499972	0.267312	0.0137468	69816	ENSMUSG00000024353	4.82259	3.1502	-2.8524
Slc36a1os	solute carrier family 36 (proton/amino acid symporter), member 1, opposite strand	0.337206	0.267589	0.0137854	74045	ENSMUSG00000084980	4.98345	3.14833	-2.85512
Zfp939	zinc finger protein 939	-0.496514	0.268029	0.0138167	233147	ENSMUSG00000030424	6.30825	-3.14682	-2.85734
Crnde	colorectal neoplasia differentially expressed (non-protein coding)	0.586304	0.268029	0.0138298	71296	ENSMUSG00000031736	5.99684	3.14619	-2.85826
Utp3	UTP3 small subunit processome component	-0.320236	0.268374	0.0138782	65961	ENSMUSG00000070697	9.67608	-3.14386	-2.86166
Atp6v0e2	ATPase, H+ transporting, lysosomal V0 subunit E2	0.77892	0.268374	0.0138722	76252	ENSMUSG00000039347	11.0469	3.14415	-2.86124
Wfdc18	WAP four-disulfide core domain 18	3.35473	0.268832	0.0139196	14038	ENSMUSG00000000983	8.87724	3.14188	-2.86456
Ryr3	ryanodine receptor 3	0.371433	0.268832	0.0139543	20192	ENSMUSG00000057378	5.48165	3.14022	-2.86698
Prpf3	pre-mRNA processing factor 3	-0.659716	0.268832	0.0139511	70767	ENSMUSG00000015748	7.77248	-3.14037	-2.86676
Nek3	NIMA (never in mitosis gene a)-related expressed kinase 3	0.683133	0.268832	0.0139421	23954	ENSMUSG00000031478	6.93232	3.1408	-2.86613
Mydgf	myeloid derived growth factor	0.62945	0.268832	0.0139411	28106	ENSMUSG00000019579	10.138	3.14085	-2.86606
Mettl26	methyltransferase like 26	0.981098	0.268832	0.0139355	68347	ENSMUSG00000025731	9.0135	3.14112	-2.86567
Sumf1	sulfatase modifying factor 1	0.752868	0.268856	0.0139928	58911	ENSMUSG00000030101	9.2733	3.13839	-2.86966
Slc37a1	solute carrier family 37 (glycerol-3-phosphate transporter), member 1	0.299024	0.268856	0.0139963	224674	ENSMUSG00000024036	6.07748	3.13822	-2.86991
Erh	ERH mRNA splicing and mitosis factor	-0.779278	0.268856	0.0139725	13877	ENSMUSG00000021131	11.1498	-3.13935	-2.86825
Ccz1	CCZ1 vacuolar protein trafficking and biogenesis associated	-0.359174	0.268856	0.0140005	231874	ENSMUSG00000029617	9.45225	-3.13802	-2.8702
Pdcd2	programmed cell death 2	0.543682	0.269026	0.0140511	18567	ENSMUSG00000014771	9.11982	3.13562	-2.87371
Dgkd	diacylglycerol kinase, delta	0.878462	0.269026	0.0140508	227333	ENSMUSG00000070738	8.91705	3.13563	-2.87369
Atp6v0d2	ATPase, H+ transporting, lysosomal V0 subunit D2	-0.323825	0.269026	0.0140543	242341	ENSMUSG00000028238	3.52464	-3.13547	-2.87393
Retreg2	reticulophagy regulator family member 2	0.402541	0.269737	0.014099	227298	ENSMUSG00000049339	9.54691	3.13336	-2.87702
Washc1	WASH complex subunit 1	0.482816	0.270244	0.0141681	68767	ENSMUSG00000024101	8.12473	3.1301	-2.88178
Slc6a3	solute carrier family 6 (neurotransmitter transporter, dopamine), member 3	0.295534	0.270244	0.0141849	13162	ENSMUSG00000021609	4.92825	3.12931	-2.88294
N4bp1	NEDD4 binding protein 1	-0.371623	0.270244	0.01414	80750	ENSMUSG00000031652	8.36186	-3.13142	-2.87985
Myo3b	myosin IIIB	0.264523	0.270244	0.0141447	329421	ENSMUSG00000042064	3.13674	3.1312	-2.88017
Gnmt	glycine N-methyltransferase	0.369583	0.270244	0.0141832	14711	ENSMUSG00000002769	5.72211	3.12939	-2.88282
Flicr	Foxp3 regulating long intergenic noncoding RNA	0.364069	0.270244	0.0142043	78185	ENSMUSG00000039545	4.16154	3.1284	-2.88427
Celsr1	cadherin, EGF LAG seven-pass G-type receptor 1	-1.55145	0.270244	0.0142047	12614	ENSMUSG00000016028	4.47582	-3.12838	-2.8843
Arhgap22	Rho GTPase activating protein 22	-0.82835	0.270244	0.0142159	239027	ENSMUSG00000063506	8.21797	-3.12786	-2.88506
Aicda	activation-induced cytidine deaminase	0.331632	0.270244	0.0141659	11628	ENSMUSG00000040627	4.26519	3.13021	-2.88163
Reep6	receptor accessory protein 6	0.999585	0.270934	0.0142613	70335	ENSMUSG00000035504	6.11791	3.12574	-2.88816
Arpp19	cAMP-regulated phosphoprotein 19	-0.464002	0.271039	0.0142954	59046	ENSMUSG00000007656	9.7481	-3.12415	-2.89049
Psrc1	proline/serine-rich coiled-coil 1	0.952068	0.271049	0.0143111	56742	ENSMUSG00000068744	10.9211	3.12342	-2.89156
8430429K09Rik	RIKEN cDNA 8430429K09 gene	-0.844415	0.271049	0.0143041	71523	ENSMUSG00000034587	5.71935	-3.12375	-2.89109
Gm17597	predicted gene, 17597	-0.418611	0.271538	0.014352	100504312	ENSMUSG00000097613	4.22753	-3.12152	-2.89434
Rab20	RAB20, member RAS oncogene family	1.00317	0.271795	0.0143963	19332	ENSMUSG00000031504	6.58166	3.11948	-2.89734
Pex16	peroxisomal biogenesis factor 16	0.465983	0.271795	0.0144029	18633	ENSMUSG00000027222	7.81031	3.11917	-2.89778
Kdelr3	KDEL (Lys-Asp-Glu-Leu) endoplasmic reticulum protein retention receptor 3	-2.02516	0.271795	0.014411	105785	ENSMUSG00000010830	7.69115	-3.1188	-2.89833
0610033M10Rik	RIKEN cDNA 0610033M10 gene	0.383174	0.272015	0.0144378	74093	NA	4.64014	3.11756	-2.90014
Gmds	GDP-mannose 4, 6-dehydratase	0.924021	0.272122	0.0144654	218138	ENSMUSG00000038372	8.72639	3.11629	-2.90199
Actrt3	actin related protein T3	0.407232	0.272122	0.0144647	76652	ENSMUSG00000037737	4.55224	3.11633	-2.90195
Psma4	proteasome (prosome, macropain) subunit, alpha type 4	-0.416586	0.272785	0.0145091	26441	ENSMUSG00000032301	11.5253	-3.11429	-2.90493
Usp27x	ubiquitin specific peptidase 27, X chromosome	-0.746432	0.272928	0.0145243	54651	ENSMUSG00000046269	6.77068	-3.11359	-2.90595
Vkorc1l1	vitamin K epoxide reductase complex, subunit 1-like 1	-0.583463	0.273826	0.0146484	69568	ENSMUSG00000066735	8.44388	-3.10794	-2.91423
Pcyt2	phosphate cytidylyltransferase 2, ethanolamine	-0.425796	0.273826	0.0146271	68671	ENSMUSG00000025137	7.16924	-3.10891	-2.91281
Mex3a	mex3 RNA binding family member A	-0.974217	0.273826	0.014592	72640	ENSMUSG00000074480	8.5153	-3.11051	-2.91047
Golm1	golgi membrane protein 1	0.836672	0.273826	0.0146484	105348	ENSMUSG00000021556	9.08497	3.10794	-2.91423
Foxf1	forkhead box F1	-2.28786	0.273826	0.0146011	15227	ENSMUSG00000042812	6.39486	-3.11009	-2.91108
Fbxl17	F-box and leucine-rich repeat protein 17	0.448201	0.273826	0.0145809	50758	ENSMUSG00000023965	9.18997	3.11101	-2.90973
Aup1	ancient ubiquitous protein 1	0.737111	0.274356	0.0146844	11993	ENSMUSG00000068328	9.23301	3.10631	-2.91662
Irs2	insulin receptor substrate 2	0.933682	0.274765	0.0147199	384783	ENSMUSG00000038894	8.22763	3.10471	-2.91897
Ints2	integrator complex subunit 2	-0.845954	0.274816	0.0147377	70422	ENSMUSG00000018068	7.56389	-3.10391	-2.92014
Stpg4	sperm tail PG rich repeat containing 4	0.459843	0.27523	0.0147772	75467	ENSMUSG00000036557	3.02586	3.10213	-2.92275
Unc5b	unc-5 netrin receptor B	-1.1267	0.275292	0.0148035	107449	ENSMUSG00000020099	9.15428	-3.10095	-2.92448
2610318N02Rik	RIKEN cDNA 2610318N02 gene	0.249098	0.275292	0.0148024	70458	ENSMUSG00000049916	4.58675	3.101	-2.92441
Ilkap	integrin-linked kinase-associated serine/threonine phosphatase 2C	-0.466768	0.27546	0.0148203	67444	ENSMUSG00000026309	9.15369	-3.1002	-2.92558
Armc10	armadillo repeat containing 10	-0.361161	0.275818	0.0148472	67211	ENSMUSG00000038525	8.68777	-3.09899	-2.92735
Wbp1l	WW domain binding protein 1 like	0.364147	0.276607	0.0149583	226178	ENSMUSG00000047731	9.03951	3.09404	-2.9346
Ppic	peptidylprolyl isomerase C	-0.429243	0.276607	0.0149499	19038	ENSMUSG00000024538	11.247	-3.09441	-2.93405
Ncald	neurocalcin delta	0.818826	0.276607	0.0149523	52589	ENSMUSG00000051359	8.68541	3.09431	-2.93421
Gm15471	predicted gene 15471	0.275935	0.276607	0.0149309	100503157	ENSMUSG00000084997	3.93859	3.09526	-2.93282
Eml3	echinoderm microtubule associated protein like 3	0.56012	0.276607	0.0149899	225898	ENSMUSG00000071647	8.13334	3.09264	-2.93665
Cdkl2	cyclin-dependent kinase-like 2 (CDC2-related kinase)	-1.10781	0.276607	0.0149239	53886	ENSMUSG00000029403	5.03769	-3.09557	-2.93236
Tpgs1	tubulin polyglutamylase complex subunit 1	0.620773	0.276697	0.0150163	110012	ENSMUSG00000020308	9.09523	3.09147	-2.93837
Fem1a	feminization 1 homolog a (C. elegans)	0.673036	0.276697	0.0150097	14154	ENSMUSG00000043683	7.55129	3.09177	-2.93793
Arhgap35	Rho GTPase activating protein 35	-0.296315	0.277671	0.0150949	232906	ENSMUSG00000058230	9.11635	-3.08801	-2.94345
Cdc42ep3	CDC42 effector protein (Rho GTPase binding) 3	0.998225	0.277775	0.015115	260409	ENSMUSG00000036533	8.18619	3.08713	-2.94474
Vps29	VPS29 retromer complex component	-0.384003	0.278318	0.0153018	56433	ENSMUSG00000029462	11.6351	-3.07899	-2.95668
Smim19	small integral membrane protein 19	0.388497	0.278318	0.0152384	102032	ENSMUSG00000031534	8.86128	3.08174	-2.95265
Slc25a23	solute carrier family 25 (mitochondrial carrier; phosphate carrier), member 23	1.19179	0.278318	0.0153333	66972	ENSMUSG00000046329	6.7212	3.07762	-2.95869
Sh3bp1	SH3-domain binding protein 1	-0.58015	0.278318	0.0153688	20401	ENSMUSG00000022436	6.349	-3.07609	-2.96093
Prpf6	pre-mRNA splicing factor 6	-0.307839	0.278318	0.0153161	68879	ENSMUSG00000002455	9.26747	-3.07837	-2.95759
Nubp2	nucleotide binding protein 2	0.583228	0.278318	0.0151836	26426	ENSMUSG00000039183	9.28748	3.08413	-2.94914
Myg1	melanocyte proliferating gene 1	-0.742279	0.278318	0.015328	60315	ENSMUSG00000001285	9.22363	-3.07785	-2.95834
Hnrnpk	heterogeneous nuclear ribonucleoprotein K	-0.342602	0.278318	0.0152974	15387	ENSMUSG00000021546	12.2135	-3.07918	-2.9564
Gtf2h4	general transcription factor II H, polypeptide 4	0.621257	0.278318	0.0152573	14885	ENSMUSG00000001524	9.25163	3.08092	-2.95385
Gramd3	GRAM domain containing 3	-0.447953	0.278318	0.0152151	107022	ENSMUSG00000001700	7.58617	-3.08275	-2.95116
Dxo	decapping exoribonuclease	0.631431	0.278318	0.0153102	112403	ENSMUSG00000040482	8.15335	3.07862	-2.95722
B230307C23Rik	RIKEN cDNA B230307C23 gene	-0.874436	0.278318	0.0152288	245305	ENSMUSG00000080717	5.25927	-3.08215	-2.95204
1110038B12Rik	RIKEN cDNA 1110038B12 gene	0.939444	0.278318	0.0152331	68763	ENSMUSG00000092203	11.2985	3.08197	-2.95231
Tmem108	transmembrane protein 108	-1.01463	0.278506	0.0153954	81907	ENSMUSG00000042757	6.6427	-3.07495	-2.96261
Zfp13	zinc finger protein 13	0.610393	0.278721	0.015415	22654	ENSMUSG00000062012	6.7665	3.0741	-2.96385
Btbd9	BTB (POZ) domain containing 9	0.498564	0.278875	0.0154391	224671	ENSMUSG00000062202	7.62164	3.07307	-2.96537
Zfp566	zinc finger protein 566	-0.709139	0.278986	0.0155796	72556	ENSMUSG00000078768	5.84622	-3.06706	-2.97418
Tnfrsf13b	tumor necrosis factor receptor superfamily, member 13b	0.269829	0.278986	0.0155532	57916	ENSMUSG00000010142	3.48493	3.06819	-2.97253
Shd	src homology 2 domain-containing transforming protein D	0.725619	0.278986	0.0155043	20420	ENSMUSG00000039154	5.4471	3.07027	-2.96947
Rusc2	RUN and SH3 domain containing 2	0.544473	0.278986	0.0155698	100213	ENSMUSG00000035969	9.16606	3.06748	-2.97357
Rnf157	ring finger protein 157	1.2375	0.278986	0.0155377	217340	ENSMUSG00000052949	9.84803	3.06885	-2.97156
Os9	amplified in osteosarcoma	0.547751	0.278986	0.0155271	216440	ENSMUSG00000040462	9.66637	3.0693	-2.9709
Dock3	dedicator of cyto-kinesis 3	1.10886	0.278986	0.0155728	208869	ENSMUSG00000039716	5.08222	3.06736	-2.97375
Copg2	coatomer protein complex, subunit gamma 2	0.589571	0.278986	0.0155561	54160	ENSMUSG00000025607	9.26595	3.06806	-2.97271
Atpif1	ATPase inhibitory factor 1	-0.564491	0.278986	0.0154975	11983	ENSMUSG00000054428	10.8678	-3.07056	-2.96904
As3mt	arsenic (+3 oxidation state) methyltransferase	0.807744	0.278986	0.0154875	57344	ENSMUSG00000003559	4.02087	3.071	-2.96841
Arhgap31	Rho GTPase activating protein 31	0.856675	0.278986	0.0155748	12549	ENSMUSG00000022799	10.05	3.06727	-2.97388
AA408954	expressed sequence AA408954	0.366759	0.278986	0.0155129	102391	NA	4.6367	3.06991	-2.97001
2610524H06Rik	RIKEN cDNA 2610524H06 gene	-0.923403	0.278986	0.0154712	330173	ENSMUSG00000072694	7.82369	-3.07169	-2.96739
Ttc8	tetratricopeptide repeat domain 8	-0.589411	0.279479	0.0156642	76260	ENSMUSG00000021013	7.4043	-3.06348	-2.97945
Tnfrsf21	tumor necrosis factor receptor superfamily, member 21	-1.07121	0.279479	0.0156455	94185	ENSMUSG00000023915	8.6641	-3.06427	-2.97829
Tmem8	transmembrane protein 8	0.406171	0.279479	0.0156391	60455	ENSMUSG00000024180	5.90263	3.06454	-2.97789
Tmem63c	transmembrane protein 63c	0.319027	0.279479	0.015675	217733	ENSMUSG00000034145	3.90425	3.06302	-2.98012
Supt3	suppressor of Ty 3	0.686763	0.279479	0.0156715	109115	ENSMUSG00000038954	8.15982	3.06317	-2.9799
Prpsap2	phosphoribosyl pyrophosphate synthetase-associated protein 2	-0.657675	0.279945	0.0157258	212627	ENSMUSG00000020528	8.66249	-3.06088	-2.98327
Msantd2	Myb/SANT-like DNA-binding domain containing 2	-0.523056	0.279945	0.0157158	235184	ENSMUSG00000042138	6.60329	-3.0613	-2.98265
Hnf1a	HNF1 homeobox A	0.438415	0.279945	0.0157324	21405	ENSMUSG00000029556	4.62241	3.06061	-2.98367
Astn2	astrotactin 2	0.546613	0.279945	0.015724	56079	ENSMUSG00000028373	4.14267	3.06096	-2.98315
Ttll13	tubulin tyrosine ligase-like family, member 13	0.291866	0.280085	0.015748	269954	ENSMUSG00000045467	4.52429	3.05995	-2.98464
Ubqln2	ubiquilin 2	-0.348987	0.280113	0.0157603	54609	ENSMUSG00000050148	10.9345	-3.05943	-2.98539
T2	brachyury 2	0.311946	0.280113	0.0157774	21331	ENSMUSG00000058159	6.2267	3.05871	-2.98645
Tusc3	tumor suppressor candidate 3	-0.806728	0.280396	0.0158743	80286	ENSMUSG00000039530	9.91297	-3.05466	-2.9924
Tmcc3	transmembrane and coiled coil domains 3	0.597462	0.280396	0.0158203	319880	ENSMUSG00000020023	8.97279	3.05692	-2.98909
Tial1	Tia1 cytotoxic granule-associated RNA binding protein-like 1	-0.47639	0.280396	0.015921	21843	ENSMUSG00000030846	8.81057	-3.05272	-2.99526
Tha1	threonine aldolase 1	0.644168	0.280396	0.0158866	71776	ENSMUSG00000017713	5.77784	3.05415	-2.99316
Pbdc1	polysaccharide biosynthesis domain containing 1	-0.643143	0.280396	0.0158471	67683	ENSMUSG00000031226	9.05828	-3.0558	-2.99074
Cct5	chaperonin containing Tcp1, subunit 5 (epsilon)	-0.35867	0.280396	0.0158512	12465	ENSMUSG00000022234	12.1541	-3.05562	-2.99099
Ccn3	cellular communication network factor 3	-3.15737	0.280396	0.0158318	18133	ENSMUSG00000037362	4.71615	-3.05643	-2.9898
C86345	expressed sequence C86345	0.303973	0.280396	0.0159296	97562	NA	2.93898	3.05236	-2.99578
Fbxw4	F-box and WD-40 domain protein 4	0.499778	0.280633	0.0159543	30838	ENSMUSG00000040913	7.78453	3.05134	-2.99729
Mier2	MIER family member 2	0.351568	0.280792	0.015999	70427	ENSMUSG00000042570	6.46637	3.04948	-3.00001
Gcg	glucagon	0.297944	0.280792	0.0159981	14526	ENSMUSG00000000394	2.82077	3.04952	-2.99995
Bhlhe22	basic helix-loop-helix family, member e22	-1.30187	0.281221	0.0160469	59058	ENSMUSG00000025128	8.21679	-3.04751	-3.00292
Ranbp9	RAN binding protein 9	-0.383336	0.281525	0.0161427	56705	ENSMUSG00000038546	9.17876	-3.04357	-3.0087
E330009J07Rik	RIKEN cDNA E330009J07 gene	0.4295	0.281525	0.016138	243780	ENSMUSG00000037172	7.31727	3.04377	-3.00842
Syt14	synaptotagmin XIV	0.282299	0.281646	0.0161576	329324	ENSMUSG00000016200	2.92202	3.04296	-3.0096
Grb14	growth factor receptor bound protein 14	1.08296	0.282106	0.0162093	50915	ENSMUSG00000026888	8.41199	3.04085	-3.0127
Pcyt1a	phosphate cytidylyltransferase 1, choline, alpha isoform	-0.256082	0.282112	0.0162236	13026	ENSMUSG00000005615	8.60325	-3.04027	-3.01356
Sec24a	Sec24 related gene family, member A (S. cerevisiae)	-0.528469	0.282156	0.0162616	77371	ENSMUSG00000036391	8.63113	-3.03872	-3.01583
Plag1	pleiomorphic adenoma gene 1	0.3059	0.282156	0.016241	56711	ENSMUSG00000003282	3.4535	3.03956	-3.0146
AI853106	expressed sequence AI853106	0.321333	0.282156	0.0162569	101190	NA	4.39475	3.03891	-3.01555
Adat2	adenosine deaminase, tRNA-specific 2	0.648019	0.282156	0.01625	66757	ENSMUSG00000019808	7.22828	3.03919	-3.01514
Bfsp2	beaded filament structural protein 2, phakinin	0.263281	0.282429	0.016289	107993	ENSMUSG00000032556	4.89943	3.03761	-3.01747
Strip2	striatin interacting protein 2	0.469627	0.282472	0.0162993	320609	ENSMUSG00000039629	2.60055	3.03719	-3.01809
Ttpa	tocopherol (alpha) transfer protein	0.659188	0.28249	0.0163165	50500	ENSMUSG00000073988	4.31487	3.03649	-3.01911
Trim6	tripartite motif-containing 6	0.295819	0.28253	0.0164157	94088	ENSMUSG00000072244	3.89813	3.03249	-3.025
Tmem42	transmembrane protein 42	0.596023	0.28253	0.0163839	66079	ENSMUSG00000066233	7.66319	3.03377	-3.02312
Tmem242	transmembrane protein 242	0.488836	0.28253	0.0164208	70544	ENSMUSG00000004945	10.1134	3.03228	-3.0253
Ppil3	peptidylprolyl isomerase (cyclophilin)-like 3	-0.416502	0.28253	0.0163793	70225	ENSMUSG00000026035	9.35756	-3.03395	-3.02284
Pak1ip1	PAK1 interacting protein 1	-0.583356	0.28253	0.0164037	68083	ENSMUSG00000038683	9.41295	-3.03297	-3.02429
Klc1	kinesin light chain 1	-0.36855	0.28253	0.0164095	16593	ENSMUSG00000021288	9.74258	-3.03274	-3.02463
Gimap6	GTPase, IMAP family member 6	0.320247	0.28253	0.0163589	231931	ENSMUSG00000047867	4.16994	3.03478	-3.02163
Cep164	centrosomal protein 164	-0.414642	0.28253	0.0164139	214552	ENSMUSG00000043987	8.32473	-3.03256	-3.02489
Gmpr2	guanosine monophosphate reductase 2	-0.412593	0.282559	0.0164303	105446	ENSMUSG00000002326	9.26286	-3.0319	-3.02586
Arrdc2	arrestin domain containing 2	0.665182	0.282748	0.0164571	70807	NA	6.16167	3.03082	-3.02745
Rnf123	ring finger protein 123	0.569609	0.283083	0.0165119	84585	ENSMUSG00000041528	7.49029	3.02863	-3.03068
Ptprf	protein tyrosine phosphatase, receptor type, F	-1.93039	0.283083	0.0165857	19268	ENSMUSG00000033295	7.17198	-3.02568	-3.03501
Nedd4	neural precursor cell expressed, developmentally down-regulated 4	-0.402402	0.283083	0.0165422	17999	ENSMUSG00000032216	11.7002	-3.02742	-3.03246
Hdlbp	high density lipoprotein (HDL) binding protein	-0.594789	0.283083	0.0165615	110611	ENSMUSG00000034088	10.0996	-3.02665	-3.03359
Fam228a	family with sequence similarity 228, member A	0.252665	0.283083	0.016587	74855	ENSMUSG00000079177	4.4891	3.02563	-3.03509
Eef1a2	eukaryotic translation elongation factor 1 alpha 2	0.291683	0.283083	0.0164852	13628	ENSMUSG00000016349	7.48309	3.0297	-3.02911
Cpeb3	cytoplasmic polyadenylation element binding protein 3	0.916795	0.283083	0.016526	208922	NA	6.55869	3.02807	-3.03151
Cdc42	cell division cycle 42	-0.318255	0.283083	0.0165469	12540	ENSMUSG00000006699	12.2337	-3.02723	-3.03274
Brcc3	BRCA1/BRCA2-containing complex, subunit 3	-0.743896	0.283083	0.0165669	210766	ENSMUSG00000031201	8.64629	-3.02643	-3.03391
4930442J19Rik	RIKEN cDNA 4930442J19 gene	0.307363	0.283083	0.0165275	74660	ENSMUSG00000087609	4.19526	3.028	-3.0316
1700029I15Rik	RIKEN cDNA 1700029I15 gene	0.480418	0.283107	0.0165963	75641	ENSMUSG00000044916	5.41584	3.02526	-3.03563
Atrnl1	attractin like 1	0.657622	0.283171	0.0166079	226255	ENSMUSG00000054843	8.50781	3.0248	-3.03631
Ptprs	protein tyrosine phosphatase, receptor type, S	0.457319	0.283576	0.016675	19280	ENSMUSG00000013236	11.5098	3.02214	-3.04023
Erp29	endoplasmic reticulum protein 29	-0.662012	0.283576	0.0166616	67397	ENSMUSG00000029616	9.77407	-3.02267	-3.03945
Uchl5	ubiquitin carboxyl-terminal esterase L5	-0.913867	0.283641	0.0166908	56207	ENSMUSG00000018189	8.71769	-3.02151	-3.04115
Fcmr	Fc fragment of IgM receptor	0.27836	0.284284	0.0167366	69169	ENSMUSG00000042474	3.95345	3.0197	-3.04381
Selenop	selenoprotein P	1.79538	0.284348	0.0168354	20363	ENSMUSG00000064373	10.9267	3.01582	-3.04953
Lalba	lactalbumin, alpha	0.582707	0.284348	0.016826	16770	ENSMUSG00000022991	5.79231	3.01619	-3.04899
Fuom	fucose mutarotase	1.84438	0.284348	0.0168316	69064	ENSMUSG00000025466	7.15937	3.01597	-3.04931
Fbn1	fibrillin 1	-3.11071	0.284348	0.0167752	14118	ENSMUSG00000027204	6.86797	-3.01818	-3.04605
Dynlrb1	dynein light chain roadblock-type 1	-0.691484	0.284348	0.0167744	67068	ENSMUSG00000047459	11.4277	-3.01821	-3.046
Bbs10	Bardet-Biedl syndrome 10 (human)	-0.626381	0.284348	0.0167939	71769	ENSMUSG00000035759	5.84121	-3.01745	-3.04713
Atp5md	ATP synthase membrane subunit DAPIT	0.306049	0.284348	0.016818	66477	ENSMUSG00000071528	10.6295	3.0165	-3.04853
Atp1a1	ATPase, Na+/K+ transporting, alpha 1 polypeptide	0.767799	0.284348	0.0168213	11928	ENSMUSG00000033161	11.9829	3.01637	-3.04872
Eif2ak3	eukaryotic translation initiation factor 2 alpha kinase 3	0.489201	0.284529	0.0168782	13666	ENSMUSG00000031668	9.4312	3.01414	-3.052
Birc7	baculoviral IAP repeat-containing 7 (livin)	0.355229	0.284529	0.0168625	329581	ENSMUSG00000038840	5.95529	3.01476	-3.05109
Gm7788	glyceraldehyde-3-phosphate dehydrogenase pseudogene	0.244048	0.284648	0.0169368	665797	NA	4.55801	3.01186	-3.05536
Abhd17a	abhydrolase domain containing 17A	0.664318	0.285203	0.0169894	216169	ENSMUSG00000003346	10.505	3.00981	-3.05837
Nmt1	N-myristoyltransferase 1	-0.352337	0.285382	0.0170129	18107	ENSMUSG00000020936	11.1136	-3.0089	-3.05972
Ncbp1	nuclear cap binding protein subunit 1	-0.446995	0.285394	0.0170246	433702	ENSMUSG00000028330	9.2168	-3.00844	-3.06039
Snhg14	small nucleolar RNA host gene 14	-1.06887	0.285665	0.0170646	52480	ENSMUSG00000100826	3.82964	-3.00689	-3.06267
Padi2	peptidyl arginine deiminase, type II	0.807162	0.285863	0.0170924	18600	ENSMUSG00000028927	6.19111	3.00582	-3.06425
Ltbp1	latent transforming growth factor beta binding protein 1	0.875228	0.28595	0.0171055	268977	ENSMUSG00000001870	10.4782	3.00532	-3.06499
Tmem183a	transmembrane protein 183A	-0.688006	0.286094	0.0171314	57439	ENSMUSG00000042305	9.29428	-3.00432	-3.06646
Daxx	Fas death domain-associated protein	0.483686	0.286094	0.0171317	13163	ENSMUSG00000002307	8.76792	3.00431	-3.06648
Cd53	CD53 antigen	-3.27757	0.286094	0.0171381	12508	ENSMUSG00000040747	7.41974	-3.00406	-3.06684
Stard3nl	STARD3 N-terminal like	-0.507368	0.28638	0.0171821	76205	ENSMUSG00000003062	9.95773	-3.00237	-3.06933
Gtf3c4	general transcription factor IIIC, polypeptide 4	-0.384738	0.28638	0.0172087	269252	ENSMUSG00000035666	9.09225	-3.00135	-3.07083
Flrt3	fibronectin leucine rich transmembrane protein 3	-0.796582	0.28638	0.017211	71436	ENSMUSG00000051379	7.88572	-3.00126	-3.07097
Asb3	ankyrin repeat and SOCS box-containing 3	-0.909369	0.28638	0.0171854	65257	ENSMUSG00000020305	8.40357	-3.00224	-3.06952
4833447I15Rik	RIKEN cDNA 4833447I15 gene	0.333417	0.28638	0.0172109	74844	NA	6.5301	3.00127	-3.07096
Uqcr11	ubiquinol-cytochrome c reductase, complex III subunit XI	0.493825	0.286673	0.0172546	66594	ENSMUSG00000020163	11.6882	2.99959	-3.07342
Rnf170	ring finger protein 170	-0.582122	0.286673	0.0172593	77733	ENSMUSG00000013878	6.78585	-2.99942	-3.07369
Efnb1	ephrin B1	-0.677786	0.287099	0.0173262	13641	ENSMUSG00000031217	8.34956	-2.99687	-3.07744
Sorl1	sortilin-related receptor, LDLR class A repeats-containing	0.30795	0.28719	0.0174173	20660	ENSMUSG00000049313	5.68971	2.99341	-3.08254
Slc6a9	solute carrier family 6 (neurotransmitter transporter, glycine), member 9	1.0702	0.28719	0.0174331	14664	ENSMUSG00000028542	8.98949	2.99281	-3.08342
Rhoa	ras homolog family member A	-0.364954	0.28719	0.0173672	11848	ENSMUSG00000007815	12.2162	-2.99531	-3.07974
Plscr2	phospholipid scramblase 2	-1.40732	0.28719	0.0174437	18828	ENSMUSG00000032372	7.62278	-2.99241	-3.08401
Gm9796	predicted gene 9796	0.299726	0.28719	0.0173482	544809	NA	5.19864	2.99603	-3.07867
Csad	cysteine sulfinic acid decarboxylase	0.485634	0.28719	0.0174433	246277	ENSMUSG00000023044	8.96446	2.99243	-3.08398
Gnl1	guanine nucleotide binding protein-like 1	0.522733	0.287779	0.0175036	14670	ENSMUSG00000024429	9.03084	2.99015	-3.08734
Ttf1	transcription termination factor, RNA polymerase I	-0.274042	0.287851	0.0175546	22130	ENSMUSG00000026803	7.35973	-2.98823	-3.09016
Smc2os	structural maintenance of chromosomes 2, opposite strand	-0.922449	0.287851	0.0175502	72648	ENSMUSG00000085763	4.37594	-2.9884	-3.08992
Prss36	protease, serine 36	0.332133	0.287851	0.0175826	77613	ENSMUSG00000070371	7.45103	2.98718	-3.09171
Fbxw17	F-box and WD-40 domain protein 17	-0.541276	0.287851	0.0175362	109082	ENSMUSG00000037816	8.14702	-2.98893	-3.08914
Exosc3	exosome component 3	-0.524959	0.287851	0.0175208	66362	ENSMUSG00000028322	7.72178	-2.9895	-3.08829
Dbp	D site albumin promoter binding protein	0.870543	0.287851	0.0175962	13170	ENSMUSG00000059824	10.2655	2.98668	-3.09246
AI314604	expressed sequence AI314604	0.275999	0.287851	0.0175886	102027	NA	2.81231	2.98696	-3.09204
2410004P03Rik	RIKEN cDNA 2410004P03 gene	0.364871	0.287851	0.0175259	73667	ENSMUSG00000071398	5.28472	2.98931	-3.08857
Pycard	PYD and CARD domain containing	1.66034	0.287951	0.0176104	66824	ENSMUSG00000030793	5.87425	2.98615	-3.09324
Foxa3	forkhead box A3	1.68565	0.288589	0.0176574	15377	ENSMUSG00000040891	4.87671	2.98439	-3.09583
Pex5	peroxisomal biogenesis factor 5	0.557485	0.288597	0.0177499	19305	ENSMUSG00000005069	8.43852	2.98095	-3.1009
Pde3b	phosphodiesterase 3B, cGMP-inhibited	-1.64983	0.288597	0.0177785	18576	ENSMUSG00000030671	8.94031	-2.97989	-3.10246
Hif3a	hypoxia inducible factor 3, alpha subunit	0.540843	0.288597	0.0177408	53417	ENSMUSG00000004328	7.52997	2.98129	-3.1004
Fam172a	family with sequence similarity 172, member A	-0.574812	0.288597	0.0176807	68675	ENSMUSG00000064138	8.10745	-2.98352	-3.09711
Bnip3	BCL2/adenovirus E1B interacting protein 3	0.98059	0.288597	0.0177646	12176	ENSMUSG00000078566	9.82109	2.9804	-3.10171
5830461L22Rik	RIKEN cDNA 5830461L22 gene	0.3409	0.288597	0.0177053	76101	NA	4.40932	2.98261	-3.09846
5033425G24Rik	RIKEN cDNA 5033425G24 gene	-0.797783	0.288597	0.0177733	75998	NA	4.18787	-2.98008	-3.10218
Pdia3	protein disulfide isomerase associated 3	-0.606825	0.288897	0.0178131	14827	ENSMUSG00000027248	12.0231	-2.97861	-3.10435
Pls1	plastin 1 (I-isoform)	0.359017	0.288961	0.017825	102502	ENSMUSG00000049493	4.87238	2.97817	-3.105
Reep3	receptor accessory protein 3	0.492595	0.289198	0.0178558	28193	ENSMUSG00000019873	10.694	2.97703	-3.10668
Tcirg1	T cell, immune regulator 1, ATPase, H+ transporting, lysosomal V0 protein A3	0.892216	0.289549	0.017887	27060	ENSMUSG00000001750	8.84332	2.97588	-3.10837
Casp4	caspase 4, apoptosis-related cysteine peptidase	1.06547	0.289549	0.0178936	12363	ENSMUSG00000033538	8.9363	2.97564	-3.10873
Mindy4	MINDY lysine 48 deubiquitinase 4	1.12598	0.29097	0.0180139	330323	ENSMUSG00000038022	6.58305	2.97123	-3.11524
Ubtd1	ubiquitin domain containing 1	0.829654	0.291007	0.0180324	226122	ENSMUSG00000025171	9.04143	2.97056	-3.11623
Auts2	autism susceptibility candidate 2	-1.92789	0.291339	0.0180692	319974	ENSMUSG00000029673	7.38655	-2.96922	-3.11821
Zcchc4	zinc finger, CCHC domain containing 4	-0.407276	0.291416	0.0181847	78796	ENSMUSG00000029179	7.22867	-2.96502	-3.12439
Slc25a28	solute carrier family 25, member 28	0.647831	0.291416	0.0181515	246696	ENSMUSG00000040414	8.55119	2.96622	-3.12262
S100a6	S100 calcium binding protein A6 (calcyclin)	-0.757671	0.291416	0.0181002	20200	ENSMUSG00000001025	13.2249	-2.96809	-3.11987
Gpnmb	glycoprotein (transmembrane) nmb	2.40491	0.291416	0.0181709	93695	ENSMUSG00000029816	8.88732	2.96552	-3.12366
Gngt2	guanine nucleotide binding protein (G protein), gamma transducing activity polypeptide 2	-0.493682	0.291416	0.0181958	14710	ENSMUSG00000038811	3.76913	-2.96462	-3.12498
Gba	glucosidase, beta, acid	0.516656	0.291416	0.018147	14466	ENSMUSG00000028048	9.83668	2.96639	-3.12238
Mtss2	MTSS I-BAR domain containing 2	0.812451	0.291835	0.0182951	244654	ENSMUSG00000033763	6.94573	2.96104	-3.13027
4933429K18Rik	RIKEN cDNA 4933429K18 gene	0.286318	0.291835	0.018238	71232	NA	4.55087	2.9631	-3.12723
Hs2st1	heparan sulfate 2-O-sulfotransferase 1	-0.531015	0.291911	0.0183161	23908	ENSMUSG00000040151	11.0392	-2.96029	-3.13138
Pou6f2	POU domain, class 6, transcription factor 2	0.272759	0.291956	0.0183481	218030	ENSMUSG00000009734	4.13733	2.95914	-3.13308
Dock4	dedicator of cytokinesis 4	-1.72015	0.291956	0.0183378	238130	ENSMUSG00000035954	5.6439	-2.95951	-3.13253
4632418H02Rik	RIKEN cDNA 4632418H02 gene	0.371064	0.291956	0.0183465	78265	NA	5.19239	2.9592	-3.13299
1700020L24Rik	RIKEN cDNA 1700020L24 gene	0.301481	0.291956	0.0183515	66330	ENSMUSG00000035085	5.00608	2.95902	-3.13325
Ndufaf1	NADH:ubiquinone oxidoreductase complex assembly factor 1	-0.324613	0.292835	0.0184173	69702	ENSMUSG00000027305	8.38564	-2.95666	-3.13673
Zfp266	zinc finger protein 266	-1.05541	0.293055	0.018459	77519	ENSMUSG00000060510	8.9145	-2.95518	-3.13892
Jmjd8	jumonji domain containing 8	0.665102	0.293055	0.0184487	72106	ENSMUSG00000025736	7.94811	2.95555	-3.13838
Tex10	testis expressed gene 10	-0.42043	0.293546	0.01855	269536	ENSMUSG00000028345	9.8422	-2.95195	-3.14369
Kank1	KN motif and ankyrin repeat domains 1	0.351019	0.293546	0.0185564	107351	ENSMUSG00000032702	6.43139	2.95172	-3.14403
Cops4	COP9 signalosome subunit 4	-0.25783	0.293546	0.0185618	26891	ENSMUSG00000035297	9.59871	-2.95153	-3.14431
Cd164l2	CD164 sialomucin-like 2	0.354586	0.293546	0.0185268	69655	ENSMUSG00000028865	4.83601	2.95277	-3.14248
4932439E07Rik	RIKEN cDNA 4932439E07 gene	0.571357	0.293546	0.018545	103405	NA	3.59586	2.95212	-3.14343
Tcf7l2	transcription factor 7 like 2, T cell specific, HMG box	0.634285	0.293664	0.0185859	21416	ENSMUSG00000024985	8.26163	2.95068	-3.14557
Tbc1d5	TBC1 domain family, member 5	0.478175	0.29381	0.0186317	72238	ENSMUSG00000023923	8.54403	2.94906	-3.14796
Hmg20b	high mobility group 20B	0.837812	0.29381	0.0186268	15353	ENSMUSG00000020232	7.6911	2.94923	-3.1477
Gpr88	G-protein coupled receptor 88	0.269292	0.293955	0.018654	64378	ENSMUSG00000068696	6.97633	2.94827	-3.14912
Vps53	VPS53 GARP complex subunit	-0.444682	0.294189	0.0187182	68299	ENSMUSG00000017288	8.69198	-2.94601	-3.15245
Pnck	pregnancy upregulated non-ubiquitously expressed CaM kinase	0.438584	0.294189	0.0187746	93843	ENSMUSG00000002012	5.49691	2.94404	-3.15537
Gabrq	gamma-aminobutyric acid (GABA) A receptor, subunit theta	0.274636	0.294189	0.0187513	57249	ENSMUSG00000031344	3.33553	2.94485	-3.15417
Dsel	dermatan sulfate epimerase-like	-1.17594	0.294189	0.0187754	319901	ENSMUSG00000038702	7.84895	-2.94401	-3.15541
1700052M09Rik	RIKEN cDNA 1700052M09 gene	0.299662	0.294189	0.0187231	73367	NA	7.00401	2.94584	-3.1527
Tead2	TEA domain family member 2	-0.873023	0.294375	0.0187988	21677	ENSMUSG00000030796	8.59659	-2.94319	-3.15662
Naa16	N(alpha)-acetyltransferase 16, NatA auxiliary subunit	-0.430117	0.294399	0.0188567	66897	ENSMUSG00000022020	6.94441	-2.94117	-3.1596
Cutal	cutA divalent cation tolerance homolog-like	0.241751	0.294399	0.018813	77996	ENSMUSG00000026870	4.66279	2.94269	-3.15735
Elp4	elongator acetyltransferase complex subunit 4	-0.581573	0.294459	0.018878	77766	ENSMUSG00000027167	7.55137	-2.94043	-3.1607
Smtn	smoothelin	1.12686	0.295208	0.0189342	29856	ENSMUSG00000020439	9.01976	2.93848	-3.16358
Zcchc2	zinc finger, CCHC domain containing 2	-0.41474	0.29523	0.0189439	227449	ENSMUSG00000038866	8.70238	-2.93814	-3.16407
Ndst3	N-deacetylase/N-sulfotransferase (heparan glucosaminyl) 3	-0.902616	0.29529	0.0189706	83398	ENSMUSG00000027977	6.26314	-2.93721	-3.16544
Olig2	oligodendrocyte transcription factor 2	1.53872	0.295428	0.0190051	50913	ENSMUSG00000039830	5.11965	2.93602	-3.16721
Ndufs4	NADH:ubiquinone oxidoreductase core subunit S4	-0.502573	0.295428	0.019012	17993	ENSMUSG00000021764	9.36812	-2.93578	-3.16756
Cox20	cytochrome c oxidase assembly protein 20	-0.570507	0.295428	0.0190301	66359	NA	10.1914	-2.93516	-3.16848
4930404N11Rik	RIKEN cDNA 4930404N11 gene	0.221578	0.295428	0.0190306	432479	ENSMUSG00000020234	5.76681	2.93514	-3.16851
Pxdc1	PX domain containing 1	0.769274	0.295611	0.0190754	66895	ENSMUSG00000021411	10.4495	2.9336	-3.17079
Kank4	KN motif and ankyrin repeat domains 4	-2.35759	0.295611	0.0190605	242553	ENSMUSG00000035407	9.27823	-2.93411	-3.17003
Uqcc3	ubiquinol-cytochrome c reductase complex assembly factor 3	0.707766	0.295726	0.0191105	107197	ENSMUSG00000071654	9.26641	2.93239	-3.17257
Tm7sf3	transmembrane 7 superfamily member 3	0.691471	0.295726	0.0191141	67623	ENSMUSG00000040234	10.2583	2.93227	-3.17275
Rab34	RAB34, member RAS oncogene family	0.614743	0.295726	0.0191077	19376	ENSMUSG00000002059	11.1723	2.93249	-3.17243
Drg1	developmentally regulated GTP binding protein 1	-0.520391	0.295842	0.0191728	13494	ENSMUSG00000020457	10.0446	-2.93026	-3.17572
BC031361	cDNA sequence BC031361	-0.527231	0.295842	0.0191624	414072	NA	3.38375	-2.93061	-3.1752
Aspdh	aspartate dehydrogenase domain containing	0.398473	0.295842	0.0191614	68352	ENSMUSG00000038704	5.41719	2.93064	-3.17515
Mcc	mutated in colorectal cancers	1.15689	0.295979	0.0191899	328949	ENSMUSG00000071856	9.33989	2.92967	-3.17659
Slc15a2	solute carrier family 15 (H+/peptide transporter), member 2	0.579837	0.296266	0.0192231	57738	ENSMUSG00000022899	5.13062	2.92854	-3.17827
Mpv17l2	MPV17 mitochondrial membrane protein-like 2	0.444371	0.296266	0.019225	234384	NA	9.24771	2.92847	-3.17836
Ngf	nerve growth factor	-0.763118	0.296968	0.0192851	18049	ENSMUSG00000027859	5.4507	-2.92642	-3.18139
Naa35	N(alpha)-acetyltransferase 35, NatC auxiliary subunit	-0.536852	0.296968	0.0192871	78689	ENSMUSG00000021555	9.36226	-2.92636	-3.18149
Slc5a10	solute carrier family 5 (sodium/glucose cotransporter), member 10	0.340351	0.297047	0.0193621	109342	ENSMUSG00000042371	6.04289	2.92381	-3.18525
Qprt	quinolinate phosphoribosyltransferase	0.270333	0.297047	0.0193349	67375	ENSMUSG00000030674	5.02521	2.92473	-3.18389
Irf8	interferon regulatory factor 8	1.04746	0.297047	0.019346	15900	ENSMUSG00000041515	5.44983	2.92435	-3.18445
Ctse	cathepsin E	-1.871	0.297047	0.0193667	13034	ENSMUSG00000004552	6.32269	-2.92365	-3.18548
Cep41	centrosomal protein 41	0.571049	0.297047	0.0193292	83922	ENSMUSG00000029790	7.29179	2.92492	-3.18361
Wdr61	WD repeat domain 61	-0.3971	0.297139	0.0194196	66317	ENSMUSG00000061559	10.6132	-2.92186	-3.18813
Rrbp1	ribosome binding protein 1	-0.517673	0.297139	0.019415	81910	ENSMUSG00000027422	10.0339	-2.92202	-3.1879
Rassf3	Ras association (RalGDS/AF-6) domain family member 3	1.11041	0.297139	0.0194509	192678	ENSMUSG00000025795	8.32791	2.92081	-3.18969
Il17ra	interleukin 17 receptor A	1.60255	0.297139	0.0193831	16172	ENSMUSG00000002897	7.17185	2.9231	-3.1863
Dcp1b	decapping mRNA 1B	0.599888	0.297139	0.0194472	319618	ENSMUSG00000041477	7.21704	2.92093	-3.1895
4931406E20Rik	RIKEN cDNA 4931406E20 gene	0.239924	0.297502	0.0195124	70985	NA	3.59729	2.91874	-3.19275
Rab6a	RAB6A, member RAS oncogene family	-0.350627	0.297699	0.0195751	19346	ENSMUSG00000030704	10.523	-2.91663	-3.19586
Fnta	farnesyltransferase, CAAX box, alpha	0.367848	0.297699	0.0195595	14272	ENSMUSG00000015994	11.9779	2.91716	-3.19508
Dctn1	dynactin 1	0.30934	0.297699	0.0195513	13191	ENSMUSG00000031865	10.3676	2.91743	-3.19468
Xylt2	xylosyltransferase II	-0.345163	0.297771	0.0195889	217119	ENSMUSG00000020868	6.10882	-2.91617	-3.19654
2310034C09Rik	RIKEN cDNA 2310034C09 gene	0.321529	0.297771	0.0195964	117172	ENSMUSG00000068078	2.80361	2.91592	-3.19691
Surf1	surfeit gene 1	0.506802	0.297791	0.0196412	20930	ENSMUSG00000015790	9.76343	2.91442	-3.19913
Stt3a	STT3, subunit of the oligosaccharyltransferase complex, homolog A (S. cerevisiae)	-0.499991	0.297791	0.0196473	16430	ENSMUSG00000032116	10.5729	-2.91422	-3.19943
Psma2	proteasome (prosome, macropain) subunit, alpha type 2	-0.301866	0.297791	0.019647	19166	ENSMUSG00000015671	12.0026	-2.91423	-3.19941
Ascc1	activating signal cointegrator 1 complex subunit 1	0.577852	0.297791	0.0196475	69090	ENSMUSG00000044475	8.54218	2.91421	-3.19944
Aox4	aldehyde oxidase 4	0.238343	0.297791	0.0196313	71872	ENSMUSG00000038242	3.07073	2.91475	-3.19864
Nudt22	nudix (nucleoside diphosphate linked moiety X)-type motif 22	0.468804	0.299047	0.0197471	68323	ENSMUSG00000037349	7.8774	2.9109	-3.20434
Kank3	KN motif and ankyrin repeat domains 3	1.144	0.29905	0.0197556	80880	ENSMUSG00000042099	5.7791	2.91061	-3.20476
Carhsp1	calcium regulated heat stable protein 1	-0.689553	0.29932	0.0197825	52502	ENSMUSG00000008393	9.27978	-2.90972	-3.20608
Uhrf1bp1	UHRF1 (ICBP90) binding protein 1	0.715522	0.299339	0.019808	224648	ENSMUSG00000039512	8.81328	2.90887	-3.20733
Cops7a	COP9 signalosome subunit 7A	0.557889	0.299339	0.0198072	26894	ENSMUSG00000030127	9.70782	2.9089	-3.20728
Apcdd1	adenomatosis polyposis coli down-regulated 1	-1.02406	0.299771	0.0198533	494504	ENSMUSG00000071847	8.07446	-2.90738	-3.20954
Rap2b	RAP2B, member of RAS oncogene family	-0.652999	0.299906	0.0198706	74012	ENSMUSG00000036894	9.43543	-2.90681	-3.21038
Tpm3	tropomyosin 3, gamma	-0.333548	0.300955	0.0199679	59069	ENSMUSG00000027940	12.125	-2.90361	-3.21512
Mettl7a1	methyltransferase like 7A1	0.571014	0.300955	0.0199737	70152	ENSMUSG00000054619	8.63243	2.90342	-3.2154
Tmem64	transmembrane protein 64	-0.696823	0.301283	0.0200215	100201	ENSMUSG00000043252	8.68493	-2.90185	-3.21772
Rasl11b	RAS-like, family 11, member B	1.14796	0.301283	0.0200655	68939	ENSMUSG00000049907	8.50601	2.90041	-3.21984
Prkg2	protein kinase, cGMP-dependent, type II	-3.52372	0.301283	0.0200247	19092	ENSMUSG00000029334	7.82507	-2.90175	-3.21787
Nol4l	nucleolar protein 4-like	0.833149	0.301283	0.020049	329540	ENSMUSG00000061411	8.67875	2.90095	-3.21905
Fbxw7	F-box and WD-40 domain protein 7	-0.800805	0.301283	0.0200671	50754	ENSMUSG00000028086	7.46014	-2.90036	-3.21992
AI413582	expressed sequence AI413582	0.838624	0.301283	0.0200697	106672	ENSMUSG00000062753	9.74772	2.90028	-3.22004
Gpr153	G protein-coupled receptor 153	-1.104	0.301507	0.0201046	100129	ENSMUSG00000042804	7.31444	-2.89913	-3.22173
BC002189	cDNA sequence BC002189	0.244358	0.301507	0.0201152	620316	NA	3.53917	2.89879	-3.22224
Arl6ip1	ADP-ribosylation factor-like 6 interacting protein 1	0.704552	0.301507	0.0200965	54208	ENSMUSG00000030654	11.531	2.8994	-3.22134
Ptgs2	prostaglandin-endoperoxide synthase 2	-3.21761	0.30192	0.0201554	19225	ENSMUSG00000032487	6.14567	-2.89748	-3.22418
Utp25	UTP25 small subunit processome component	-0.590399	0.302128	0.0202071	215193	ENSMUSG00000016181	7.49269	-2.8958	-3.22666
Zfp426	zinc finger protein 426	-0.444144	0.302398	0.0202379	235028	ENSMUSG00000059475	7.4316	-2.89481	-3.22813
Ly6e	lymphocyte antigen 6 complex, locus E	-3.93609	0.302437	0.020249	17069	ENSMUSG00000022587	5.43969	-2.89445	-3.22866
Cyp4f14	cytochrome P450, family 4, subfamily f, polypeptide 14	0.461609	0.303439	0.0203414	64385	ENSMUSG00000024292	4.00488	2.89147	-3.23308
Pde4b	phosphodiesterase 4B, cAMP specific	1.24719	0.303734	0.0203696	18578	ENSMUSG00000028525	7.05514	2.89056	-3.23442
Tgds	TDP-glucose 4,6-dehydratase	-0.397521	0.303953	0.0203947	76355	ENSMUSG00000022130	8.46129	-2.88975	-3.23561
Sall3	spalt like transcription factor 3	0.358844	0.303953	0.0204013	20689	ENSMUSG00000024565	4.89212	2.88954	-3.23592
Fuca2	fucosidase, alpha-L- 2, plasma	1.51294	0.304624	0.0204668	66848	ENSMUSG00000019810	5.32052	2.88744	-3.23903
AI661323	expressed sequence AI661323	0.303182	0.304624	0.0204718	106634	NA	2.90014	2.88728	-3.23927
Dlg3	discs large MAGUK scaffold protein 3	-0.56181	0.304782	0.0204913	53310	ENSMUSG00000000881	8.43911	-2.88666	-3.24019
Tmem150a	transmembrane protein 150A	0.562693	0.305077	0.0205482	232086	NA	7.95336	2.88484	-3.24287
Rbbp6	retinoblastoma binding protein 6, ubiquitin ligase	-1.11134	0.305077	0.0205429	19647	ENSMUSG00000030779	7.88506	-2.88501	-3.24263
Dhh	desert hedgehog	1.4031	0.305077	0.0205533	13363	ENSMUSG00000023000	10.9827	2.88468	-3.24311
Btg4	B cell translocation gene 4	0.294493	0.305254	0.0205737	56057	ENSMUSG00000032056	3.89145	2.88403	-3.24407
Stk24	serine/threonine kinase 24	-0.508705	0.305437	0.0206361	223255	ENSMUSG00000063410	9.86922	-2.88205	-3.24701
Sod2	superoxide dismutase 2, mitochondrial	0.319729	0.305437	0.0206413	20656	ENSMUSG00000006818	10.5972	2.88189	-3.24725
Slc16a13	solute carrier family 16 (monocarboxylic acid transporters), member 13	-1.32558	0.305437	0.0207003	69309	ENSMUSG00000044367	6.03206	-2.88002	-3.25002
Pi4k2a	phosphatidylinositol 4-kinase type 2 alpha	0.407212	0.305437	0.0207175	84095	ENSMUSG00000025178	9.44114	2.87947	-3.25082
Faf2	Fas associated factor family member 2	-0.310112	0.305437	0.0206666	76577	ENSMUSG00000025873	8.49955	-2.88108	-3.24844
Cramp1l	cramped chromatin regulator homolog 1	0.484786	0.305437	0.0206119	57354	ENSMUSG00000038002	9.27194	2.88282	-3.24587
Wwc2	WW, C2 and coiled-coil domain containing 2	-0.734326	0.306086	0.0208203	52357	ENSMUSG00000031563	8.59683	-2.87623	-3.25562
Gna11	guanine nucleotide binding protein, alpha 11	0.500765	0.306086	0.0208112	14672	ENSMUSG00000034781	11.2456	2.87652	-3.25519
Unkl	unkempt family like zinc finger	0.439214	0.306202	0.0208508	74154	ENSMUSG00000015127	7.8843	2.87528	-3.25703
Tex15	testis expressed gene 15	0.255319	0.30659	0.0208858	104271	ENSMUSG00000009628	4.05487	2.87418	-3.25866
Grcc10	gene rich cluster, C10 gene	0.479312	0.307079	0.0209362	14790	ENSMUSG00000072772	12.0551	2.8726	-3.26099
Zbtb1	zinc finger and BTB domain containing 1	-0.828709	0.307395	0.0209795	268564	ENSMUSG00000033454	7.89945	-2.87125	-3.26299
Tecpr1	tectonin beta-propeller repeat containing 1	0.823035	0.307395	0.0210006	70381	ENSMUSG00000066621	10.2972	2.87059	-3.26397
Fam110b	family with sequence similarity 110, member B	-1.59423	0.307395	0.0209956	242297	ENSMUSG00000049119	5.03375	-2.87075	-3.26373
Ogg1	8-oxoguanine DNA-glycosylase 1	0.373468	0.307689	0.0210293	18294	ENSMUSG00000030271	7.1202	2.8697	-3.26529
Psmd6	proteasome (prosome, macropain) 26S subunit, non-ATPase, 6	-0.614508	0.307775	0.0210437	66413	ENSMUSG00000021737	10.9407	-2.86925	-3.26595
Slc35f5	solute carrier family 35, member F5	-0.384806	0.307964	0.0210824	74150	ENSMUSG00000026342	9.17974	-2.86805	-3.26773
4921511C10Rik	RIKEN cDNA 4921511C10 gene	0.299149	0.307964	0.0210795	70924	ENSMUSG00000104585	4.05699	2.86814	-3.26759
Npas3	neuronal PAS domain protein 3	1.06358	0.30815	0.0211449	27386	ENSMUSG00000021010	7.02594	2.86611	-3.2706
E130018N17Rik	RIKEN cDNA E130018N17 gene	0.279892	0.30815	0.0211552	77017	ENSMUSG00000087648	4.58916	2.8658	-3.27107
Comtd1	catechol-O-methyltransferase domain containing 1	1.01139	0.30815	0.0211329	69156	ENSMUSG00000021773	8.6844	2.86649	-3.27005
Snx24	sorting nexing 24	0.541115	0.308222	0.0211781	69226	ENSMUSG00000024535	9.30383	2.86509	-3.27211
Pik3ip1	phosphoinositide-3-kinase interacting protein 1	1.06696	0.308222	0.0211918	216505	ENSMUSG00000034614	7.36293	2.86467	-3.27274
Dnaja2	DnaJ heat shock protein family (Hsp40) member A2	-0.441971	0.308222	0.0212031	56445	ENSMUSG00000031701	11.6625	-2.86432	-3.27325
Spata6	spermatogenesis associated 6	-0.474631	0.308314	0.0212438	67946	ENSMUSG00000034401	8.14208	-2.86306	-3.27511
Gjb2	gap junction protein, beta 2	1.27269	0.308314	0.0212398	14619	ENSMUSG00000046352	4.8343	2.86319	-3.27493
Crlf2	cytokine receptor-like factor 2	0.430605	0.308314	0.0212259	57914	ENSMUSG00000033467	9.86833	2.86362	-3.2743
Hand1	heart and neural crest derivatives expressed 1	0.270931	0.308921	0.0213011	15110	ENSMUSG00000037335	5.74198	2.8613	-3.27772
E130002L11Rik	RIKEN cDNA E130002L11 gene	0.420287	0.308921	0.0213195	320125	NA	3.1868	2.86074	-3.27856
Cotl1	coactosin-like 1 (Dictyostelium)	0.677722	0.309599	0.0214013	72042	ENSMUSG00000031827	10.7344	2.85824	-3.28227
Prl2a1	prolactin family 2, subfamily a, member 1	0.384597	0.309631	0.0214254	56635	ENSMUSG00000022886	4.51348	2.8575	-3.28335
Prkg1	protein kinase, cGMP-dependent, type I	-1.39593	0.309631	0.0214312	19091	ENSMUSG00000052920	6.55778	-2.85732	-3.28362
Peli2	pellino 2	1.0499	0.309631	0.0214245	93834	ENSMUSG00000021846	6.89653	2.85753	-3.28331
S1pr2	sphingosine-1-phosphate receptor 2	0.737384	0.30977	0.0214563	14739	ENSMUSG00000043895	10.502	2.85656	-3.28475
Glul	glutamate-ammonia ligase (glutamine synthetase)	0.715863	0.310007	0.02149	14645	ENSMUSG00000026473	9.07939	2.85553	-3.28627
Slitrk6	SLIT and NTRK-like family, member 6	-1.97992	0.310584	0.021556	239250	ENSMUSG00000045871	4.56185	-2.85353	-3.28923
Tmem169	transmembrane protein 169	0.325778	0.310756	0.0215765	271711	ENSMUSG00000026188	4.47989	2.85291	-3.29016
Vps51	VPS51 GARP complex subunit	0.631296	0.310877	0.0215936	68505	ENSMUSG00000024797	7.8499	2.85239	-3.29092
Zfp141	zinc finger protein 141	-1.35314	0.310973	0.0216089	434178	ENSMUSG00000092416	4.24426	-2.85193	-3.29161
Capzb	capping protein (actin filament) muscle Z-line, beta	-0.364732	0.311064	0.0216239	12345	ENSMUSG00000028745	11.4996	-2.85147	-3.29228
2310011J03Rik	RIKEN cDNA 2310011J03 gene	0.572928	0.311361	0.021662	66374	ENSMUSG00000020133	9.23694	2.85033	-3.29398
Tmem63b	transmembrane protein 63b	0.503765	0.311392	0.021722	224807	ENSMUSG00000036026	8.195	2.84852	-3.29666
Tmem238l	transmembrane protein 238 like	0.334072	0.311392	0.021733	71576	ENSMUSG00000085683	4.34119	2.84819	-3.29715
Plin3	perilipin 3	1.00863	0.311392	0.0216766	66905	ENSMUSG00000024197	9.21063	2.84988	-3.29464
Lmo2	LIM domain only 2	1.53261	0.311392	0.0217221	16909	ENSMUSG00000032698	5.91468	2.84851	-3.29666
Cdk2ap2	CDK2-associated protein 2	0.56553	0.311392	0.0217335	52004	NA	10.2061	2.84817	-3.29717
Tagln3	transgelin 3	0.236264	0.311492	0.021757	56370	ENSMUSG00000022658	4.40004	2.84746	-3.29822
Cdk18	cyclin-dependent kinase 18	-0.783121	0.311492	0.0217615	18557	ENSMUSG00000026437	8.656	-2.84733	-3.29842
4930509E22Rik	RIKEN cDNA 4930509E22 gene	0.369466	0.311492	0.0217812	75120	NA	4.35075	2.84674	-3.29929
1700106J12Rik	RIKEN cDNA 1700106J12 gene	0.281326	0.311492	0.0217793	76621	NA	3.97361	2.8468	-3.29921
Usp17la	ubiquitin specific peptidase 17-like A	0.250039	0.311525	0.0218444	13531	ENSMUSG00000054568	3.6621	2.84485	-3.3021
Ube2d2a	ubiquitin-conjugating enzyme E2D 2A	-0.459914	0.311525	0.0218423	56550	ENSMUSG00000091896	11.3487	-2.84491	-3.302
Ric1	RAB6A GEF complex partner 1	0.457823	0.311525	0.0218368	226089	ENSMUSG00000038658	7.45234	2.84507	-3.30176
D19Ertd409e	DNA segment, Chr 19, ERATO Doi 409, expressed	0.569198	0.311542	0.0218915	52016	NA	6.78839	2.84344	-3.30418
Pdpk1	3-phosphoinositide dependent protein kinase 1	0.514979	0.311631	0.021976	18607	ENSMUSG00000024122	9.67117	2.84092	-3.30791
Il27ra	interleukin 27 receptor, alpha	0.578917	0.311631	0.0219145	50931	ENSMUSG00000005465	5.09528	2.84275	-3.3052
Emilin2	elastin microfibril interfacer 2	-0.551211	0.311631	0.0219623	246707	ENSMUSG00000024053	5.22072	-2.84133	-3.30731
Ccdc91	coiled-coil domain containing 91	0.530516	0.311631	0.0219528	67015	ENSMUSG00000030301	8.58965	2.84161	-3.30689
Tac2	tachykinin 2	0.242878	0.311733	0.02207	21334	ENSMUSG00000025400	3.4684	2.83814	-3.31204
Srp54b	signal recognition particle 54B	-0.263556	0.311733	0.0220532	665155	ENSMUSG00000112449	4.60578	-2.83863	-3.3113
Plppr2	phospholipid phosphatase related 2	0.751629	0.311733	0.0220183	235044	ENSMUSG00000040563	7.60713	2.83967	-3.30977
Msrb2	methionine sulfoxide reductase B2	-0.915037	0.311733	0.0220087	76467	ENSMUSG00000023094	5.09214	-2.83995	-3.30935
Mrpl11	mitochondrial ribosomal protein L11	0.482153	0.311733	0.0220511	66419	ENSMUSG00000024902	10.1367	2.8387	-3.31121
E2f6	E2F transcription factor 6	-0.429769	0.311733	0.022069	50496	ENSMUSG00000057469	9.35216	-2.83817	-3.31199
Cdc5l	cell division cycle 5-like (S. pombe)	0.320681	0.311733	0.0220495	71702	ENSMUSG00000023932	9.99066	2.83874	-3.31114
Ash2l	ASH2 like histone lysine methyltransferase complex subunit	-0.424094	0.311733	0.0220566	23808	ENSMUSG00000031575	9.47989	-2.83853	-3.31145
D330005C11Rik	RIKEN cDNA D330005C11 gene	0.31727	0.311918	0.0221005	319398	NA	5.1206	2.83724	-3.31337
N4bp2	NEDD4 binding protein 2	-0.529289	0.312201	0.0221398	333789	ENSMUSG00000037795	5.97063	-2.83607	-3.3151
Dtwd1	DTW domain containing 1	-0.502228	0.312201	0.0221637	69185	ENSMUSG00000023330	8.57492	-2.83537	-3.31614
Cox6a2	cytochrome c oxidase subunit 6A2	1.98204	0.312201	0.022164	12862	ENSMUSG00000030785	7.57126	2.83536	-3.31615
Safb2	scaffold attachment factor B2	0.360217	0.312591	0.0222378	224902	ENSMUSG00000042625	7.73655	2.83319	-3.31937
Psap	prosaposin	0.461556	0.312591	0.0222439	19156	ENSMUSG00000004207	12.5305	2.83301	-3.31963
Prkn	parkin RBR E3 ubiquitin protein ligase	0.643563	0.312591	0.0222082	50873	ENSMUSG00000023826	5.39553	2.83406	-3.31808
Leo1	Leo1, Paf1/RNA polymerase II complex component	-0.513314	0.312591	0.022244	235497	ENSMUSG00000042487	7.51831	-2.83301	-3.31963
Zfp275	zinc finger protein 275	-0.410732	0.312811	0.0222886	27081	ENSMUSG00000031365	9.91322	-2.8317	-3.32157
Ubqlnl	ubiquilin-like	0.219032	0.312811	0.0222973	244179	ENSMUSG00000051437	5.38622	2.83145	-3.32195
Ino80dos	INO80 complex subunit D, opposite strand	-0.401775	0.312811	0.0222808	100380944	ENSMUSG00000084799	3.04905	-2.83193	-3.32123
Clca3a2	chloride channel accessory 3A2	2.87268	0.312811	0.0223032	80797	ENSMUSG00000028262	5.72632	2.83128	-3.32221
Ttc19	tetratricopeptide repeat domain 19	-0.569174	0.313279	0.0223765	72795	ENSMUSG00000042298	7.3758	-2.82913	-3.32538
Selenbp1	selenium binding protein 1	1.26486	0.313279	0.0223941	20341	ENSMUSG00000068874	4.60153	2.82862	-3.32614
Rilp	Rab interacting lysosomal protein	0.5686	0.313279	0.0224022	280408	ENSMUSG00000038195	6.33543	2.82838	-3.32649
Mrgprf	MAS-related GPR, member F	-2.22071	0.313279	0.0223586	211577	ENSMUSG00000031070	7.62527	-2.82966	-3.32461
Fem1c	fem-1 homolog c (C.elegans)	-0.50513	0.313279	0.0224239	240263	ENSMUSG00000033319	8.18414	-2.82775	-3.32743
Ctsk	cathepsin K	-1.74427	0.313279	0.0224231	13038	ENSMUSG00000028111	6.16959	-2.82778	-3.32739
Cplx1	complexin 1	0.251277	0.313279	0.022351	12889	ENSMUSG00000033615	7.39489	2.82988	-3.32428
Nrbf2	nuclear receptor binding factor 2	0.385075	0.313446	0.0224506	641340	NA	9.19311	2.82698	-3.32858
Gstk1	glutathione S-transferase kappa 1	1.25147	0.313446	0.0224533	76263	ENSMUSG00000029864	7.93007	2.8269	-3.32869
Vmp1	vacuole membrane protein 1	-0.603201	0.313656	0.0224886	75909	ENSMUSG00000018171	10.6319	-2.82587	-3.33021
Taf8	TATA-box binding protein associated factor 8	0.566585	0.313656	0.0225014	63856	ENSMUSG00000023980	7.74103	2.8255	-3.33076
A930005H10Rik	RIKEN cDNA A930005H10 gene	0.521593	0.313656	0.0224997	68161	ENSMUSG00000054426	6.96209	2.82555	-3.33069
4931432P07Rik	RIKEN cDNA 4931432P07 gene	0.386555	0.314361	0.0226064	320342	NA	2.96927	2.82247	-3.33527
Ucn3	urocortin 3	0.274156	0.314977	0.0227339	83428	ENSMUSG00000044988	3.99591	2.8188	-3.34071
Mrpl32	mitochondrial ribosomal protein L32	-0.288041	0.314977	0.0227384	75398	ENSMUSG00000015672	9.62832	-2.81867	-3.3409
Fgf17	fibroblast growth factor 17	0.299202	0.314977	0.0226955	14171	ENSMUSG00000022101	4.42874	2.8199	-3.33907
Ddx47	DEAD (Asp-Glu-Ala-Asp) box polypeptide 47	0.315644	0.314977	0.0227277	67755	ENSMUSG00000030204	9.43587	2.81897	-3.34044
Sf3b5	splicing factor 3b, subunit 5	0.477659	0.315536	0.0227876	66125	ENSMUSG00000078348	11.2453	2.81726	-3.34299
Rps18	ribosomal protein S18	0.53826	0.316159	0.0228672	20084	ENSMUSG00000008668	13.4716	2.81498	-3.34636
Mrap2	melanocortin 2 receptor accessory protein 2	0.231507	0.316159	0.022851	244958	ENSMUSG00000042761	4.2516	2.81545	-3.34567
AI462521	expressed sequence AI462521	0.330832	0.316159	0.0228676	102917	NA	4.96619	2.81497	-3.34638
Hsd17b1	hydroxysteroid (17-beta) dehydrogenase 1	0.453723	0.316583	0.0229073	15485	ENSMUSG00000019301	4.98687	2.81384	-3.34805
Vamp8	vesicle-associated membrane protein 8	0.568009	0.316808	0.0229606	22320	NA	10.5252	2.81232	-3.3503
Bambi	BMP and activin membrane-bound inhibitor	0.906872	0.316808	0.0229484	68010	ENSMUSG00000024232	9.21319	2.81267	-3.34978
Dnpep	aspartyl aminopeptidase	-0.440434	0.316839	0.0229788	13437	ENSMUSG00000026209	10.5213	-2.81181	-3.35106
Slc22a4	solute carrier family 22 (organic cation transporter), member 4	1.51067	0.317146	0.0230364	30805	ENSMUSG00000020334	4.82314	2.81018	-3.35349
Antxr1	anthrax toxin receptor 1	0.64061	0.317146	0.023033	69538	ENSMUSG00000033420	10.1388	2.81027	-3.35334
Zbtb2	zinc finger and BTB domain containing 2	0.4523	0.317556	0.0230751	381990	ENSMUSG00000075327	8.6753	2.80908	-3.35511
Nme7	NME/NM23 family member 7	-0.581813	0.317608	0.0231181	171567	ENSMUSG00000026575	8.25806	-2.80787	-3.35691
Ifi213	interferon activated gene 213	-0.281026	0.317608	0.0230885	623121	ENSMUSG00000073491	3.64692	-2.8087	-3.35567
Dnase1l2	deoxyribonuclease 1-like 2	0.332735	0.317608	0.0231062	66705	ENSMUSG00000024136	5.10647	2.8082	-3.35641
Sp100	nuclear antigen Sp100	-1.32865	0.317808	0.0231553	20684	ENSMUSG00000026222	5.42754	-2.80682	-3.35846
Ifna9	interferon alpha 9	0.295952	0.318105	0.0231859	15972	ENSMUSG00000095270	5.52267	2.80596	-3.35974
Xpc	xeroderma pigmentosum, complementation group C	0.433476	0.318889	0.0232922	22591	ENSMUSG00000030094	7.61943	2.80298	-3.36416
Scap	SREBF chaperone	0.435846	0.318889	0.0233138	235623	ENSMUSG00000032485	9.60033	2.80237	-3.36505
Cdpf1	cysteine rich, DPF motif domain containing 1	0.416377	0.318889	0.023267	72355	ENSMUSG00000064284	7.78505	2.80368	-3.36311
Nfkbil1	nuclear factor of kappa light polypeptide gene enhancer in B cells inhibitor like 1	0.617099	0.319098	0.0233466	18038	ENSMUSG00000042419	7.66696	2.80146	-3.36641
Flna	filamin, alpha	-1.06705	0.319098	0.0233471	192176	ENSMUSG00000031328	10.7584	-2.80144	-3.36643
Lpgat1	lysophosphatidylglycerol acyltransferase 1	-0.54574	0.31974	0.0234297	226856	ENSMUSG00000026623	8.08932	-2.79914	-3.36985
Washc2	WASH complex subunit 2`	0.431233	0.31982	0.0234459	28006	ENSMUSG00000024104	10.122	2.79869	-3.37051
Arsa	arylsulfatase A	1.09361	0.31982	0.0234534	11883	ENSMUSG00000022620	9.47943	2.79848	-3.37082
Gstt1	glutathione S-transferase, theta 1	0.93917	0.320109	0.0235036	14871	ENSMUSG00000001663	6.90612	2.79709	-3.37289
Cntn3	contactin 3	-1.73818	0.320109	0.0235103	18488	ENSMUSG00000030075	5.19396	-2.79691	-3.37317
C030046G05	uncharacterized protein C030046G05	0.267158	0.320109	0.0234894	327885	NA	6.25687	2.79749	-3.37231
Rnf149	ring finger protein 149	-0.789472	0.320388	0.023549	67702	ENSMUSG00000048234	9.54228	-2.79583	-3.37475
Pbxip1	pre B cell leukemia transcription factor interacting protein 1	0.646235	0.320388	0.0235835	229534	ENSMUSG00000042613	9.97503	2.79488	-3.37617
Ankrd49	ankyrin repeat domain 49	-0.648587	0.320388	0.0235684	56503	ENSMUSG00000031931	7.40448	-2.7953	-3.37555
Aip	aryl-hydrocarbon receptor-interacting protein	0.455937	0.320388	0.0235621	11632	NA	10.1019	2.79547	-3.37529
Fxn	frataxin	0.960694	0.32091	0.0236585	14297	ENSMUSG00000059363	7.55606	2.79281	-3.37924
Fam124a	family with sequence similarity 124, member A	1.75631	0.32091	0.023651	629059	ENSMUSG00000035184	6.10306	2.79302	-3.37893
Vxn	vexin	0.397296	0.321018	0.0236911	76982	ENSMUSG00000067879	4.87943	2.79191	-3.38057
Tnni3k	TNNI3 interacting kinase	0.247952	0.321018	0.0237653	435766	ENSMUSG00000040086	4.07464	2.78988	-3.38359
Tmem128	transmembrane protein 128	-0.404033	0.321018	0.0237578	66309	ENSMUSG00000067365	10.183	-2.79008	-3.38329
Smpdl3a	sphingomyelin phosphodiesterase, acid-like 3A	1.21507	0.321018	0.0237332	57319	ENSMUSG00000019872	9.15036	2.79076	-3.38228
Pspn	persephin	0.328042	0.321018	0.0237189	19197	ENSMUSG00000002664	3.94595	2.79115	-3.3817
Dctn4	dynactin 4	-0.296194	0.321018	0.0237738	67665	ENSMUSG00000024603	9.55436	-2.78965	-3.38393
Apoc2	apolipoprotein C-II	0.330625	0.321018	0.0237481	11813	ENSMUSG00000002992	3.80197	2.79035	-3.38289
2900040J22Rik	RIKEN cDNA 2900040J22 gene	0.269218	0.321018	0.0237138	72956	NA	5.64559	2.79129	-3.38149
Tpbg	trophoblast glycoprotein	-2.96732	0.32108	0.0237963	21983	ENSMUSG00000035274	6.34943	-2.78903	-3.38485
2510002D24Rik	RIKEN cDNA 2510002D24 gene	0.883482	0.32115	0.0238105	72307	ENSMUSG00000071632	5.59336	2.78864	-3.38542
Esd	esterase D/formylglutathione hydrolase	-0.691368	0.321493	0.0238448	13885	ENSMUSG00000021996	12.8729	-2.7877	-3.38682
Rtca	RNA 3'-terminal phosphate cyclase	-0.235909	0.321516	0.0238687	66368	ENSMUSG00000000339	10.0028	-2.78705	-3.38778
Lama5	laminin, alpha 5	0.627391	0.322256	0.0239553	16776	ENSMUSG00000015647	9.46466	2.78469	-3.39128
Cdc42bpg	CDC42 binding protein kinase gamma (DMPK-like)	-1.35019	0.322256	0.0239518	240505	NA	7.18348	-2.78479	-3.39114
Pla2g12a	phospholipase A2, group XIIA	0.4249	0.322623	0.0239915	66350	ENSMUSG00000027999	8.3868	2.78371	-3.39274
Pde12	phosphodiesterase 12	-0.574186	0.322846	0.0240269	211948	NA	8.13938	-2.78275	-3.39416
Nr2c1	nuclear receptor subfamily 2, group C, member 1	0.584693	0.322846	0.0240193	22025	ENSMUSG00000005897	8.37336	2.78296	-3.39386
Hhex	hematopoietically expressed homeobox	-0.818696	0.322846	0.0240351	15242	NA	5.11646	-2.78253	-3.3945
Zc3h10	zinc finger CCCH type containing 10	0.601451	0.323311	0.0240878	103284	ENSMUSG00000039810	8.20812	2.7811	-3.39661
Ceacam2	carcinoembryonic antigen-related cell adhesion molecule 2	0.272005	0.323525	0.0241398	26367	ENSMUSG00000054385	5.85673	2.7797	-3.39869
Spsb1	splA/ryanodine receptor domain and SOCS box containing 1	-0.721893	0.324393	0.0242317	74646	ENSMUSG00000039911	7.22448	-2.77723	-3.40236
Ip6k3	inositol hexaphosphate kinase 3	0.30096	0.32474	0.0242666	271424	ENSMUSG00000024210	3.81306	2.77629	-3.40375
Nsd3	nuclear receptor binding SET domain protein 3	-0.472198	0.324933	0.0243085	234135	ENSMUSG00000054823	8.20635	-2.77517	-3.40542
Kif6	kinesin family member 6	0.312028	0.324933	0.0243172	319991	ENSMUSG00000023999	4.37109	2.77493	-3.40576
Qrsl1	glutaminyl-tRNA synthase (glutamine-hydrolyzing)-like 1	0.61515	0.325545	0.0243994	76563	ENSMUSG00000019863	8.78846	2.77274	-3.40902
P2ry12	purinergic receptor P2Y, G-protein coupled 12	1.67819	0.325545	0.0244413	70839	ENSMUSG00000036353	7.24482	2.77162	-3.41068
Itgbl1	integrin, beta-like 1	-2.21105	0.325545	0.0244197	223272	ENSMUSG00000032925	4.13876	-2.7722	-3.40983
Gzmm	granzyme M (lymphocyte met-ase 1)	0.403547	0.325545	0.0244114	16904	ENSMUSG00000054206	5.85028	2.77242	-3.4095
2310047K21Rik	RIKEN cDNA 2310047K21 gene	-1.03504	0.325545	0.0244111	71928	NA	6.00859	-2.77242	-3.40949
Ptgfrn	prostaglandin F2 receptor negative regulator	1.19465	0.326033	0.0245064	19221	ENSMUSG00000027864	9.33541	2.76989	-3.41325
Nol11	nucleolar protein 11	-0.387175	0.326061	0.0245198	68979	ENSMUSG00000018433	9.05008	-2.76954	-3.41377
Ndufaf3	NADH:ubiquinone oxidoreductase complex assembly factor 3	0.565169	0.326075	0.0245322	66706	ENSMUSG00000070283	9.59938	2.7692	-3.41426
Gpat2	glycerol-3-phosphate acyltransferase 2, mitochondrial	0.292282	0.326075	0.0245571	215456	ENSMUSG00000046338	4.23179	2.76854	-3.41524
Wfdc15b	WAP four-disulfide core domain 15B	0.314697	0.32626	0.024668	192201	ENSMUSG00000018211	4.89475	2.76561	-3.41959
Spry1	sprouty RTK signaling antagonist 1	0.873342	0.32626	0.0248137	24063	ENSMUSG00000037211	10.8013	2.76178	-3.42528
Slc23a4	solute carrier family 23 member 4	0.244697	0.32626	0.0248015	243753	ENSMUSG00000029847	4.44714	2.7621	-3.4248
Slc22a15	solute carrier family 22 (organic anion/cation transporter), member 15	0.564541	0.32626	0.0247765	242126	ENSMUSG00000033147	7.26449	2.76276	-3.42383
Psma1	proteasome (prosome, macropain) subunit, alpha type 1	-0.723772	0.32626	0.0248336	26440	ENSMUSG00000030751	10.4991	-2.76126	-3.42605
Nalcn	sodium leak channel, non-selective	-1.94873	0.32626	0.0247997	338370	ENSMUSG00000000197	4.10428	-2.76215	-3.42473
Myo7b	myosin VIIB	0.272817	0.32626	0.0245902	17922	ENSMUSG00000024388	5.89813	2.76767	-3.41654
Mapk1ip1l	mitogen-activated protein kinase 1 interacting protein 1-like	-0.349229	0.32626	0.0248033	218975	ENSMUSG00000021840	10.785	-2.76206	-3.42487
Krt33b	keratin 33B	0.309461	0.32626	0.024716	16671	ENSMUSG00000057723	5.83905	2.76435	-3.42147
Gm19723	predicted gene, 19723	0.399383	0.32626	0.0245927	100503490	NA	3.33426	2.7676	-3.41664
Fthl17a	ferritin, heavy polypeptide-like 17, member A	0.298509	0.32626	0.0248619	71996	ENSMUSG00000035491	4.70675	2.76052	-3.42715
Fbxl2	F-box and leucine-rich repeat protein 2	-0.865852	0.32626	0.0247039	72179	ENSMUSG00000032507	5.52109	-2.76467	-3.421
Dancr	differentiation antagonizing non-protein coding RNA	-0.827038	0.32626	0.0247054	70036	ENSMUSG00000106943	7.6577	-2.76463	-3.42105
Coro1b	coronin, actin binding protein 1B	0.46937	0.32626	0.0248377	23789	NA	10.092	2.76115	-3.42621
Cda	cytidine deaminase	1.8868	0.32626	0.0247397	72269	ENSMUSG00000028755	6.4205	2.76373	-3.42239
Cct6a	chaperonin containing Tcp1, subunit 6a (zeta)	-0.393122	0.32626	0.0247053	12466	ENSMUSG00000029447	12.1902	-2.76463	-3.42105
Ccdc83	coiled-coil domain containing 83	0.317034	0.32626	0.0247993	75338	ENSMUSG00000030617	4.63586	2.76216	-3.42472
C130009A20Rik	RIKEN cDNA C130009A20 gene	0.350343	0.32626	0.0246026	399614	NA	4.85255	2.76734	-3.41703
9130604C24Rik	RIKEN cDNA 9130604C24 gene	-0.842859	0.32626	0.0248094	77707	NA	5.10774	-2.7619	-3.42511
Creld1	cysteine-rich with EGF-like domains 1	0.702239	0.32637	0.0248886	171508	ENSMUSG00000030284	9.4845	2.75982	-3.42819
Ccdc102a	coiled-coil domain containing 102A	-0.543154	0.32637	0.0248822	234582	ENSMUSG00000063605	7.95175	-2.75999	-3.42794
Akap2	A kinase (PRKA) anchor protein 2	-0.717422	0.326482	0.0249062	11641	ENSMUSG00000038729	10.0839	-2.75936	-3.42887
Ube2v2	ubiquitin-conjugating enzyme E2 variant 2	-1.44188	0.326632	0.0249287	70620	ENSMUSG00000022674	8.22868	-2.75878	-3.42974
Tbrg1	transforming growth factor beta regulated gene 1	-0.476153	0.326853	0.0250036	21376	ENSMUSG00000011114	10.4671	-2.75683	-3.43264
Hmgn1	high mobility group nucleosomal binding domain 1	-0.412184	0.326853	0.0249776	15312	ENSMUSG00000040681	12.7434	-2.7575	-3.43163
Csnk1g1	casein kinase 1, gamma 1	-0.529418	0.327232	0.0250461	214897	ENSMUSG00000032384	8.19785	-2.75572	-3.43428
Rab26	RAB26, member RAS oncogene family	0.317868	0.327294	0.0250958	328778	ENSMUSG00000079657	5.24471	2.75443	-3.43619
Pik3ca	phosphatidylinositol-4,5-bisphosphate 3-kinase catalytic subunit alpha	-0.544842	0.327294	0.0250863	18706	ENSMUSG00000027665	8.57415	-2.75468	-3.43582
Grip2	glutamate receptor interacting protein 2	0.252558	0.327294	0.0250887	243547	ENSMUSG00000030098	7.08271	2.75462	-3.43591
9430012M22Rik	RIKEN cDNA 9430012M22 gene	0.232048	0.327294	0.0250795	77244	NA	3.40616	2.75485	-3.43556
Zfp626	zinc finger protein 626	-0.496797	0.327491	0.0251474	71163	ENSMUSG00000030604	6.68932	-2.7531	-3.43817
Ube2e3	ubiquitin-conjugating enzyme E2E 3	-0.330571	0.327491	0.0251359	22193	ENSMUSG00000027011	11.0068	-2.7534	-3.43773
Fam170a	family with sequence similarity 170, member A	0.267944	0.327491	0.0251289	225497	ENSMUSG00000035420	4.4758	2.75358	-3.43746
Rbmxl1	RNA binding motif protein, X-linked like-1	-0.493489	0.3275	0.025206	19656	ENSMUSG00000037070	10.42	-2.75158	-3.44042
Pdia5	protein disulfide isomerase associated 5	-0.738634	0.3275	0.0251959	72599	ENSMUSG00000022844	7.74481	-2.75185	-3.44003
Nfic	nuclear factor I/C	0.643022	0.3275	0.0252386	18029	ENSMUSG00000055053	11.3334	2.75074	-3.44166
Mfsd12	major facilitator superfamily domain containing 12	0.68112	0.3275	0.0251852	73822	ENSMUSG00000034854	7.77614	2.75212	-3.43962
Gmppa	GDP-mannose pyrophosphorylase A	-0.535743	0.3275	0.0252266	69080	ENSMUSG00000033021	8.38157	-2.75105	-3.44121
Extl2	exostoses (multiple)-like 2	-0.258253	0.3275	0.0252356	58193	ENSMUSG00000027963	9.07614	-2.75082	-3.44155
Ecpas	Ecm29 proteasome adaptor and scaffold	-0.581026	0.3275	0.0251951	230249	ENSMUSG00000050812	8.33525	-2.75186	-3.44
Ccrl2	chemokine (C-C motif) receptor-like 2	0.788769	0.3275	0.0252057	54199	ENSMUSG00000043953	6.36934	2.75159	-3.4404
Bag2	BCL2-associated athanogene 2	-0.557902	0.3275	0.0252061	213539	ENSMUSG00000042215	7.802	-2.75158	-3.44042
Adcy2	adenylate cyclase 2	0.264828	0.3275	0.0252393	210044	ENSMUSG00000021536	5.86891	2.75073	-3.44169
Pdcd6ip	programmed cell death 6 interacting protein	-0.429362	0.327986	0.0253682	18571	ENSMUSG00000032504	9.59237	-2.74742	-3.4466
Neurod2	neurogenic differentiation 2	0.242089	0.327986	0.0253532	18013	ENSMUSG00000038255	6.48616	2.7478	-3.44603
Ift140	intraflagellar transport 140	0.57223	0.327986	0.0253077	106633	ENSMUSG00000024169	8.20058	2.74897	-3.4443
Btbd11	BTB (POZ) domain containing 11	-3.3711	0.327986	0.0253574	74007	ENSMUSG00000020042	6.39723	-2.74769	-3.44619
Bace1	beta-site APP cleaving enzyme 1	-0.288692	0.327986	0.0253652	23821	ENSMUSG00000032086	9.52742	-2.74749	-3.44649
B630019K06Rik	F-box and leucine-rich repeat protein 17 pseudogene	-1.5748	0.327986	0.0253446	102941	ENSMUSG00000052364	4.9511	-2.74802	-3.44571
Uhrf2	ubiquitin-like, containing PHD and RING finger domains 2	0.358313	0.328567	0.0254721	109113	ENSMUSG00000024817	8.75431	2.74476	-3.45055
Abcd2	ATP-binding cassette, sub-family D (ALD), member 2	-0.770645	0.328567	0.0254406	26874	ENSMUSG00000055782	4.44362	-2.74556	-3.44936
A630052C17Rik	RIKEN cDNA A630052C17 gene	-0.604045	0.328567	0.0254509	320757	NA	6.96276	-2.7453	-3.44974
5031439G07Rik	RIKEN cDNA 5031439G07 gene	0.919458	0.328567	0.0254566	223739	ENSMUSG00000036046	10.2953	2.74516	-3.44996
4930403O18Rik	RIKEN cDNA 4930403O18 gene	0.368135	0.328567	0.0254891	73943	NA	4.38302	2.74433	-3.45119
Tspan9	tetraspanin 9	-1.06841	0.32869	0.0255356	109246	ENSMUSG00000030352	9.00611	-2.74314	-3.45295
Pias2	protein inhibitor of activated STAT 2	-0.331839	0.32869	0.0256058	17344	ENSMUSG00000025423	8.62231	-2.74136	-3.4556
Magel2	melanoma antigen, family L, 2	0.330244	0.32869	0.0255284	27385	ENSMUSG00000056972	4.46346	2.74333	-3.45268
Fam171a2	family with sequence similarity 171, member A2	-0.992296	0.32869	0.0255903	217219	ENSMUSG00000034685	5.5698	-2.74175	-3.45501
Chrm3	cholinergic receptor, muscarinic 3, cardiac	0.621346	0.32869	0.0255372	12671	ENSMUSG00000046159	4.25331	2.7431	-3.45301
Abhd2	abhydrolase domain containing 2	1.02631	0.32869	0.0255775	54608	ENSMUSG00000039202	11.4052	2.74207	-3.45453
Slc3a2	solute carrier family 3 (activators of dibasic and neutral amino acid transport), member 2	1.60182	0.328721	0.0256265	17254	ENSMUSG00000010095	11.6384	2.74083	-3.45638
Fn3k	fructosamine 3 kinase	0.334397	0.329022	0.0256775	63828	ENSMUSG00000025175	4.58866	2.73954	-3.45829
1700086O06Rik	RIKEN cDNA 1700086O06 gene	-1.0256	0.329022	0.0256648	73516	ENSMUSG00000097080	5.35591	-2.73986	-3.45782
Lingo3	leucine rich repeat and Ig domain containing 3	1.27575	0.32907	0.0256904	237403	ENSMUSG00000051067	5.80809	2.73921	-3.45878
Traf3ip1	TRAF3 interacting protein 1	-0.418284	0.329163	0.0258672	74019	ENSMUSG00000034292	6.60326	-2.73476	-3.4654
Tomm70a	translocase of outer mitochondrial membrane 70A	-0.669488	0.329163	0.0258763	28185	ENSMUSG00000022752	9.46343	-2.73453	-3.46574
Rrp7a	ribosomal RNA processing 7 homolog A (S. cerevisiae)	-0.660756	0.329163	0.0258773	74778	ENSMUSG00000018040	8.76647	-2.7345	-3.46577
Rps10	ribosomal protein S10	0.242585	0.329163	0.0258203	67097	ENSMUSG00000052146	13.8433	2.73594	-3.46365
Phf1	PHD finger protein 1	0.675168	0.329163	0.0257294	21652	ENSMUSG00000024193	8.13345	2.73823	-3.46024
Ndst4	N-deacetylase/N-sulfotransferase (heparin glucosaminyl) 4	0.307537	0.329163	0.0258199	64580	ENSMUSG00000027971	5.02382	2.73595	-3.46363
Mphosph6	M phase phosphoprotein 6	-0.686462	0.329163	0.0258903	68533	ENSMUSG00000031843	8.42524	-2.73418	-3.46625
Lingo2	leucine rich repeat and Ig domain containing 2	0.250219	0.329163	0.0257955	242384	ENSMUSG00000045083	4.43483	2.73656	-3.46272
Hspa14	heat shock protein 14	-0.538816	0.329163	0.0258394	50497	NA	9.34491	-2.73546	-3.46436
Fam129c	family with sequence similarity 129, member C	0.479029	0.329163	0.0258051	100037278	ENSMUSG00000043243	6.26165	2.73632	-3.46308
BC004004	cDNA sequence BC004004	0.530054	0.329163	0.0257565	80748	ENSMUSG00000052712	10.6507	2.73754	-3.46126
Arsb	arylsulfatase B	0.756958	0.329163	0.0257582	11881	ENSMUSG00000042082	9.32528	2.7375	-3.46132
Adipor2	adiponectin receptor 2	0.553138	0.329163	0.0257414	68465	ENSMUSG00000030168	9.67742	2.73793	-3.46069
9330112F22Rik	RIKEN cDNA 9330112F22 gene	0.450616	0.329163	0.0257381	319237	NA	4.724	2.73801	-3.46057
1700001O22Rik	RIKEN cDNA 1700001O22 gene	0.439721	0.329163	0.0257671	73598	ENSMUSG00000044320	5.11167	2.73728	-3.46166
Sox13	SRY (sex determining region Y)-box 13	-0.667717	0.329618	0.0259444	20668	ENSMUSG00000070643	7.04497	-2.73282	-3.46827
Ttc5	tetratricopeptide repeat domain 5	0.437757	0.330194	0.0260173	219022	ENSMUSG00000006288	9.17677	2.731	-3.47098
Pou3f2	POU domain, class 3, transcription factor 2	-0.445655	0.330422	0.0260742	18992	ENSMUSG00000095139	6.02525	-2.72958	-3.47308
Mrpl16	mitochondrial ribosomal protein L16	0.45162	0.330422	0.0260773	94063	ENSMUSG00000024683	9.76903	2.7295	-3.4732
Dcx	doublecortin	0.349318	0.330422	0.0260921	13193	ENSMUSG00000031285	4.09801	2.72914	-3.47374
Tysnd1	trypsin domain containing 1	0.523609	0.330799	0.0261387	71767	ENSMUSG00000020087	8.40803	2.72798	-3.47546
Snhg8	small nucleolar RNA host gene 8	0.543591	0.330841	0.0261663	69895	ENSMUSG00000104960	11.0888	2.72729	-3.47648
Snhg18	small nucleolar RNA host gene 18	-1.01461	0.330881	0.0261975	100616095	ENSMUSG00000096956	8.276	-2.72652	-3.47763
Afg1l	AFG1 like ATPase	0.497585	0.330881	0.0262006	215951	ENSMUSG00000038302	7.32203	2.72644	-3.47774
1700015G11Rik	RIKEN cDNA 1700015G11 gene	0.316826	0.330881	0.0261938	100503036	ENSMUSG00000094445	2.7682	2.72661	-3.47749
Usp14	ubiquitin specific peptidase 14	-0.609196	0.330966	0.0262592	59025	ENSMUSG00000047879	9.75636	-2.72499	-3.4799
Phf6	PHD finger protein 6	-0.659795	0.330966	0.0262719	70998	ENSMUSG00000025626	7.43344	-2.72468	-3.48036
Ltk	leukocyte tyrosine kinase	0.372004	0.330966	0.0262454	17005	ENSMUSG00000027297	5.37015	2.72533	-3.47939
Lgals1	lectin, galactose binding, soluble 1	-0.432727	0.330966	0.0262673	16852	ENSMUSG00000068220	13.7936	-2.72479	-3.48019
Havcr1	hepatitis A virus cellular receptor 1	0.332291	0.330966	0.0262181	171283	ENSMUSG00000040405	4.18291	2.72601	-3.47839
Cd209g	CD209g antigen	0.279327	0.330966	0.026251	70192	ENSMUSG00000079168	3.85675	2.7252	-3.47959
Tln2	talin 2	-0.96333	0.331131	0.0263033	70549	ENSMUSG00000052698	8.03853	-2.7239	-3.48152
Psmb7	proteasome (prosome, macropain) subunit, beta type 7	-0.290732	0.331184	0.0263498	19177	ENSMUSG00000026750	11.2769	-2.72276	-3.48322
Pmel	premelanosome protein	0.386763	0.331184	0.0263505	20431	ENSMUSG00000025359	5.80151	2.72274	-3.48324
Atp1a2	ATPase, Na+/K+ transporting, alpha 2 polypeptide	2.4713	0.331184	0.026363	98660	ENSMUSG00000007097	7.88701	2.72243	-3.4837
Ctps2	cytidine 5'-triphosphate synthase 2	-0.385145	0.331649	0.0264092	55936	ENSMUSG00000031360	9.30408	-2.72129	-3.48539
Lrig3	leucine-rich repeats and immunoglobulin-like domains 3	0.670577	0.331933	0.0264503	320398	ENSMUSG00000020105	6.71201	2.72028	-3.48689
Ntrk3	neurotrophic tyrosine kinase, receptor, type 3	0.331353	0.331938	0.0264827	18213	ENSMUSG00000059146	4.98738	2.71949	-3.48807
4930480K23Rik	RIKEN cDNA 4930480K23 gene	0.218319	0.331938	0.0264863	75016	ENSMUSG00000097284	3.82044	2.7194	-3.4882
Zfpm2	zinc finger protein, multitype 2	2.41554	0.332168	0.0265445	22762	ENSMUSG00000022306	7.36952	2.71798	-3.49031
Vstm4	V-set and transmembrane domain containing 4	-2.3382	0.332168	0.0265493	320736	ENSMUSG00000050666	6.91434	-2.71786	-3.49049
Polg	polymerase (DNA directed), gamma	0.831661	0.332168	0.0265801	18975	ENSMUSG00000039176	8.87279	2.71711	-3.49161
Cd163l1	CD163 molecule-like 1	0.282637	0.33218	0.0265903	244233	ENSMUSG00000025461	5.83667	2.71686	-3.49198
Meis2	Meis homeobox 2	-1.10168	0.332346	0.0266246	17536	ENSMUSG00000027210	5.18301	-2.71602	-3.49322
Fuca1	fucosidase, alpha-L- 1, tissue	0.827523	0.332346	0.0266314	71665	ENSMUSG00000028673	10.9786	2.71586	-3.49346
LOC553089	uncharacterized LOC553089	0.344439	0.332414	0.0266551	553089	NA	5.49749	2.71528	-3.49432
St3gal3	ST3 beta-galactoside alpha-2,3-sialyltransferase 3	0.477972	0.33294	0.0268746	20441	ENSMUSG00000028538	8.49864	2.70996	-3.50223
Slc17a5	solute carrier family 17 (anion/sugar transporter), member 5	0.483519	0.33294	0.0268014	235504	ENSMUSG00000049624	8.27503	2.71173	-3.4996
Slc16a2	solute carrier family 16 (monocarboxylic acid transporters), member 2	-0.637926	0.33294	0.0268348	20502	ENSMUSG00000033965	5.31746	-2.71092	-3.5008
Rinl	Ras and Rab interactor-like	-0.302772	0.33294	0.0267696	320435	ENSMUSG00000051735	4.32724	-2.7125	-3.49845
Rab5b	RAB5B, member RAS oncogene family	0.411887	0.33294	0.0268394	19344	ENSMUSG00000000711	6.48893	2.71081	-3.50096
Pcdhb9	protocadherin beta 9	-3.1335	0.33294	0.0267552	93880	ENSMUSG00000051242	5.55728	-2.71285	-3.49793
Khk	ketohexokinase	0.644188	0.33294	0.0268713	16548	ENSMUSG00000029162	6.93839	2.71003	-3.50211
Hepacam	hepatocyte cell adhesion molecule	0.356951	0.33294	0.0268866	72927	ENSMUSG00000046240	3.70854	2.70967	-3.50265
Capn2	calpain 2	-0.372987	0.33294	0.0268505	12334	ENSMUSG00000026509	11.3981	-2.71054	-3.50136
Atl2	atlastin GTPase 2	0.404767	0.33294	0.0268435	56298	ENSMUSG00000059811	8.96689	2.71071	-3.50111
Ankrd13d	ankyrin repeat domain 13 family, member D	0.74132	0.33294	0.0267721	68423	ENSMUSG00000005986	6.25614	2.71243	-3.49854
1700021A07Rik	RIKEN cDNA 1700021A07 gene	0.28868	0.33294	0.0268023	76924	NA	6.22813	2.7117	-3.49963
Cbx5	chromobox 5	-0.632111	0.333168	0.02692	12419	ENSMUSG00000009575	9.33312	-2.70886	-3.50385
Srcin1	SRC kinase signaling inhibitor 1	-1.10601	0.333219	0.0269421	56013	ENSMUSG00000038453	7.32207	-2.70833	-3.50464
Trim31	tripartite motif-containing 31	0.241467	0.333387	0.0270132	224762	ENSMUSG00000058063	4.14675	2.70662	-3.50718
Tmem198b	transmembrane protein 198b	0.954583	0.333387	0.0270119	73827	ENSMUSG00000047090	9.50823	2.70665	-3.50713
H1foo	H1 histone family, member O, oocyte-specific	0.234895	0.333387	0.0270261	171506	ENSMUSG00000042279	4.77037	2.70631	-3.50764
Col18a1	collagen, type XVIII, alpha 1	-0.929733	0.333387	0.0270399	12822	ENSMUSG00000001435	11.0085	-2.70598	-3.50813
B330016D10Rik	RIKEN cDNA B330016D10 gene	-1.64862	0.333387	0.0270399	320456	NA	5.77736	-2.70598	-3.50813
Ocrl	OCRL, inositol polyphosphate-5-phosphatase	-0.317571	0.333864	0.0270972	320634	ENSMUSG00000001173	7.19557	-2.7046	-3.51017
Cxcl2	chemokine (C-X-C motif) ligand 2	0.490952	0.333864	0.027091	20310	ENSMUSG00000058427	3.15035	2.70475	-3.50995
Zfp719	zinc finger protein 719	-0.858769	0.333891	0.0271144	210105	ENSMUSG00000030469	7.18557	-2.70419	-3.51078
Rela	v-rel reticuloendotheliosis viral oncogene homolog A (avian)	0.45773	0.333891	0.027118	19697	ENSMUSG00000024927	10.3009	2.70411	-3.51091
Ndufv2	NADH:ubiquinone oxidoreductase core subunit V2	0.325616	0.333995	0.0271358	72900	ENSMUSG00000024099	11.8704	2.70368	-3.51154
Fmo5	flavin containing monooxygenase 5	0.752053	0.334024	0.0271474	14263	ENSMUSG00000028088	4.88868	2.7034	-3.51196
March5	membrane-associated ring finger (C3HC4) 5	0.316895	0.334439	0.0272186	69104	NA	10.8655	2.70171	-3.51448
Eef1akmt2	EEF1A lysine methyltransferase 2	-0.521574	0.334439	0.0272302	72096	ENSMUSG00000030960	7.91149	-2.70143	-3.51489
Bpifa3	BPI fold containing family A, member 3	0.289382	0.334439	0.02725	73388	ENSMUSG00000027482	4.2521	2.70096	-3.51559
Kcnn4	potassium intermediate/small conductance calcium-activated channel, subfamily N, member 4	1.09825	0.334628	0.0272804	16534	ENSMUSG00000054342	12.1746	2.70023	-3.51666
Ccdc126	coiled-coil domain containing 126	0.765032	0.334792	0.0273129	57895	ENSMUSG00000050786	7.56871	2.69946	-3.51781
4833420L08Rik	RIKEN cDNA 4833420L08 gene	0.291142	0.334792	0.0273226	74586	NA	4.82939	2.69923	-3.51815
Axin1	axin 1	0.380782	0.335908	0.0274409	12005	ENSMUSG00000024182	8.67099	2.69643	-3.52231
Tmem168	transmembrane protein 168	0.482511	0.335927	0.0274519	101118	ENSMUSG00000029569	8.89285	2.69617	-3.5227
Eps8	epidermal growth factor receptor pathway substrate 8	2.36675	0.336026	0.0274787	13860	ENSMUSG00000015766	8.94884	2.69554	-3.52364
Baz2a	bromodomain adjacent to zinc finger domain, 2A	0.544443	0.336026	0.027478	116848	ENSMUSG00000040054	8.79985	2.69555	-3.52361
P3h4	prolyl 3-hydroxylase family member 4 (non-enzymatic)	-1.37412	0.336284	0.0275274	66180	ENSMUSG00000006931	8.56745	-2.69439	-3.52535
Slit2	slit guidance ligand 2	-2.42537	0.336766	0.0275959	20563	ENSMUSG00000031558	6.26562	-2.69278	-3.52774
Mcoln1	mucolipin 1	0.388831	0.336766	0.02762	94178	ENSMUSG00000004567	8.76837	2.69221	-3.52858
Cog3	component of oligomeric golgi complex 3	-0.299533	0.336766	0.0276022	338337	ENSMUSG00000034893	8.54166	-2.69263	-3.52796
Slc25a13	solute carrier family 25 (mitochondrial carrier, adenine nucleotide translocator), member 13	-0.678897	0.33693	0.0276712	50799	ENSMUSG00000015112	5.03504	-2.69101	-3.53036
Naprt	nicotinate phosphoribosyltransferase	1.18005	0.33693	0.0277283	223646	ENSMUSG00000022574	6.06406	2.68967	-3.53235
Krt71	keratin 71	0.217676	0.33693	0.027749	56735	ENSMUSG00000051879	5.76588	2.68919	-3.53307
Ints8	integrator complex subunit 8	-0.87217	0.33693	0.0277497	72656	ENSMUSG00000040738	7.86597	-2.68917	-3.53309
2310061G22Rik	RIKEN cDNA 2310061G22 gene	0.264232	0.33693	0.0277256	70407	NA	3.5995	2.68974	-3.53225
Wnt5b	wingless-type MMTV integration site family, member 5B	0.225876	0.337137	0.0279428	22419	ENSMUSG00000030170	4.76701	2.68468	-3.53977
Terb2	telomere repeat binding bouquet formation protein 2	0.254838	0.337137	0.0278456	74401	ENSMUSG00000027229	4.21802	2.68694	-3.53641
Tcp11l2	t-complex 11 (mouse) like 2	1.16662	0.337137	0.0278953	216198	ENSMUSG00000020034	9.50011	2.68578	-3.53813
Stbd1	starch binding domain 1	-1.64807	0.337137	0.0279202	52331	ENSMUSG00000047963	6.28316	-2.6852	-3.53899
Qrich1	glutamine-rich 1	-0.314315	0.337137	0.0278865	69232	ENSMUSG00000006673	10.0001	-2.68599	-3.53782
Pik3r3	phosphoinositide-3-kinase regulatory subunit 3	-0.928161	0.337137	0.0278177	18710	NA	7.67896	-2.68759	-3.53545
Otud1	OTU domain containing 1	-0.918031	0.337137	0.0279546	71198	ENSMUSG00000043415	6.42209	-2.6844	-3.54017
Nr2f2	nuclear receptor subfamily 2, group F, member 2	-0.935339	0.337137	0.0279313	11819	ENSMUSG00000030551	9.82717	-2.68495	-3.53937
Maip1	matrix AAA peptidase interacting protein 1	-0.258793	0.337137	0.0278612	68115	ENSMUSG00000025971	8.89735	-2.68658	-3.53695
Klhl12	kelch-like 12	-0.292406	0.337137	0.0278634	240756	ENSMUSG00000026455	8.18139	-2.68652	-3.53703
Guf1	GUF1 homolog, GTPase	-0.761322	0.337137	0.0278884	231279	ENSMUSG00000029208	4.94533	-2.68594	-3.53789
Cript	cysteine-rich PDZ-binding protein	0.413448	0.337137	0.0279044	56724	ENSMUSG00000024146	10.708	2.68557	-3.53844
Cdh11	cadherin 11	-2.30427	0.337137	0.0279497	12552	ENSMUSG00000031673	3.82111	-2.68452	-3.54001
Borcs7	BLOC-1 related complex subunit 7	0.580678	0.337137	0.0279459	66439	ENSMUSG00000062376	7.45165	2.68461	-3.53987
5430419D17Rik	RIKEN cDNA 5430419D17 gene	0.271671	0.337137	0.0278314	71395	ENSMUSG00000006204	4.31666	2.68727	-3.53592
Flywch1	FLYWCH-type zinc finger 1	0.561596	0.337281	0.0279854	224613	ENSMUSG00000040097	8.64962	2.68369	-3.54123
Plaat3	phospholipase A and acyltransferase 3	1.81219	0.337419	0.0280063	225845	ENSMUSG00000060675	10.1734	2.68321	-3.54195
Zfp334	zinc finger protein 334	-0.422648	0.337554	0.0280319	228876	ENSMUSG00000017667	7.6751	-2.68262	-3.54283
Ccdc149	coiled-coil domain containing 149	1.13183	0.337554	0.0280385	100503884	ENSMUSG00000045790	7.15641	2.68246	-3.54306
Tmem106c	transmembrane protein 106C	0.635251	0.337581	0.0280901	380967	ENSMUSG00000052369	8.30642	2.68127	-3.54483
Slit1	slit guidance ligand 1	0.223934	0.337581	0.0281043	20562	ENSMUSG00000025020	5.92872	2.68094	-3.54531
A930004D18Rik	RIKEN cDNA A930004D18 gene	-1.23183	0.337581	0.0280794	77940	ENSMUSG00000054057	5.68488	-2.68152	-3.54446
Rapgef3	Rap guanine nucleotide exchange factor (GEF) 3	0.878574	0.338005	0.0281491	223864	ENSMUSG00000022469	8.79295	2.67991	-3.54685
Lrp4	low density lipoprotein receptor-related protein 4	1.15773	0.338248	0.0281844	228357	ENSMUSG00000027253	6.75463	2.6791	-3.54805
Arpc4	actin related protein 2/3 complex, subunit 4	0.654448	0.338248	0.0281881	68089	ENSMUSG00000079426	11.0494	2.67901	-3.54818
C78228	expressed sequence C78228	0.234361	0.338297	0.0282016	97230	NA	4.59589	2.6787	-3.54864
Prss8	protease, serine 8 (prostasin)	0.288078	0.338387	0.0282307	76560	ENSMUSG00000030800	4.83716	2.67803	-3.54964
Ptp4a2	protein tyrosine phosphatase 4a2	-0.359968	0.338847	0.0283324	19244	ENSMUSG00000028788	11.6497	-2.67571	-3.5531
Hexa	hexosaminidase A	0.653785	0.338847	0.0283278	15211	ENSMUSG00000025232	12.4834	2.67581	-3.55294
Asb1	ankyrin repeat and SOCS box-containing 1	0.420409	0.338847	0.0283237	65247	ENSMUSG00000026311	8.00007	2.67591	-3.5528
2810468N07Rik	RIKEN cDNA 2810468N07 gene	0.975509	0.339112	0.0283641	72834	NA	5.68218	2.67498	-3.55417
C87414	expressed sequence C87414	0.314679	0.33949	0.028409	381654	ENSMUSG00000070686	2.79314	2.67396	-3.55569
Mars	methionine-tRNA synthetase	0.612022	0.339805	0.0284584	216443	ENSMUSG00000040354	10.9053	2.67283	-3.55737
Hscb	HscB iron-sulfur cluster co-chaperone	0.623522	0.339805	0.0284693	100900	ENSMUSG00000043510	8.30221	2.67258	-3.55773
Dcun1d5	DCN1, defective in cullin neddylation 1, domain containing 5 (S. cerevisiae)	-0.490859	0.33993	0.0285082	76863	ENSMUSG00000032002	9.33394	-2.6717	-3.55905
Sema3f	sema domain, immunoglobulin domain (Ig), short basic domain, secreted, (semaphorin) 3F	1.51563	0.340524	0.0285969	20350	ENSMUSG00000034684	8.66772	2.66969	-3.56204
Mvb12a	multivesicular body subunit 12A	0.607691	0.340524	0.028599	73711	ENSMUSG00000031813	10.0273	2.66964	-3.56211
Hilpda	hypoxia inducible lipid droplet associated	0.666156	0.340524	0.028618	69573	ENSMUSG00000043421	7.65579	2.66921	-3.56275
Med14	mediator complex subunit 14	-0.659202	0.341083	0.028738	26896	ENSMUSG00000064127	8.78264	-2.6665	-3.56677
2900042E19Rik	RIKEN cDNA 2900042E19 gene	0.32824	0.341083	0.0287331	72941	NA	4.09236	2.66661	-3.56661
Atxn7l1os2	ataxin 7-like 1, opposite strand 2	0.380827	0.341224	0.0287594	75836	ENSMUSG00000085664	5.01867	2.66602	-3.56749
Iqgap1	IQ motif containing GTPase activating protein 1	0.343291	0.341368	0.028781	29875	ENSMUSG00000030536	12.2856	2.66553	-3.56821
Tctn3	tectonic family member 3	0.458173	0.341538	0.0288144	67590	ENSMUSG00000025008	7.60124	2.66478	-3.56933
Rasgrp3	RAS, guanyl releasing protein 3	0.952156	0.341583	0.0288467	240168	ENSMUSG00000071042	5.39226	2.66405	-3.5704
Rbck1	RanBP-type and C3HC4-type zinc finger containing 1	0.558374	0.341651	0.0288906	24105	ENSMUSG00000027466	8.97699	2.66307	-3.57187
Plbd2	phospholipase B domain containing 2	0.810976	0.341651	0.0288838	71772	ENSMUSG00000029598	8.98233	2.66322	-3.57164
Mogs	mannosyl-oligosaccharide glucosidase	0.653911	0.341651	0.0288765	57377	ENSMUSG00000030036	8.42079	2.66338	-3.5714
C79242	expressed sequence C79242	1.00783	0.341756	0.028918	98068	NA	5.3789	2.66245	-3.57278
Parp14	poly (ADP-ribose) polymerase family, member 14	-0.998763	0.341852	0.0289361	547253	ENSMUSG00000034422	6.57358	-2.66205	-3.57338
Usp3	ubiquitin specific peptidase 3	-0.480762	0.341875	0.0289857	235441	ENSMUSG00000032376	7.9451	-2.66094	-3.57503
Rps26	ribosomal protein S26	0.275666	0.341875	0.0289788	27370	ENSMUSG00000025362	13.6528	2.66109	-3.5748
Selenon	selenoprotein N	-0.413775	0.341986	0.0290414	74777	ENSMUSG00000050989	9.60991	-2.6597	-3.57687
Prxl2c	peroxiredoxin like 2C	0.608367	0.341986	0.0290207	66129	ENSMUSG00000021482	8.46599	2.66016	-3.57619
Hook2	hook microtubule tethering protein 2	0.256596	0.341986	0.0290239	170833	ENSMUSG00000052566	6.23752	2.66009	-3.57629
Frmpd2	FERM and PDZ domain containing 2	0.283992	0.342538	0.0291373	268729	ENSMUSG00000108841	3.26458	2.65756	-3.58005
Brpf1	bromodomain and PHD finger containing, 1	0.488645	0.342538	0.0291298	78783	ENSMUSG00000001632	9.27888	2.65773	-3.5798
Tlr6	toll-like receptor 6	-0.413034	0.342646	0.0291561	21899	ENSMUSG00000051498	5.08752	-2.65715	-3.58066
Mrpl51	mitochondrial ribosomal protein L51	0.372384	0.342911	0.0291977	66493	ENSMUSG00000030335	11.2835	2.65622	-3.58204
Sap30l	SAP30-like	-0.411958	0.343104	0.0292237	50724	ENSMUSG00000020519	9.37544	-2.65565	-3.58289
Nfe2l3	nuclear factor, erythroid derived 2, like 3	0.287767	0.343147	0.0292465	18025	ENSMUSG00000029832	4.05063	2.65514	-3.58364
Use1	unconventional SNARE in the ER 1 homolog (S. cerevisiae)	0.516129	0.343487	0.0293262	67023	ENSMUSG00000002395	10.9709	2.65338	-3.58626
Magix	MAGI family member, X-linked	0.46213	0.343487	0.0293052	54634	ENSMUSG00000031147	4.73262	2.65384	-3.58557
Insr	insulin receptor	0.558278	0.343487	0.029333	16337	ENSMUSG00000005534	8.66186	2.65323	-3.58648
Bend3	BEN domain containing 3	-0.563485	0.343487	0.029325	331623	ENSMUSG00000038214	7.79418	-2.65341	-3.58622
Calhm5	calcium homeostasis modulator family member 5	-0.703302	0.343534	0.0293465	103511	ENSMUSG00000049872	6.43199	-2.65293	-3.58693
Syngr3	synaptogyrin 3	0.461688	0.343863	0.0294185	20974	ENSMUSG00000007021	5.62632	2.65134	-3.58928
Bri3bp	Bri3 binding protein	-0.588922	0.343863	0.0294119	76809	ENSMUSG00000037905	8.66854	-2.65149	-3.58906
Uxs1	UDP-glucuronate decarboxylase 1	-0.433197	0.344256	0.0295091	67883	ENSMUSG00000057363	9.90743	-2.64936	-3.59224
Sh3kbp1	SH3-domain kinase binding protein 1	-0.483737	0.344256	0.0295616	58194	ENSMUSG00000040990	10.6393	-2.6482	-3.59395
Hist3h2a	histone cluster 3, H2a	-1.08034	0.344256	0.0295005	319162	ENSMUSG00000078851	8.73344	-2.64954	-3.59196
Gabrg3	gamma-aminobutyric acid (GABA) A receptor, subunit gamma 3	0.372165	0.344256	0.0295477	14407	ENSMUSG00000055026	4.43641	2.64851	-3.59349
Chl1	cell adhesion molecule L1-like	0.636785	0.344256	0.0295561	12661	ENSMUSG00000030077	10.7163	2.64833	-3.59377
Slc26a4	solute carrier family 26, member 4	0.292909	0.344324	0.0295901	23985	ENSMUSG00000020651	4.34271	2.64758	-3.59487
Csnk2b	casein kinase 2, beta polypeptide	0.413137	0.344324	0.0295855	13001	ENSMUSG00000024387	11.2595	2.64768	-3.59472
AW061096	expressed sequence AW061096	0.333084	0.344324	0.0295962	98661	NA	5.25703	2.64745	-3.59507
AI120166	expressed sequence AI120166	0.687233	0.344573	0.0296561	103141	NA	5.57217	2.64614	-3.59701
Orai1	ORAI calcium release-activated calcium modulator 1	0.880698	0.34462	0.0296697	109305	ENSMUSG00000049686	9.61472	2.64584	-3.59745
Hbegf	heparin-binding EGF-like growth factor	0.629297	0.34478	0.0297016	15200	ENSMUSG00000024486	10.3719	2.64515	-3.59849
3000002C10Rik	glyceraldehyde-3-phosphate dehydrogenase pseudogene	0.453861	0.34478	0.029722	378954	NA	10.0849	2.6447	-3.59915
Mrps10	mitochondrial ribosomal protein S10	0.453498	0.344934	0.0297586	64657	NA	9.79324	2.6439	-3.60033
Bdkrb1	bradykinin receptor, beta 1	0.203159	0.345249	0.0298009	12061	ENSMUSG00000041347	4.4848	2.64299	-3.60169
Rngtt	RNA guanylyltransferase and 5'-phosphatase	-0.623124	0.345519	0.0298434	24018	ENSMUSG00000028274	7.26465	-2.64206	-3.60307
Foxj2	forkhead box J2	0.552103	0.345519	0.029835	60611	ENSMUSG00000003154	8.83579	2.64225	-3.60279
Gm5142	predicted gene 5142	0.287612	0.345589	0.0298722	380907	ENSMUSG00000053868	4.09503	2.64144	-3.60399
Taz	tafazzin	0.443633	0.345661	0.0298942	66826	ENSMUSG00000009995	9.05713	2.64096	-3.6047
Tgfb2	transforming growth factor, beta 2	0.960797	0.345915	0.0299497	21808	ENSMUSG00000039239	8.90305	2.63976	-3.60648
Idh1	isocitrate dehydrogenase 1 (NADP+), soluble	-1.02648	0.345915	0.0299547	15926	ENSMUSG00000025950	10.5508	-2.63966	-3.60664
Spef2	sperm flagellar 2	0.347565	0.345945	0.0300045	320277	ENSMUSG00000072663	3.88765	2.63858	-3.60824
Shf	Src homology 2 domain containing F	1.18612	0.345945	0.0299882	435684	ENSMUSG00000033256	7.41614	2.63893	-3.60772
Notch2	notch 2	0.527418	0.345945	0.029991	18129	ENSMUSG00000027878	8.52629	2.63887	-3.60781
Mkrn3	makorin, ring finger protein, 3	-1.85549	0.345945	0.0300023	22652	ENSMUSG00000070527	3.86896	-2.63863	-3.60817
Cd163	CD163 antigen	0.618279	0.345945	0.0300054	93671	ENSMUSG00000008845	3.13096	2.63856	-3.60827
Zfp512	zinc finger protein 512	-0.503869	0.346041	0.0300594	269639	ENSMUSG00000062761	8.57089	-2.6374	-3.61
Pmp2	peripheral myelin protein 2	-1.71558	0.346041	0.0300321	18857	ENSMUSG00000052468	6.18839	-2.63799	-3.60912
Pank1	pantothenate kinase 1	0.647852	0.346041	0.0300918	75735	ENSMUSG00000033610	7.20475	2.6367	-3.61103
Magef1	melanoma antigen family F, 1	-0.969664	0.346041	0.0300739	76222	ENSMUSG00000116632	7.0657	-2.63709	-3.61046
Igll1	immunoglobulin lambda-like polypeptide 1	0.421059	0.346041	0.0300453	16136	ENSMUSG00000075370	4.13101	2.6377	-3.60955
5730403I07Rik	RIKEN cDNA 5730403I07 gene	0.360108	0.346041	0.0300872	70487	ENSMUSG00000099170	4.28259	2.6368	-3.61088
Aym1	activator of yeast meiotic promoters 1	0.242961	0.346143	0.0301229	503692	ENSMUSG00000053873	6.06466	2.63603	-3.61202
Xlr4c	X-linked lymphocyte-regulated 4C	0.370529	0.346258	0.0301949	72891	ENSMUSG00000031362	3.96471	2.63449	-3.61432
Spag1	sperm associated antigen 1	-0.42009	0.346258	0.0301612	26942	ENSMUSG00000037617	4.72908	-2.63521	-3.61325
Dtx3	deltex 3, E3 ubiquitin ligase	0.597376	0.346258	0.0301934	80904	ENSMUSG00000040415	8.60124	2.63452	-3.61427
Vars2	valyl-tRNA synthetase 2, mitochondrial	0.324557	0.346317	0.03025	68915	ENSMUSG00000038838	7.08394	2.63331	-3.61607
Trim17	tripartite motif-containing 17	0.268705	0.346317	0.0302152	56631	ENSMUSG00000036964	5.1099	2.63405	-3.61497
Lpar4	lysophosphatidic acid receptor 4	-1.23249	0.346317	0.0302342	78134	ENSMUSG00000049929	5.68458	-2.63365	-3.61557
Gsap	gamma-secretase activating protein	0.398264	0.346698	0.030293	212167	ENSMUSG00000039934	7.79651	2.63239	-3.61743
Zc3hc1	zinc finger, C3HC type 1	0.514609	0.347222	0.0303678	232679	ENSMUSG00000039130	8.60411	2.6308	-3.6198
Xcr1	chemokine (C motif) receptor 1	0.376184	0.347301	0.0303843	23832	ENSMUSG00000060509	3.57813	2.63044	-3.62033
Bivm	basic, immunoglobulin-like variable motif containing	-0.466513	0.347728	0.0304958	246229	ENSMUSG00000041684	8.14405	-2.62807	-3.62385
Tmem70	transmembrane protein 70	-0.360057	0.347831	0.0305277	70397	ENSMUSG00000025940	9.09298	-2.6274	-3.62485
Mospd4	motile sperm domain containing 4	0.294583	0.347831	0.0305237	72076	NA	3.39237	2.62748	-3.62472
LOC664787	Sp110 nuclear body protein pseudogene	0.285496	0.347894	0.0305429	664787	ENSMUSG00000079222	3.92373	2.62708	-3.62533
5031425E22Rik	RIKEN cDNA 5031425E22 gene	-0.915389	0.348084	0.0305769	269630	ENSMUSG00000073147	7.84543	-2.62636	-3.6264
Bpifb9b	BPI fold containing family B, member 9B	0.247719	0.348918	0.030662	433492	ENSMUSG00000067996	4.76571	2.62456	-3.62906
Sun2	Sad1 and UNC84 domain containing 2	0.422529	0.348939	0.030732	223697	ENSMUSG00000042524	10.4014	2.62309	-3.63126
St8sia1	ST8 alpha-N-acetyl-neuraminide alpha-2,8-sialyltransferase 1	0.248502	0.348939	0.0306845	20449	ENSMUSG00000030283	3.4112	2.62408	-3.62977
Mylk	myosin, light polypeptide kinase	1.85483	0.348939	0.0307168	107589	ENSMUSG00000022836	9.39093	2.6234	-3.63078
Fbxo33	F-box protein 33	-0.491949	0.348939	0.0306829	70611	ENSMUSG00000035329	8.39652	-2.62412	-3.62972
Dnajc11	DnaJ heat shock protein family (Hsp40) member C11	-0.526803	0.348939	0.0307469	230935	ENSMUSG00000039768	7.96455	-2.62277	-3.63172
Pdcd6	programmed cell death 6	-0.297362	0.349047	0.0307746	18570	ENSMUSG00000021576	10.9009	-2.62219	-3.63259
Trmt1l	tRNA methyltransferase 1 like	-0.326785	0.349093	0.0308202	98685	ENSMUSG00000053286	8.37684	-2.62123	-3.63401
Scube1	signal peptide, CUB domain, EGF-like 1	0.223573	0.349093	0.0308058	64706	ENSMUSG00000016763	6.70708	2.62153	-3.63356
Rnf4	ring finger protein 4	-0.377812	0.349093	0.0308074	19822	ENSMUSG00000029110	9.94521	-2.6215	-3.63361
Gpt	glutamic pyruvic transaminase, soluble	0.473334	0.349093	0.0308232	76282	ENSMUSG00000022546	6.94296	2.62117	-3.6341
Limk1	LIM-domain containing, protein kinase	-0.513962	0.349242	0.0308461	16885	ENSMUSG00000029674	7.64725	-2.62069	-3.63482
Umad1	UMAP1-MVP12 associated (UMA) domain containing 1	0.471317	0.349509	0.0308891	100036521	ENSMUSG00000089862	8.07813	2.61979	-3.63615
C030008P14Rik	RIKEN cDNA C030008P14 gene	0.454673	0.349696	0.0309432	77315	NA	3.04237	2.61866	-3.63783
Apobec2	apolipoprotein B mRNA editing enzyme, catalytic polypeptide 2	0.273192	0.349696	0.0309378	11811	NA	5.83146	2.61877	-3.63767
AI504432	expressed sequence AI504432	-0.782231	0.349696	0.0309307	229694	ENSMUSG00000056145	4.07092	-2.61892	-3.63744
Wtap	Wilms tumour 1-associating protein	0.451988	0.349798	0.0309646	60532	ENSMUSG00000060475	10.4973	2.61821	-3.6385
Wiz	widely-interspaced zinc finger motifs	0.476884	0.34985	0.0310637	22404	ENSMUSG00000024050	7.69281	2.61614	-3.64156
Ntan1	N-terminal Asn amidase	-0.27614	0.34985	0.0311045	18203	ENSMUSG00000022681	10.114	-2.6153	-3.64282
Lrch4	leucine-rich repeats and calponin homology (CH) domain containing 4	0.246052	0.34985	0.0310828	231798	ENSMUSG00000093445	5.41455	2.61575	-3.64216
Lgr4	leucine-rich repeat-containing G protein-coupled receptor 4	0.952671	0.34985	0.0309984	107515	ENSMUSG00000050199	9.27752	2.6175	-3.63954
Bccip	BRCA2 and CDKN1A interacting protein	-0.476378	0.34985	0.0311012	66165	ENSMUSG00000030983	10.0438	-2.61536	-3.64272
Twnk	twinkle mtDNA helicase	0.274226	0.349961	0.0311536	226153	ENSMUSG00000025209	8.19295	2.61428	-3.64434
Mtus1	mitochondrial tumor suppressor 1	1.32463	0.349961	0.0311956	102103	ENSMUSG00000045636	7.51251	2.61341	-3.64563
Klhdc8a	kelch domain containing 8A	-0.562564	0.349961	0.0312216	213417	ENSMUSG00000042115	5.52881	-2.61287	-3.64643
Ephb1	Eph receptor B1	0.248181	0.349961	0.0312215	270190	ENSMUSG00000032537	4.58884	2.61287	-3.64643
Dlgap1	DLG associated protein 1	1.3797	0.349961	0.0311819	224997	ENSMUSG00000003279	7.18544	2.61369	-3.64521
Dennd2a	DENN/MADD domain containing 2A	0.755671	0.349961	0.0311471	209773	ENSMUSG00000038456	9.87772	2.61441	-3.64414
BB114814	expressed sequence BB114814	0.364643	0.349961	0.0312042	100043173	NA	3.35881	2.61323	-3.6459
Apcs	serum amyloid P-component	0.242723	0.349961	0.0311942	20219	ENSMUSG00000026542	4.08379	2.61343	-3.64559
4921531C22Rik	RIKEN cDNA 4921531C22 gene	-0.431768	0.349961	0.031193	66730	ENSMUSG00000085704	6.36645	-2.61346	-3.64555
Irak2	interleukin-1 receptor-associated kinase 2	0.804334	0.350252	0.0312574	108960	ENSMUSG00000060477	7.5794	2.61213	-3.64753
4930550L24Rik	RIKEN cDNA 4930550L24 gene	-0.245595	0.350492	0.0312983	75352	ENSMUSG00000046180	3.88648	-2.61128	-3.64879
Vegfa	vascular endothelial growth factor A	1.16517	0.350508	0.0313095	22339	ENSMUSG00000023951	7.92265	2.61105	-3.64913
Capn1	calpain 1	-0.628572	0.350861	0.0313704	12333	ENSMUSG00000024942	7.98179	-2.60979	-3.651
Thoc6	THO complex 6	0.724583	0.350871	0.031381	386612	ENSMUSG00000041319	7.89423	2.60957	-3.65132
Stub1	STIP1 homology and U-Box containing protein 1	0.383845	0.351363	0.0314446	56424	ENSMUSG00000039615	11.4816	2.60827	-3.65327
Tgfbr1	transforming growth factor, beta receptor I	-0.952443	0.351427	0.0314756	21812	ENSMUSG00000007613	8.21035	-2.60763	-3.65421
Acad9	acyl-Coenzyme A dehydrogenase family, member 9	-0.541349	0.351427	0.0314674	229211	ENSMUSG00000027710	8.44059	-2.6078	-3.65396
2002-09-01	septin 2	-0.604347	0.351427	0.0314797	18000	NA	10.1616	-2.60754	-3.65434
Tsku	tsukushi, small leucine rich proteoglycan	-0.722393	0.351789	0.0315616	244152	ENSMUSG00000049580	7.06277	-2.60587	-3.65683
Grhl1	grainyhead like transcription factor 1	0.371445	0.351789	0.0315443	195733	ENSMUSG00000020656	4.29053	2.60622	-3.6563
Dusp27	dual specificity phosphatase 27 (putative)	-0.345167	0.351789	0.0315591	240892	ENSMUSG00000026564	4.35209	-2.60592	-3.65675
Cmtr2	cap methyltransferase 2	-0.660147	0.351789	0.0315709	234728	ENSMUSG00000046441	6.46077	-2.60568	-3.65711
Mtln	mitoregulin	0.384918	0.352132	0.0316115	67885	ENSMUSG00000051319	10.0692	2.60484	-3.65835
Lratd1	LRAT domain containing 1	-1.76388	0.352307	0.0316469	105005	ENSMUSG00000020607	4.81375	-2.60412	-3.65942
Gm19966	predicted gene, 19966	0.528362	0.352889	0.0317385	100503921	NA	4.90444	2.60225	-3.66219
Amph	amphiphysin	1.41272	0.352889	0.0317293	218038	ENSMUSG00000021314	7.19822	2.60244	-3.66192
Sec23b	SEC23 homolog B, COPII coat complex component	-0.340462	0.353057	0.0317698	27054	ENSMUSG00000027429	9.96905	-2.60162	-3.66314
Rars2	arginyl-tRNA synthetase 2, mitochondrial	-0.502269	0.353299	0.0318148	109093	ENSMUSG00000028292	7.95524	-2.6007	-3.6645
Nobox	NOBOX oogenesis homeobox	0.241193	0.353383	0.0318321	18291	ENSMUSG00000029736	5.05413	2.60035	-3.66502
Trim59	tripartite motif-containing 59	-0.835681	0.353386	0.0318619	66949	ENSMUSG00000034317	9.38664	-2.59975	-3.66592
Slc45a4	solute carrier family 45, member 4	-0.631106	0.353386	0.0318534	106068	ENSMUSG00000079020	8.11463	-2.59992	-3.66566
Smad9	SMAD family member 9	0.213881	0.353722	0.0319676	55994	ENSMUSG00000027796	4.40081	2.59761	-3.6691
Pfkfb3	6-phosphofructo-2-kinase/fructose-2,6-biphosphatase 3	1.25398	0.353722	0.0319303	170768	ENSMUSG00000026773	7.96917	2.59836	-3.66797
Kctd6	potassium channel tetramerisation domain containing 6	0.415654	0.353722	0.0319284	71393	ENSMUSG00000021752	8.75655	2.5984	-3.66792
Dzip1l	DAZ interacting protein 1-like	-0.39138	0.353722	0.0319481	72507	ENSMUSG00000037784	7.39316	-2.598	-3.66851
AU022052	expressed sequence AU022052	0.230424	0.353722	0.031976	102989	NA	4.35643	2.59744	-3.66935
Rab1b	RAB1B, member RAS oncogene family	0.566597	0.353734	0.0320124	76308	ENSMUSG00000024870	9.85123	2.5967	-3.67044
Api5	apoptosis inhibitor 5	-0.45255	0.353734	0.0320412	11800	ENSMUSG00000027193	9.9825	-2.59612	-3.6713
Ube2z	ubiquitin-conjugating enzyme E2Z	-0.283839	0.353853	0.0320618	268470	ENSMUSG00000014349	9.87438	-2.5957	-3.67192
Gtpbp2	GTP binding protein 2	0.823315	0.353948	0.0320803	56055	ENSMUSG00000023952	9.67345	2.59533	-3.67247
Vgll4	vestigial like family member 4	0.464111	0.353956	0.0321007	232334	ENSMUSG00000030315	9.02207	2.59492	-3.67308
Sbsn	suprabasin	0.622151	0.353973	0.0321123	282619	ENSMUSG00000046056	7.49245	2.59469	-3.67343
Casp8	caspase 8	-0.518279	0.353973	0.0321319	12370	ENSMUSG00000026029	9.19292	-2.5943	-3.67401
B230110C06Rik	RIKEN cDNA B230110C06 gene	0.395249	0.353999	0.0321441	77981	ENSMUSG00000097547	4.92633	2.59405	-3.67438
Man1a	mannosidase 1, alpha	-1.76978	0.354095	0.0321716	17155	ENSMUSG00000003746	6.61859	-2.5935	-3.6752
Gadd45a	growth arrest and DNA-damage-inducible 45 alpha	1.365	0.354095	0.0321787	13197	ENSMUSG00000036390	10.0687	2.59335	-3.67541
Hcrtr1	hypocretin (orexin) receptor 1	0.413051	0.354108	0.0321934	230777	ENSMUSG00000028778	3.83524	2.59306	-3.67585
Rcn3	reticulocalbin 3, EF-hand calcium binding domain	-0.753936	0.354304	0.0322319	52377	ENSMUSG00000019539	10.1948	-2.59229	-3.67699
Plrg1	pleiotropic regulator 1	-0.343466	0.354304	0.0322656	53317	ENSMUSG00000027998	10.0321	-2.59161	-3.67799
4930548F15Rik	RIKEN cDNA 4930548F15 gene	0.371787	0.354304	0.0322665	75300	NA	6.2825	2.5916	-3.67802
Slurp1	secreted Ly6/Plaur domain containing 1	0.230911	0.35446	0.0323242	57277	ENSMUSG00000022596	5.8309	2.59044	-3.67974
Ifnar1	interferon (alpha and beta) receptor 1	-0.331538	0.354911	0.0323752	15975	ENSMUSG00000022967	8.78033	-2.58942	-3.68125
Cacnb2	calcium channel, voltage-dependent, beta 2 subunit	-0.998345	0.35517	0.0324251	12296	ENSMUSG00000057914	5.62845	-2.58843	-3.68272
Palm2	paralemmin 2	0.260507	0.355334	0.0326043	242481	ENSMUSG00000090053	4.54466	2.58487	-3.68801
Mrpl43	mitochondrial ribosomal protein L43	0.404267	0.355334	0.0326031	94067	ENSMUSG00000025208	10.3293	2.58489	-3.68797
Lrp1	low density lipoprotein receptor-related protein 1	0.665733	0.355334	0.0326316	16971	ENSMUSG00000040249	10.4914	2.58433	-3.68881
Hlcs	holocarboxylase synthetase (biotin- [propriony-Coenzyme A-carboxylase (ATP-hydrolysing)] ligase)	-0.311025	0.355334	0.0324925	110948	ENSMUSG00000040820	5.87233	-2.58709	-3.68472
Gjc2	gap junction protein, gamma 2	0.206217	0.355334	0.032583	118454	ENSMUSG00000043448	5.9633	2.58529	-3.68738
Dgke	diacylglycerol kinase, epsilon	-0.453968	0.355334	0.0326249	56077	ENSMUSG00000000276	6.12174	-2.58446	-3.68862
Cyp3a13	cytochrome P450, family 3, subfamily a, polypeptide 13	0.40851	0.355334	0.0325216	13113	ENSMUSG00000029727	4.36732	2.58651	-3.68558
Copb1	coatomer protein complex, subunit beta 1	-0.557796	0.355334	0.0325946	70349	ENSMUSG00000030754	9.50401	-2.58506	-3.68772
Ankrd9	ankyrin repeat domain 9	0.419299	0.355334	0.0325615	74251	ENSMUSG00000037904	6.62801	2.58572	-3.68675
AI853502	expressed sequence AI853502	0.276342	0.355334	0.0325276	103875	NA	5.00281	2.58639	-3.68575
Kynu	kynureninase	0.339433	0.355468	0.0326637	70789	ENSMUSG00000026866	3.85506	2.58369	-3.68976
Tprg	transformation related protein 63 regulated	0.271735	0.355521	0.0326785	71338	ENSMUSG00000048399	2.98614	2.5834	-3.69019
Lrp5	low density lipoprotein receptor-related protein 5	1.00209	0.355785	0.0327126	16973	ENSMUSG00000024913	5.99875	2.58273	-3.69119
Ms4a4d	membrane-spanning 4-domains, subfamily A, member 4D	-0.621858	0.355869	0.0327303	66607	ENSMUSG00000024678	3.02179	-2.58238	-3.69171
Acad10	acyl-Coenzyme A dehydrogenase family, member 10	0.557506	0.356045	0.0327664	71985	ENSMUSG00000029456	5.93571	2.58167	-3.69276
Mrps18c	mitochondrial ribosomal protein S18C	-0.349156	0.356306	0.0328102	68735	ENSMUSG00000016833	10.0578	-2.5808	-3.69405
Sgsm2	small G protein signaling modulator 2	-0.290889	0.35632	0.0328214	97761	ENSMUSG00000038351	6.18286	-2.58058	-3.69437
Atg101	autophagy related 101	0.688653	0.356535	0.0328512	68118	ENSMUSG00000037204	8.31295	2.58	-3.69524
Klhdc10	kelch domain containing 10	0.533124	0.35658	0.0328917	76788	ENSMUSG00000029775	9.38337	2.5792	-3.69643
Aldh3a2	aldehyde dehydrogenase family 3, subfamily A2	-0.332088	0.35658	0.032905	11671	ENSMUSG00000010025	7.97427	-2.57894	-3.69681
4930431P03Rik	RIKEN cDNA 4930431P03 gene	0.229339	0.35658	0.0328858	73895	ENSMUSG00000075042	4.19288	2.57932	-3.69625
Map2k2	mitogen-activated protein kinase kinase 2	0.496358	0.356768	0.0329322	26396	ENSMUSG00000035027	10.3936	2.57841	-3.69761
Reln	reelin	-0.549399	0.356864	0.0330005	19699	ENSMUSG00000042453	4.43853	-2.57707	-3.69959
Ptch2	patched 2	0.234228	0.356864	0.032953	19207	ENSMUSG00000028681	4.80561	2.578	-3.69821
Hyal3	hyaluronoglucosaminidase 3	0.343933	0.356864	0.0330579	109685	ENSMUSG00000036091	5.63629	2.57595	-3.70126
Ggta1	glycoprotein galactosyltransferase alpha 1, 3	0.782656	0.356864	0.0329888	14594	ENSMUSG00000035778	10.3591	2.5773	-3.69925
Cacna2d3	calcium channel, voltage-dependent, alpha2/delta subunit 3	0.334612	0.356864	0.0330582	12294	ENSMUSG00000021991	3.47537	2.57594	-3.70127
Tnni1	troponin I, skeletal, slow 1	-1.08954	0.356911	0.0330747	21952	ENSMUSG00000026418	5.97402	-2.57562	-3.70174
Necab2	N-terminal EF-hand calcium binding protein 2	0.218068	0.357038	0.0331027	117148	ENSMUSG00000031837	6.12732	2.57507	-3.70256
Bach1	BTB and CNC homology 1, basic leucine zipper transcription factor 1	-0.772826	0.357038	0.0331064	12013	ENSMUSG00000025612	9.57971	-2.575	-3.70266
Tuft1	tuftelin 1	-0.688421	0.357321	0.0331939	22156	ENSMUSG00000005968	6.00194	-2.5733	-3.70519
Celf4	CUGBP, Elav-like family member 4	-0.481049	0.357321	0.0331635	108013	ENSMUSG00000024268	4.88908	-2.57389	-3.70431
Shbg	sex hormone binding globulin	0.244117	0.357652	0.0332929	20415	ENSMUSG00000005202	4.44255	2.57137	-3.70804
Kcnd2	potassium voltage-gated channel, Shal-related family, member 2	0.331665	0.357652	0.0332844	16508	ENSMUSG00000060882	3.42999	2.57154	-3.7078
Cpsf3	cleavage and polyadenylation specificity factor 3	-0.329333	0.357652	0.0332743	54451	ENSMUSG00000054309	9.51948	-2.57173	-3.70751
Dse	dermatan sulfate epimerase	-2.3858	0.357808	0.0333174	212898	ENSMUSG00000039497	5.21783	-2.5709	-3.70875
Spats1	spermatogenesis associated, serine-rich 1	0.240118	0.358451	0.033421	71020	ENSMUSG00000023935	4.71356	2.56889	-3.71173
Manf	mesencephalic astrocyte-derived neurotrophic factor	-0.3448	0.358451	0.0334471	74840	ENSMUSG00000032575	11.4616	-2.56839	-3.71247
Ddrgk1	DDRGK domain containing 1	0.485351	0.358451	0.0334308	77006	ENSMUSG00000068290	9.70414	2.56871	-3.71201
Trim26	tripartite motif-containing 26	0.355678	0.358934	0.0335287	22670	ENSMUSG00000024457	8.43424	2.56682	-3.71481
Phf21b	PHD finger protein 21B	1.06336	0.358934	0.033514	271305	ENSMUSG00000016624	5.15784	2.5671	-3.71439
4933416M06Rik	RIKEN cDNA 4933416M06 gene	0.244913	0.358934	0.0335423	71174	ENSMUSG00000100733	3.61826	2.56656	-3.7152
4933403J19Rik	RIKEN cDNA 4933403J19 gene	0.307539	0.358934	0.0335416	71021	NA	4.59243	2.56657	-3.71518
Snx4	sorting nexin 4	-0.268736	0.358952	0.033614	69150	ENSMUSG00000022808	9.87237	-2.56518	-3.71724
Ldb1	LIM domain binding 1	0.401296	0.358952	0.0335999	16825	ENSMUSG00000025223	8.86399	2.56545	-3.71684
G2e3	G2/M-phase specific E3 ubiquitin ligase	-0.787178	0.358952	0.0336004	217558	ENSMUSG00000035293	6.47289	-2.56544	-3.71685
Fastkd3	FAST kinase domains 3	-0.42434	0.358952	0.0335567	69577	ENSMUSG00000021532	7.55304	-2.56628	-3.71561
9130004C02Rik	RIKEN cDNA 9130004C02 gene	-0.622352	0.359225	0.0336896	626123	NA	5.26178	-2.56373	-3.71939
[truncated: 18,442 more rows]

## Sheet: Brn2 het vs Brn2 WT
SYMBOL	GENENAME	logFC	adj.P.Val	P.Value	ENTREZID	ENSEMBLID	AveExpr	t	B
Ccbe1	collagen and calcium binding EGF domains 1	4.64925	1.40531e-05	7.83097e-10	320924	ENSMUSG00000046318	5.34735	33.5573	9.6682
Uty	ubiquitously transcribed tetratricopeptide repeat gene, Y chromosome	2.68047	4.9821e-05	6.9406e-09	22290	ENSMUSG00000068457	4.05776	25.4264	8.88968
Eif2s3y	eukaryotic translation initiation factor 2, subunit 3, structural gene Y-linked	5.23535	7.75587e-05	1.39071e-08	26908	ENSMUSG00000069049	4.0456	23.2682	8.57766
Rhpn2	rhophilin, Rho GTPase binding protein 2	3.32382	8.61733e-05	1.92078e-08	52428	ENSMUSG00000030494	4.1499	22.3273	8.42145
Klhl9	kelch-like 9	-3.7431	0.00193893	6.44387e-07	242521	ENSMUSG00000070923	9.69696	-14.19	6.2535
Arhgef26	Rho guanine nucleotide exchange factor (GEF) 26	-3.40986	0.00193893	7.02294e-07	622434	ENSMUSG00000036885	8.98055	-14.0314	6.18999
Gm10451	predicted gene 10451	-3.92507	0.00193893	6.87853e-07	100041694	ENSMUSG00000073000	5.6537	-14.0696	6.20537
Stxbp6	syntaxin binding protein 6 (amisyn)	2.58705	0.00193893	6.86649e-07	217517	ENSMUSG00000046314	4.13501	14.0728	6.20666
S1pr3	sphingosine-1-phosphate receptor 3	-5.75952	0.00236966	1.25445e-06	13610	ENSMUSG00000067586	9.76574	-13.0045	5.75
Pde7b	phosphodiesterase 7B	-3.49317	0.00236966	1.0988e-06	29863	ENSMUSG00000019990	9.39151	-13.2327	5.85227
Pwwp3b	PWWP domain containing 3B	3.44402	0.00236966	1.24849e-06	245631	ENSMUSG00000042515	4.18652	13.0127	5.7537
Cenpf	centromere protein F	2.64664	0.00253913	1.41491e-06	108000	ENSMUSG00000026605	7.5368	12.8003	5.65617
Egfl8	EGF-like domain 8	-2.0532	0.00307862	1.80132e-06	81701	ENSMUSG00000015467	8.22878	-12.3996	5.46544
Ppargc1b	peroxisome proliferative activated receptor, gamma, coactivator 1 beta	2.39636	0.00331129	2.02971e-06	170826	ENSMUSG00000033871	6.5536	12.2057	5.36991
Grb10	growth factor receptor bound protein 10	-4.40778	0.00342863	2.38822e-06	14783	ENSMUSG00000020176	10.0354	-11.9459	5.23847
Art3	ADP-ribosyltransferase 3	-4.8346	0.00342863	2.32465e-06	109979	ENSMUSG00000034842	7.99479	-11.9887	5.26038
Crlf1	cytokine receptor-like factor 1	-2.01929	0.00364759	2.72976e-06	12931	ENSMUSG00000007888	10.0628	-11.7363	5.12938
Ddr1	discoidin domain receptor family, member 1	-1.43758	0.00413068	3.3376e-06	12305	ENSMUSG00000003534	8.60185	-11.4271	4.96348
Tmem117	transmembrane protein 117	-2.23705	0.00413068	3.33605e-06	320709	ENSMUSG00000063296	8.20436	-11.4278	4.96387
Gsta3	glutathione S-transferase, alpha 3	2.84275	0.00479604	4.00884e-06	14859	ENSMUSG00000025934	4.41764	11.1517	4.81042
Klhl21	kelch-like 21	-1.42487	0.00593015	5.52796e-06	242785	ENSMUSG00000073700	7.48003	-10.6831	4.53792
Pou3f1	POU domain, class 3, transcription factor 1	-5.63494	0.00602126	5.87178e-06	18991	ENSMUSG00000090125	10.0098	-10.5971	4.48618
Ccl2	chemokine (C-C motif) ligand 2	4.35604	0.00626548	6.45907e-06	20296	ENSMUSG00000035385	7.2559	10.4624	4.40408
Creb3	cAMP responsive element binding protein 3	-1.52398	0.00626712	6.63539e-06	12913	ENSMUSG00000028466	10.2801	-10.4246	4.38081
Tubb2b	tubulin, beta 2B class IIB	-4.49672	0.00651424	7.26351e-06	73710	ENSMUSG00000045136	9.53064	-10.2987	4.3024
Hmgn5	high-mobility group nucleosome binding domain 5	2.45202	0.00651424	7.33831e-06	50887	ENSMUSG00000031245	5.86335	10.2845	4.29349
Afap1l1	actin filament associated protein 1-like 1	-2.82766	0.00758725	8.87867e-06	106877	ENSMUSG00000033032	9.67446	-10.0237	4.12697
Klk8	kallikrein related-peptidase 8	-4.3994	0.00780695	9.35329e-06	259277	ENSMUSG00000064023	10.43	-9.95348	4.08118
Sec61b	Sec61 beta subunit	-1.06014	0.00812459	1.01866e-05	66212	ENSMUSG00000053317	11.6847	-9.83927	4.00586
Rab3ip	RAB3A interacting protein	1.48848	0.00838726	1.10832e-05	216363	ENSMUSG00000064181	8.60755	9.72749	3.93109
Xist	inactive X specific transcripts	-5.39616	0.00871848	1.19029e-05	213742	ENSMUSG00000086503	7.44213	-9.63382	3.86762
Zfp521	zinc finger protein 521	-3.49402	0.00904585	1.26018e-05	225207	ENSMUSG00000024420	7.04307	-9.55945	3.81669
Ski	ski sarcoma viral oncogene homolog (avian)	-1.37807	0.00994508	1.61162e-05	20481	ENSMUSG00000029050	9.8376	-9.24448	3.59561
Aptx	aprataxin	-1.02063	0.00994508	1.55497e-05	66408	ENSMUSG00000028411	7.86503	-9.28974	3.62792
Ramp3	receptor (calcitonin) activity modifying protein 3	2.46907	0.00994508	1.60497e-05	56089	ENSMUSG00000041046	6.85328	9.2497	3.59934
Adamts8	a disintegrin-like and metallopeptidase (reprolysin type) with thrombospondin type 1 motif, 8	0.917393	0.00994508	1.49664e-05	30806	ENSMUSG00000031994	5.85243	9.33831	3.6624
Knl1	kinetochore scaffold 1	1.74562	0.00994508	1.60702e-05	76464	ENSMUSG00000027326	5.75857	9.24808	3.59819
Ccdc18	coiled-coil domain containing 18	2.19331	0.00994508	1.55635e-05	73254	ENSMUSG00000056531	3.9211	9.28861	3.62712
Rab38	RAB38, member RAS oncogene family	-4.0813	0.0105228	1.76953e-05	72433	ENSMUSG00000030559	8.02305	-9.12712	3.51094
Cadm4	cell adhesion molecule 4	-2.52173	0.0106015	1.9029e-05	260299	ENSMUSG00000054793	11.8694	-9.03676	3.44488
Bag1	BCL2-associated athanogene 1	-1.03883	0.0106015	2.13663e-05	12017	ENSMUSG00000028416	10.9339	-8.89426	3.33913
Smu1	smu-1 suppressor of mec-8 and unc-52 homolog (C. elegans)	-0.847287	0.0106015	2.18581e-05	74255	ENSMUSG00000028409	10.4147	-8.8665	3.3183
Slc22a23	solute carrier family 22, member 23	-1.6114	0.0106015	2.13502e-05	73102	ENSMUSG00000038267	8.60074	-8.89518	3.33982
Dtwd1	DTW domain containing 1	1.79165	0.0106015	2.09124e-05	69185	ENSMUSG00000023330	8.57492	8.92053	3.35877
Epb41l4a	erythrocyte membrane protein band 4.1 like 4a	-3.27669	0.0106015	2.15513e-05	13824	ENSMUSG00000024376	8.52395	-8.88374	3.33124
Shisa2	shisa family member 2	-3.28171	0.0106015	1.9776e-05	219134	ENSMUSG00000044461	8.17506	-8.98919	3.40979
LOC552906	uncharacterized LOC552906	1.65186	0.0106015	2.08261e-05	552906	NA	5.07671	8.9256	3.36255
Gm36401	predicted gene, 36401	0.838458	0.0106015	2.17466e-05	102640298	NA	3.39574	8.87273	3.32298
Nkd2	naked cuticle 2	-3.25134	0.0115935	2.48724e-05	72293	ENSMUSG00000021567	9.12177	-8.71022	3.19966
Ccnd3	cyclin D3	-1.81234	0.0121936	2.68713e-05	12445	ENSMUSG00000034165	11.0032	-8.61781	3.12837
Dcaf10	DDB1 and CUL4 associated factor 10	-1.48046	0.0124108	2.80091e-05	242418	ENSMUSG00000035572	7.59522	-8.56857	3.09003
S100a16	S100 calcium binding protein A16	-1.4519	0.012549	2.86706e-05	67860	ENSMUSG00000074457	12.2107	-8.54096	3.06842
Ndufs5	NADH:ubiquinone oxidoreductase core subunit S5	-0.715736	0.0139707	3.26974e-05	595136	ENSMUSG00000028648	10.4942	-8.38686	2.94641
Hmmr	hyaluronan mediated motility receptor (RHAMM)	2.32873	0.0141026	3.3399e-05	15366	ENSMUSG00000020330	8.064	8.36218	2.92664
Erbb3	erb-b2 receptor tyrosine kinase 3	-4.39253	0.0146223	3.57701e-05	13867	ENSMUSG00000018166	11.2856	-8.28285	2.86267
Spon1	spondin 1, (f-spondin) extracellular matrix protein	-3.95973	0.0146223	3.77342e-05	233744	ENSMUSG00000038156	11.0864	-8.22146	2.8127
Lgi4	leucine-rich repeat LGI family, member 4	-3.16764	0.0146223	3.59154e-05	243914	ENSMUSG00000036560	10.9098	-8.27818	2.85888
Egflam	EGF-like, fibronectin type III and laminin G domains	-2.93798	0.0146223	3.9569e-05	268780	ENSMUSG00000042961	10.2968	-8.16724	2.76823
Inka1	inka box actin regulator 1	-3.14979	0.0146223	3.86931e-05	68176	ENSMUSG00000042106	9.93071	-8.19276	2.7892
Gas7	growth arrest specific 7	-4.03758	0.0146289	4.05062e-05	14457	ENSMUSG00000033066	9.19375	-8.14061	2.74628
Cntrl	centriolin	1.09031	0.0146289	4.09631e-05	26920	ENSMUSG00000057110	6.2659	8.12788	2.73575
Grik2	glutamate receptor, ionotropic, kainate 2 (beta 2)	-1.5197	0.0146289	4.1167e-05	14806	ENSMUSG00000056073	6.24242	-8.12225	2.73109
Ctbs	chitobiase	1.28659	0.014887	4.27226e-05	74245	ENSMUSG00000028189	7.62	8.08028	2.69625
Sox10	SRY (sex determining region Y)-box 10	-3.77803	0.015495	4.66262e-05	20665	ENSMUSG00000033006	11.5179	-7.98204	2.61394
Cenpe	centromere protein E	2.96489	0.015966	5.01843e-05	229841	ENSMUSG00000045328	6.43505	7.90015	2.54452
9330156P08Rik	RIKEN cDNA 9330156P08 gene	1.58336	0.0164118	5.25857e-05	320141	NA	4.41876	7.84846	2.50031
Fzd1	frizzled class receptor 1	-2.67866	0.0166191	5.3713e-05	14362	ENSMUSG00000044674	10.2792	-7.82509	2.48022
Serpine2	serine (or cysteine) peptidase inhibitor, clade E, member 2	-1.74061	0.0166237	5.50251e-05	20720	ENSMUSG00000026249	13.1372	-7.79857	2.45735
Pdzrn3	PDZ domain containing RING finger 3	-2.91597	0.017374	6.05098e-05	55983	ENSMUSG00000035357	9.40593	-7.69484	2.36712
Slc31a1	solute carrier family 31, member 1	-0.844475	0.017374	6.00918e-05	20529	ENSMUSG00000066150	8.29095	-7.70237	2.37371
Hook2	hook microtubule tethering protein 2	0.840501	0.017402	6.1092e-05	170833	ENSMUSG00000052566	6.23752	7.68444	2.35801
Nipsnap3b	nipsnap homolog 3B	-1.20442	0.0176035	6.22899e-05	66536	ENSMUSG00000015247	9.28904	-7.6634	2.33953
Kif20b	kinesin family member 20B	3.16159	0.0179488	6.40117e-05	240641	ENSMUSG00000024795	5.67152	7.63393	2.31356
Tprgl	transformation related protein 63 regulated like	-1.48471	0.0182328	6.727e-05	67808	ENSMUSG00000029030	10.7758	-7.5805	2.26622
Armh4	armadillo-like helical domain containing 4	-2.91261	0.0182328	6.62029e-05	67419	ENSMUSG00000036242	10.0493	-7.59768	2.28148
Ampd3	adenosine monophosphate deaminase 3	2.26603	0.0182328	6.68692e-05	11717	ENSMUSG00000005686	9.5862	7.58692	2.27192
Pithd1	PITH (C-terminal proteasome-interacting domain of thioredoxin-like) domain containing 1	-1.68817	0.0186447	7.40704e-05	66193	ENSMUSG00000028669	9.23801	-7.4777	2.17418
Filip1	filamin A interacting protein 1	-2.78593	0.0186447	7.4815e-05	70598	ENSMUSG00000034898	7.12578	-7.46709	2.16461
Gjc3	gap junction protein, gamma 3	-3.51077	0.0186447	7.50156e-05	118446	ENSMUSG00000056966	7.04817	-7.46425	2.16204
Cldn34c1	claudin 34C1	0.99979	0.0186447	7.19743e-05	73061	ENSMUSG00000079450	5.52571	7.50823	2.20165
Ly75	lymphocyte antigen 75	2.08338	0.0186447	7.49346e-05	17076	ENSMUSG00000026980	3.37869	7.46539	2.16308
Slc44a1	solute carrier family 44, member 1	-1.78279	0.019123	7.93903e-05	100434	ENSMUSG00000028412	10.0381	-7.40433	2.10773
Fabp7	fatty acid binding protein 7, brain	-4.91899	0.0198927	8.42463e-05	12140	ENSMUSG00000019874	10.1793	-7.34198	2.05073
Thbs2	thrombospondin 2	-5.03989	0.0198927	8.37551e-05	21826	ENSMUSG00000023885	9.89618	-7.3481	2.05635
Terf1	telomeric repeat binding factor 1	1.86774	0.0198959	8.48144e-05	21749	ENSMUSG00000025925	6.37408	7.33495	2.04427
Mknk1	MAP kinase-interacting serine/threonine kinase 1	-0.910783	0.0200538	8.66051e-05	17346	ENSMUSG00000028708	7.50641	-7.31311	2.02419
Grk3	G protein-coupled receptor kinase 3	-2.2944	0.0215739	9.67765e-05	320129	ENSMUSG00000042249	7.5327	-7.19792	1.91724
BB182297	expressed sequence BB182297	1.93434	0.0215739	9.62733e-05	99463	NA	5.25002	7.2033	1.92226
Nmnat1	nicotinamide nucleotide adenylyltransferase 1	-1.14378	0.0217137	9.80084e-05	66454	ENSMUSG00000028992	6.25486	-7.18489	1.90503
Cspg4	chondroitin sulfate proteoglycan 4	-2.42694	0.0219357	0.000101722	121021	ENSMUSG00000032911	10.2808	-7.14668	1.86912
Cyp2j6	cytochrome P450, family 2, subfamily j, polypeptide 6	-3.2809	0.0219357	0.0001039	13110	ENSMUSG00000052914	9.18879	-7.12498	1.84865
Dlat	dihydrolipoamide S-acetyltransferase (E2 component of pyruvate dehydrogenase complex)	0.626628	0.0219357	0.000103895	235339	ENSMUSG00000000168	9.11508	7.12502	1.8487
Fam102a	family with sequence similarity 102, member A	-2.7796	0.0219357	0.000103834	98952	ENSMUSG00000039157	9.01841	-7.12563	1.84927
Mmp15	matrix metallopeptidase 15	-3.45427	0.0219357	0.000100896	17388	ENSMUSG00000031790	9.00178	-7.15504	1.877
Mdm4	transformed mouse 3T3 cell double minute 4	1.88856	0.0219357	0.00010044	17248	ENSMUSG00000054387	7.38973	7.15969	1.88137
Ajap1	adherens junction associated protein 1	-3.66548	0.0220142	0.000104885	230959	ENSMUSG00000039546	8.70415	-7.11533	1.83953
Ccl7	chemokine (C-C motif) ligand 7	2.49442	0.0221286	0.000106663	20306	ENSMUSG00000035373	5.85697	7.09816	1.82327
Rnd1	Rho family GTPase 1	3.14029	0.0221286	0.000106148	223881	ENSMUSG00000054855	5.50453	7.1031	1.82795
Slc35e2	solute carrier family 35, member E2	-1.14997	0.0222417	0.000107828	320541	ENSMUSG00000042202	8.51503	-7.08709	1.81276
Ykt6	YKT6 v-SNARE homolog (S. cerevisiae)	-1.04135	0.0225491	0.000109947	56418	ENSMUSG00000002741	11.1127	-7.06728	1.79393
Vgll4	vestigial like family member 4	-1.42686	0.0229976	0.000113415	232334	ENSMUSG00000030315	9.02207	-7.03576	1.76385
LOC553089	uncharacterized LOC553089	1.01019	0.023154	0.000114831	553089	NA	5.49749	7.02319	1.75183
Sclt1	sodium channel and clathrin linker 1	1.93315	0.0236447	0.000118582	67161	ENSMUSG00000059834	5.25896	6.99071	1.72066
Snip1	Smad nuclear interacting protein 1	-0.947879	0.0244548	0.000123327	76793	ENSMUSG00000050213	8.52278	-6.95123	1.68258
Moxd1	monooxygenase, DBH-like 1	-3.21624	0.024489	0.000126096	59012	ENSMUSG00000020000	12.093	-6.92896	1.66101
Ldlrad3	low density lipoprotein receptor class A domain containing 3	-2.57537	0.024489	0.000128304	241576	ENSMUSG00000048058	9.14285	-6.91159	1.64414
Ubap1	ubiquitin-associated protein 1	-1.21276	0.024489	0.000128806	67123	ENSMUSG00000028437	9.07463	-6.90769	1.64035
3830612M24	uncharacterized protein 3830612M24	-3.01039	0.024489	0.000127561	330635	NA	8.84346	-6.91739	1.64978
Fkbp15	FK506 binding protein 15	-1.26952	0.024489	0.000128957	338355	ENSMUSG00000066151	8.45243	-6.90651	1.6392
Tmem209	transmembrane protein 209	0.857235	0.0247512	0.000131028	72649	ENSMUSG00000029782	8.24295	6.8906	1.62371
Arhgef3	Rho guanine nucleotide exchange factor (GEF) 3	-3.55022	0.0247716	0.000131826	71704	ENSMUSG00000021895	6.73695	-6.88454	1.61781
Lzic	leucine zipper and CTNNBIP1 domain containing	-0.860353	0.0254327	0.000138887	69151	ENSMUSG00000028990	8.22177	-6.83267	1.56702
Ext1	exostoses (multiple) 1	-0.768706	0.0254867	0.000139892	14042	ENSMUSG00000061731	9.07251	-6.82552	1.55999
Uhrf2	ubiquitin-like, containing PHD and RING finger domains 2	1.00436	0.0257936	0.000145729	109113	ENSMUSG00000024817	8.75431	6.78512	1.52015
Gk	glycerol kinase	1.7548	0.0257936	0.000148045	14933	ENSMUSG00000025059	6.78169	6.76958	1.50477
Gm17491	predicted gene, 17491	1.15288	0.0257936	0.00014753	100502938	NA	5.76564	6.77301	1.50817
Gpr153	G protein-coupled receptor 153	-2.91892	0.0259192	0.000149488	100129	ENSMUSG00000042804	7.31444	-6.76003	1.49531
Lrrc8d	leucine rich repeat containing 8D	-1.49466	0.0260224	0.000154581	231549	ENSMUSG00000046079	10.0516	-6.72714	1.4626
Palld	palladin, cytoskeletal associated protein	1.86058	0.0260224	0.000151327	72333	ENSMUSG00000058056	9.59785	6.74802	1.48337
Rad50	RAD50 double strand break repair protein	0.841943	0.0260224	0.000155884	19360	ENSMUSG00000020380	7.79616	6.71892	1.4544
Shroom2	shroom family member 2	-2.99461	0.0260224	0.000153259	110380	ENSMUSG00000045180	6.63858	-6.73556	1.47098
Klhdc8a	kelch domain containing 8A	1.64213	0.0260224	0.000154701	213417	ENSMUSG00000042115	5.52881	6.72638	1.46184
Snhg14	small nucleolar RNA host gene 14	2.70975	0.0260224	0.000155262	52480	ENSMUSG00000100826	3.82964	6.72283	1.45831
Kcnmb4	potassium large conductance calcium-activated channel, subfamily M, beta member 4	-3.36539	0.0268551	0.000163844	58802	ENSMUSG00000054934	9.15194	-6.67028	1.40572
Dpy19l3	dpy-19-like 3 (C. elegans)	-0.819145	0.0268613	0.000164651	233115	ENSMUSG00000043671	7.07985	-6.6655	1.40092
2510039O18Rik	RIKEN cDNA 2510039O18 gene	-1.47636	0.02715	0.000167177	77034	ENSMUSG00000044496	9.1531	-6.65069	1.38602
Agrn	agrin	-2.16221	0.0272399	0.000170072	11603	ENSMUSG00000041936	10.6632	-6.63401	1.36922
Elp1	elongator complex protein 1	-0.85273	0.0272529	0.000172662	230233	ENSMUSG00000028431	9.71908	-6.61937	1.35442
Rasl11b	RAS-like, family 11, member B	-2.9695	0.0272529	0.000173126	68939	ENSMUSG00000049907	8.50601	-6.61676	1.35179
Prex1	phosphatidylinositol-3,4,5-trisphosphate-dependent Rac exchange factor 1	-3.04896	0.027471	0.00017752	277360	ENSMUSG00000039621	8.55541	-6.59253	1.32724
Wrap73	WD repeat containing, antisense to Trp73	-1.42319	0.027471	0.000177573	59002	ENSMUSG00000029029	7.75434	-6.59224	1.32695
Ncbp1	nuclear cap binding protein subunit 1	-1.10735	0.02791	0.000181188	433702	ENSMUSG00000028330	9.2168	-6.5728	1.3072
Selenon	selenoprotein N	-1.14844	0.0283267	0.000193364	74777	ENSMUSG00000050989	9.60991	-6.51034	1.24339
Smc1a	structural maintenance of chromosomes 1A	1.03889	0.0283267	0.000191907	24061	ENSMUSG00000041133	9.3865	6.51758	1.25081
Sestd1	SEC14 and spectrin domains 1	1.45152	0.0283267	0.000192705	228071	ENSMUSG00000042272	8.24303	6.51361	1.24674
G2e3	G2/M-phase specific E3 ubiquitin ligase	2.27176	0.0283267	0.000189538	217558	ENSMUSG00000035293	6.47289	6.52949	1.26301
Myo9a	myosin IXa	1.00093	0.0283267	0.000188789	270163	ENSMUSG00000039585	6.44903	6.53328	1.26689
Cip2a	cell proliferation regulating inhibitor of protein phosphatase 2A	2.82063	0.0283267	0.000191534	224171	ENSMUSG00000033031	6.16826	6.51945	1.25273
Mllt3	myeloid/lymphoid or mixed-lineage leukemia; translocated to, 3	-2.30978	0.0283267	0.000190591	70122	ENSMUSG00000028496	6.12714	-6.52417	1.25757
Slc35b1	solute carrier family 35, member B1	-0.648144	0.0284445	0.000194961	110172	ENSMUSG00000020873	10.4822	-6.50247	1.23531
Lims2	LIM and senescent cell antigen like domains 2	-2.90252	0.0284548	0.000196385	225341	ENSMUSG00000024395	8.77431	-6.49552	1.22817
Tesk1	testis specific protein kinase 1	-1.06418	0.0285705	0.000198213	21754	ENSMUSG00000028458	7.9137	-6.48667	1.21907
Fos	FBJ osteosarcoma oncogene	-3.32485	0.0286573	0.000199613	14281	ENSMUSG00000021250	9.40819	-6.47995	1.21215
Cast	calpastatin	1.52664	0.0287998	0.000202223	12380	ENSMUSG00000021585	8.88672	6.46757	1.19938
Phf13	PHD finger protein 13	-1.05163	0.0287998	0.000201811	230936	ENSMUSG00000047777	8.23709	-6.46951	1.20139
Dusp6	dual specificity phosphatase 6	-1.1009	0.0289455	0.000207161	67603	ENSMUSG00000019960	12.4216	-6.44462	1.17567
Ncald	neurocalcin delta	-1.93298	0.0289455	0.000207711	52589	ENSMUSG00000051359	8.68541	-6.4421	1.17306
Fer	fer (fms/fps related) protein kinase	1.23802	0.0289455	0.000206643	14158	ENSMUSG00000000127	7.88107	6.447	1.17813
Plcl1	phospholipase C-like 1	2.51098	0.0289455	0.000208073	227120	ENSMUSG00000038349	3.68253	6.44045	1.17135
Serpine1	serine (or cysteine) peptidase inhibitor, clade E, member 1	2.13146	0.0295154	0.000214637	18787	ENSMUSG00000037411	6.61349	6.411	1.1408
Dennd5b	DENN/MADD domain containing 5B	2.04699	0.0296669	0.000218581	320560	ENSMUSG00000030313	6.07878	6.39378	1.12287
Cmpk1	cytidine monophosphate (UMP-CMP) kinase 1	-0.928202	0.0299063	0.000226929	66588	ENSMUSG00000028719	10.7505	-6.35844	1.08596
Fam32a	family with sequence similarity 32, member A	-1.45555	0.0299063	0.000232478	67922	ENSMUSG00000003039	9.97576	-6.33574	1.06215
Rer1	retention in endoplasmic reticulum sorting receptor 1	-1.16458	0.0299063	0.000231154	67830	ENSMUSG00000029048	9.81172	-6.3411	1.06778
Eva1b	eva-1 homolog B (C. elegans)	-2.5761	0.0299063	0.000228695	230752	ENSMUSG00000050212	8.779	-6.35115	1.07832
Nsmaf	neutral sphingomyelinase (N-SMase) activation associated factor	-1.26887	0.0299063	0.000229271	18201	ENSMUSG00000028245	7.45994	-6.34879	1.07584
Efna5	ephrin A5	-3.05917	0.0299063	0.000228506	13640	ENSMUSG00000048915	7.44189	-6.35193	1.07914
4933412E12Rik	RIKEN cDNA 4933412E12 gene	1.48074	0.0299063	0.000229912	71086	ENSMUSG00000112627	6.39028	6.34616	1.07309
C81615	expressed sequence C81615	0.897022	0.0299063	0.000227093	97548	NA	4.57424	6.35776	1.08525
Sulf2	sulfatase 2	-1.51724	0.0300987	0.000235651	72043	ENSMUSG00000006800	10.7861	-6.32302	1.04879
Zfp40	zinc finger protein 40	2.05373	0.0309508	0.000244046	22700	ENSMUSG00000002617	4.66394	6.29027	1.01426
Myorg	myogenesis regulating glycosidase (putative)	-1.72777	0.0310002	0.000245455	329828	ENSMUSG00000046312	6.10578	-6.2849	1.00858
Trim62	tripartite motif-containing 62	-2.68839	0.0312681	0.000249162	67525	ENSMUSG00000041000	6.41572	-6.27092	0.993781
Sfmbt1	Scm-like with four mbt domains 1	1.21178	0.0313093	0.000252205	54650	ENSMUSG00000006527	6.75276	6.25961	0.981796
Tnfrsf21	tumor necrosis factor receptor superfamily, member 21	-2.4762	0.0313803	0.000255667	94185	ENSMUSG00000023915	8.6641	-6.24693	0.968331
Eif4g3	eukaryotic translation initiation factor 4 gamma, 3	-0.821639	0.0316287	0.000259085	230861	ENSMUSG00000028760	9.19666	-6.2346	0.955213
A330049N07Rik	RIKEN cDNA A330049N07 gene	-1.53626	0.0317213	0.000261098	327768	ENSMUSG00000111994	5.93623	-6.22742	0.947568
Mki67	antigen identified by monoclonal antibody Ki 67	2.69837	0.0318405	0.000267009	17345	ENSMUSG00000031004	8.79723	6.20669	0.925441
Calhm5	calcium homeostasis modulator family member 5	1.86921	0.0318405	0.000263687	103511	ENSMUSG00000049872	6.43199	6.21827	0.937814
Vcp	valosin containing protein	-0.735743	0.0318967	0.000271659	269523	ENSMUSG00000028452	12.0705	-6.19073	0.908368
Cmtm5	CKLF-like MARVEL transmembrane domain containing 5	-3.83412	0.0318967	0.000278478	67272	ENSMUSG00000040759	9.97387	-6.16786	0.883848
Plod1	procollagen-lysine, 2-oxoglutarate 5-dioxygenase 1	-2.07774	0.0318967	0.000275703	18822	ENSMUSG00000019055	9.79055	-6.17709	0.893754
Rpp25l	ribonuclease P/MRP 25 subunit-like	-1.38692	0.0318967	0.000279629	69961	ENSMUSG00000036114	9.14292	-6.16406	0.879764
Nfx1	nuclear transcription factor, X-box binding 1	-0.813083	0.0318967	0.000269567	74164	ENSMUSG00000028423	8.98798	-6.19787	0.916015
Trim32	tripartite motif-containing 32	-1.97756	0.0318967	0.000278017	69807	ENSMUSG00000051675	8.87694	-6.16939	0.885485
Cep192	centrosomal protein 192	1.775	0.0318967	0.000279828	70799	ENSMUSG00000024542	7.05743	6.16341	0.879061
Cntln	centlein, centrosomal protein	1.42248	0.0318967	0.000274389	338349	ENSMUSG00000038070	6.80737	6.1815	0.89848
Mastl	microtubule associated serine/threonine kinase-like	2.1072	0.0318967	0.000273956	67121	ENSMUSG00000026779	6.79449	6.18296	0.900044
Gm26688	predicted gene, 26688	-0.988637	0.0318967	0.000283869	102633805	ENSMUSG00000097752	5.59591	-6.15022	0.864872
Dffb	DNA fragmentation factor, beta subunit	-1.17092	0.0318967	0.000284282	13368	ENSMUSG00000029027	5.37799	-6.14888	0.863433
Pgm5	phosphoglucomutase 5	4.16423	0.0318967	0.000281046	226041	ENSMUSG00000041731	4.62071	6.15941	0.874765
Tspan7	tetraspanin 7	-1.79976	0.0322286	0.000288244	21912	ENSMUSG00000058254	10.7085	-6.13617	0.849731
Alg2	asparagine-linked glycosylation 2 (alpha-1,3-mannosyltransferase)	-1.09501	0.0335322	0.000301609	56737	ENSMUSG00000039740	8.03517	-6.09466	0.804837
C80998	expressed sequence C80998	0.949968	0.0335322	0.000303565	97819	NA	5.59639	6.08876	0.79843
Tnik	TRAF2 and NCK interacting kinase	-3.10763	0.0335956	0.000306087	665113	ENSMUSG00000027692	8.14493	-6.08121	0.790231
Pdlim4	PDZ and LIM domain 4	-2.804	0.033686	0.000313616	30794	ENSMUSG00000020388	11.8742	-6.05907	0.766137
Il1rap	interleukin 1 receptor accessory protein	-1.52515	0.033686	0.000308361	16180	ENSMUSG00000022514	10.2834	-6.07446	0.782893
Ppp1r14c	protein phosphatase 1, regulatory inhibitor subunit 14C	-2.32856	0.033686	0.000308884	76142	ENSMUSG00000040653	9.314	-6.07292	0.781213
Megf9	multiple EGF-like-domains 9	-2.24795	0.033686	0.000318136	230316	ENSMUSG00000039270	9.19395	-6.04606	0.751947
Ift20	intraflagellar transport 20	-0.774739	0.033686	0.000318173	55978	ENSMUSG00000001105	8.98254	-6.04596	0.751831
Nsun4	NOL1/NOP2/Sun domain family, member 4	-1.09422	0.033686	0.000317012	72181	ENSMUSG00000028706	7.68861	-6.04928	0.755456
Mkln1os	muskelin 1, intracellular mediator containing kelch motifs, opposite strand	-0.876994	0.033686	0.000317902	100503869	ENSMUSG00000086212	5.05914	-6.04673	0.752674
Syf2	SYF2 homolog, RNA splicing factor (S. cerevisiae)	-1.29054	0.0338054	0.000320332	68592	ENSMUSG00000028821	9.41139	-6.03981	0.745123
Smim8	small integral membrane protein 8	-1.07237	0.0338054	0.000326212	66291	ENSMUSG00000028295	8.87	-6.02331	0.727075
Ing3	inhibitor of growth family, member 3	-0.819922	0.0338054	0.000323576	71777	ENSMUSG00000029670	8.43296	-6.03067	0.735124
Pnlip	pancreatic lipase	-4.26281	0.0338054	0.000321578	69060	ENSMUSG00000046008	8.32277	-6.03629	0.741269
B3galt5	UDP-Gal:betaGlcNAc beta 1,3-galactosyltransferase, polypeptide 5	-2.28899	0.0338054	0.000325696	93961	ENSMUSG00000074892	8.04208	-6.02475	0.728644
Kif18a	kinesin family member 18A	2.37141	0.0338054	0.000323764	228421	ENSMUSG00000027115	6.05656	6.03014	0.734548
Nexn	nexilin	3.96872	0.0338656	0.000328361	68810	ENSMUSG00000039103	5.81344	6.01736	0.720555
Szrd1	SUZ RNA binding domain containing 1	-1.0091	0.0347165	0.000338546	213491	ENSMUSG00000040842	9.02625	-5.98974	0.690229
Cdc42ep5	CDC42 effector protein (Rho GTPase binding) 5	-2.97958	0.0347165	0.000338387	58804	ENSMUSG00000063838	7.93577	-5.99017	0.690696
Chl1	cell adhesion molecule L1-like	-1.63203	0.0347628	0.000339966	12661	ENSMUSG00000030077	10.7163	-5.98597	0.686072
Vgf	VGF nerve growth factor inducible	1.63174	0.0349475	0.000342747	381677	ENSMUSG00000037428	5.70794	5.97862	0.677981
Smap2	small ArfGAP 2	-0.985131	0.0350333	0.000344564	69780	ENSMUSG00000032870	7.51695	-5.97385	0.672728
Gfap	glial fibrillary acidic protein	-3.46989	0.0354705	0.000350841	14580	ENSMUSG00000020932	8.02571	-5.9576	0.654791
Limk1	LIM-domain containing, protein kinase	-1.32169	0.0359306	0.000356393	16885	ENSMUSG00000029674	7.64725	-5.94349	0.639186
Plekho1	pleckstrin homology domain containing, family O member 1	-2.96597	0.0360853	0.000363077	67220	ENSMUSG00000015745	9.40366	-5.92681	0.620713
Lrrc47	leucine rich repeat containing 47	-0.988209	0.0360853	0.000361526	72946	ENSMUSG00000029028	9.36491	-5.93065	0.62497
Aspm	abnormal spindle microtubule assembly	2.39469	0.0361564	0.000366692	12316	ENSMUSG00000033952	7.74554	5.91794	0.610862
Lmo4	LIM domain only 4	-2.0895	0.0363495	0.000373493	16911	ENSMUSG00000028266	12.0705	-5.9015	0.592581
Plp1	proteolipid protein (myelin) 1	-2.38611	0.0363495	0.000378778	18823	ENSMUSG00000031425	11.9415	-5.88895	0.578602
Retreg1	reticulophagy regulator 1	-2.3245	0.0363495	0.000378579	66270	ENSMUSG00000022270	10.2845	-5.88942	0.579123
Ss18l2	SS18, nBAF chromatin remodeling complex subunit like 2	-1.21235	0.0363495	0.000378391	26901	ENSMUSG00000032526	10.2796	-5.88986	0.579617
Ppp3cb	protein phosphatase 3, catalytic subunit, beta isoform	0.752467	0.0363495	0.00037203	19056	ENSMUSG00000021816	10.2383	5.90501	0.596487
Sema3b	sema domain, immunoglobulin domain (Ig), short basic domain, secreted, (semaphorin) 3B	-2.11984	0.0363495	0.000377567	20347	ENSMUSG00000057969	9.96267	-5.89181	0.581787
Arhgap24	Rho GTPase activating protein 24	-2.77757	0.0363495	0.00037079	231532	ENSMUSG00000057315	8.65704	-5.90799	0.599808
Lratd2	LRAT domain containing 1	-2.37575	0.0363495	0.000377125	399603	ENSMUSG00000072568	6.59485	-5.89285	0.582953
Cep295	centrosomal protein 295	1.51973	0.0363495	0.00037782	319675	ENSMUSG00000046111	4.1288	5.89121	0.581121
Atp6v1g1	ATPase, H+ transporting, lysosomal V1 subunit G1	-0.872001	0.0365194	0.000381566	66290	ENSMUSG00000039105	11.918	-5.8824	0.571303
Idh3a	isocitrate dehydrogenase 3 (NAD+) alpha	1.03411	0.036954	0.000387968	67834	ENSMUSG00000032279	10.4297	5.86758	0.554742
Adora2b	adenosine A2b receptor	1.7337	0.036954	0.000388166	11541	ENSMUSG00000018500	5.62532	5.86712	0.554233
Prickle2	prickle planar cell polarity protein 2	-2.20932	0.037195	0.000393806	243548	ENSMUSG00000030020	9.68067	-5.85429	0.53987
Sgo2a	shugoshin 2A	2.67736	0.0372774	0.000395717	68549	ENSMUSG00000026039	7.48346	5.84999	0.535051
Cep104	centrosomal protein 104	-0.808093	0.0377332	0.000402515	230967	ENSMUSG00000039523	8.64135	-5.83486	0.518085
Lyrm2	LYR motif containing 2	-0.712529	0.0377369	0.000403749	108755	ENSMUSG00000045854	8.1027	-5.83215	0.515036
Pex10	peroxisomal biogenesis factor 10	-1.45024	0.037814	0.000407735	668173	ENSMUSG00000029047	6.90831	-5.82344	0.505248
Stk32a	serine/threonine kinase 32A	-3.02597	0.0384339	0.00041549	269019	ENSMUSG00000039954	6.53836	-5.80677	0.486475
Smc4	structural maintenance of chromosomes 4	2.62638	0.038494	0.000417793	70099	ENSMUSG00000034349	9.15888	5.80188	0.480964
Ppp1r1a	protein phosphatase 1, regulatory inhibitor subunit 1A	0.652464	0.0391292	0.000430638	58200	ENSMUSG00000022490	6.00108	5.77516	0.450773
Gm20199	predicted gene, 20199	0.744867	0.0397786	0.000441382	100504377	NA	4.18861	5.75348	0.426194
BC064078	cDNA sequence BC064078	-2.19527	0.0398565	0.000446416	408064	NA	8.65654	-5.74352	0.414879
Lpp	LIM domain containing preferred translocation partner in lipoma	1.8327	0.03996	0.000455298	210126	ENSMUSG00000033306	9.37041	5.72624	0.395217
Txlna	taxilin alpha	-1.15116	0.03996	0.000455356	109658	ENSMUSG00000053841	7.95674	-5.72613	0.395089
Frmd4b	FERM domain containing 4B	-1.8961	0.03996	0.000455369	232288	ENSMUSG00000030064	5.4411	-5.7261	0.395061
Arhgap31	Rho GTPase activating protein 31	-1.80938	0.0400551	0.000462033	12549	ENSMUSG00000022799	10.05	-5.71338	0.380557
Gm19816	predicted gene, 19816	0.829272	0.0400551	0.000461154	100503654	NA	3.47802	5.71505	0.382458
Tmc6	transmembrane channel-like gene family 6	-2.07825	0.0401554	0.000464308	217353	ENSMUSG00000025572	9.27148	-5.70909	0.375653
Tmem108	transmembrane protein 108	-2.13058	0.0404409	0.000472116	81907	ENSMUSG00000042757	6.6427	-5.69452	0.359
Entpd7	ectonucleoside triphosphate diphosphohydrolase 7	-1.20659	0.0404409	0.000471748	93685	ENSMUSG00000025192	6.53658	-5.6952	0.35978
Jade1	jade family PHD finger 1	2.00479	0.0404499	0.000474131	269424	ENSMUSG00000025764	8.74569	5.6908	0.354746
Endod1	endonuclease domain containing 1	-1.74697	0.0405401	0.00047832	71946	ENSMUSG00000037419	8.91419	-5.68313	0.345959
Limd1	LIM domains containing 1	-2.40237	0.0405759	0.000481329	29806	ENSMUSG00000025239	11.3776	-5.67766	0.339695
Ifnar1	interferon (alpha and beta) receptor 1	-0.824202	0.0405759	0.000481607	15975	ENSMUSG00000022967	8.78033	-5.67716	0.339119
Dock1	dedicator of cytokinesis 1	-1.00007	0.0405949	0.000485225	330662	ENSMUSG00000058325	10.6835	-5.67064	0.331641
Noct	nocturnin	1.64819	0.0405949	0.000484914	12457	ENSMUSG00000023087	7.4136	5.6712	0.332282
Sapcd1	suppressor APC domain containing 1	1.13577	0.0406038	0.000486462	78376	ENSMUSG00000036185	5.5783	5.66843	0.329095
Mb21d2	Mab-21 domain containing 2	-2.47307	0.0419029	0.000504362	239796	ENSMUSG00000051065	8.44729	-5.63703	0.292979
Cryl1	crystallin, lambda 1	-2.53745	0.0420478	0.000508449	68631	ENSMUSG00000021947	9.9422	-5.63004	0.28491
Arhgap39	Rho GTPase activating protein 39	-2.39968	0.0426174	0.000521273	223666	ENSMUSG00000033697	7.93858	-5.60848	0.259999
Lekr1	leucine, glutamate and lysine rich 1	-0.698401	0.0426174	0.00051898	624866	ENSMUSG00000074579	3.93041	-5.61229	0.26441
Clta	clathrin, light polypeptide (Lca)	-0.607157	0.0428189	0.000528123	12757	ENSMUSG00000028478	12.3271	-5.5972	0.24694
Syde2	synapse defective 1, Rho GTPase, homolog 2 (C. elegans)	1.42148	0.0428189	0.000532267	214804	ENSMUSG00000036863	7.57838	5.59046	0.239119
A630072M18Rik	RIKEN cDNA A630072M18 gene	-2.24609	0.043027	0.000538272	320770	ENSMUSG00000101013	6.54324	-5.58079	0.227894
Pum1	pumilio RNA-binding family member 1	-1.0797	0.0430815	0.000540155	80912	NA	8.07409	-5.57778	0.224399
Ddost	dolichyl-di-phosphooligosaccharide-protein glycotransferase	-0.901785	0.0432853	0.000549596	13200	ENSMUSG00000028757	11.7178	-5.56287	0.207056
Tpm1	tropomyosin 1, alpha	1.32364	0.0432853	0.000557243	22003	ENSMUSG00000032366	11.705	5.551	0.193222
Limch1	LIM and calponin homology domains 1	-2.22777	0.0432853	0.00056009	77569	ENSMUSG00000037736	9.26057	-5.54662	0.188119
Hint2	histidine triad nucleotide binding protein 2	-0.926785	0.0432853	0.000545547	68917	ENSMUSG00000028470	8.60029	-5.56923	0.214457
Dcaf12	DDB1 and CUL4 associated factor 12	-0.924362	0.0432853	0.000552528	68970	ENSMUSG00000028436	8.31101	-5.55829	0.201728
Atad2	ATPase family, AAA domain containing 2	1.95943	0.0432853	0.000547151	70472	NA	8.2653	5.5667	0.211519
Rasal2	RAS protein activator like 2	1.26638	0.0432853	0.000556232	226525	ENSMUSG00000070565	6.13992	5.55255	0.195039
Cadm2	cell adhesion molecule 2	-1.17739	0.0432853	0.000557036	239857	ENSMUSG00000064115	3.19061	-5.55131	0.193593
Cnp	2',3'-cyclic nucleotide 3' phosphodiesterase	-2.53923	0.0435379	0.000571853	12799	ENSMUSG00000006782	9.60684	-5.5288	0.167304
Cdk11b	cyclin-dependent kinase 11B	-0.600267	0.0436842	0.000576016	12537	ENSMUSG00000029062	9.06012	-5.52259	0.160037
Nfu1	NFU1 iron-sulfur cluster scaffold	1.00759	0.0437264	0.000579915	56748	ENSMUSG00000029993	10.206	5.51682	0.153279
5830443J22Rik	RIKEN cDNA 5830443J22 gene	1.44705	0.04378	0.000581846	76056	NA	4.84455	5.51397	0.149948
Nr4a1	nuclear receptor subfamily 4, group A, member 1	-2.21144	0.0438823	0.00058932	15370	ENSMUSG00000023034	10.3994	-5.50307	0.137161
Zfp182	zinc finger protein 182	0.855496	0.0438823	0.000588532	319535	ENSMUSG00000054737	4.56706	5.50421	0.138501
Ube2r2	ubiquitin-conjugating enzyme E2R 2	-0.831961	0.0441753	0.000600639	67615	ENSMUSG00000036241	10.0289	-5.48684	0.118094
Arid1a	AT rich interactive domain 1A (SWI-like)	-0.946712	0.0441753	0.00059982	93760	ENSMUSG00000007880	10.0021	-5.488	0.119462
Spats2l	spermatogenesis associated, serine-rich 2-like	-2.28091	0.0441753	0.000596301	67198	ENSMUSG00000038305	7.71	-5.49302	0.125359
Fam217b	family with sequence similarity 217, member B	2.24726	0.0441753	0.00059914	71532	ENSMUSG00000070476	7.45926	5.48897	0.120599
Diaph3	diaphanous related formin 3	1.52341	0.0441753	0.000595136	56419	ENSMUSG00000022021	6.5571	5.49469	0.127319
Cyp3a13	cytochrome P450, family 3, subfamily a, polypeptide 13	-0.980849	0.0445068	0.000607627	13113	ENSMUSG00000029727	4.36732	-5.47698	0.106499
Trappc3	trafficking protein particle complex 3	-0.911482	0.0446632	0.000611006	27096	ENSMUSG00000028847	9.78232	-5.47226	0.10094
Ube2j2	ubiquitin-conjugating enzyme E2J 2	-0.963306	0.0446954	0.000622211	140499	ENSMUSG00000023286	10.2585	-5.45681	0.0827189
Fam102b	family with sequence similarity 102, member B	1.76227	0.0446954	0.000621739	329739	ENSMUSG00000040339	8.41657	5.45746	0.0834789
Gstk1	glutathione S-transferase kappa 1	-2.73821	0.0446954	0.000623623	76263	ENSMUSG00000029864	7.93007	-5.45489	0.080445
Irak1bp1	interleukin-1 receptor-associated kinase 1 binding protein 1	0.900952	0.0446954	0.000620095	65099	ENSMUSG00000032251	7.81743	5.45971	0.0861346
Dcbld2	discoidin, CUB and LCCL domain containing 2	0.741879	0.0446954	0.000614788	73379	ENSMUSG00000035107	7.17467	5.46701	0.0947525
Snx1	sorting nexin 1	-2.11088	0.0451199	0.000632061	56440	ENSMUSG00000032382	11.2546	-5.44348	0.066966
Hip1	huntingtin interacting protein 1	-1.41373	0.0451356	0.000636435	215114	ENSMUSG00000039959	10.0317	-5.43763	0.0600492
Matn4	matrilin 4	-2.93507	0.0451356	0.000638848	17183	ENSMUSG00000016995	8.03958	-5.43443	0.0562519
Clybl	citrate lyase beta like	1.80659	0.0454092	0.000644348	69634	ENSMUSG00000025545	7.60105	5.42717	0.0476518
Bcar3	breast cancer anti-estrogen resistance 3	-2.45314	0.0454412	0.000646971	29815	ENSMUSG00000028121	8.15015	-5.42373	0.0435761
Tmem50a	transmembrane protein 50A	-1.07193	0.0455289	0.000654548	71817	ENSMUSG00000028822	11.7973	-5.41388	0.0318925
Ptpn13	protein tyrosine phosphatase, non-receptor type 13	-2.06519	0.0455289	0.000654563	19249	ENSMUSG00000034573	10.1258	-5.41386	0.0318698
Ckap5	cytoskeleton associated protein 5	1.87972	0.0455289	0.000654543	75786	ENSMUSG00000040549	8.14343	5.41389	0.0319007
Slc18a2	solute carrier family 18 (vesicular monoamine), member 2	1.7887	0.0455289	0.000651127	214084	ENSMUSG00000025094	4.10012	5.41831	0.0371508
Ocrl	OCRL, inositol polyphosphate-5-phosphatase	0.720273	0.0455669	0.000657649	320634	ENSMUSG00000001173	7.19557	5.40989	0.02715
Frmd6	FERM domain containing 6	-1.85454	0.0461264	0.000672149	319710	ENSMUSG00000048285	10.9358	-5.39148	0.00525994
Sema4c	sema domain, immunoglobulin domain (Ig), transmembrane domain (TM) and short cytoplasmic domain, (semaphorin) 4C	-2.68655	0.0465838	0.000687767	20353	ENSMUSG00000026121	10.1029	-5.37214	-0.0178019
Adam12	a disintegrin and metallopeptidase domain 12 (meltrin alpha)	-3.74226	0.0465838	0.000681829	11489	ENSMUSG00000054555	9.16488	-5.37944	-0.00909454
6330403L08Rik	RIKEN cDNA 6330403L08 gene	-1.10492	0.0465838	0.000686058	70744	NA	7.51321	-5.37423	-0.0153038
Kcnk5	potassium channel, subfamily K, member 5	-2.45969	0.0467863	0.000692194	16529	ENSMUSG00000023243	7.42976	-5.36674	-0.0242442
AI428898	expressed sequence AI428898	-1.16002	0.0468617	0.000694614	100115	NA	4.71752	-5.36381	-0.0277498
Lrp12	low density lipoprotein-related protein 12	-1.35436	0.047278	0.000704737	239393	ENSMUSG00000022305	9.09223	-5.35166	-0.0422812
Sec61a1	Sec61 alpha 1 subunit (S. cerevisiae)	-0.848609	0.0473179	0.000706651	53421	ENSMUSG00000030082	11.9283	-5.34938	-0.0450054
Eef1akmt2	EEF1A lysine methyltransferase 2	1.16932	0.047433	0.0007136	72096	ENSMUSG00000030960	7.91149	5.34118	-0.0548356
Plekhg1	pleckstrin homology domain containing, family G (with RhoGef domain) member 1	-3.08917	0.047433	0.000712286	213783	ENSMUSG00000040624	7.88226	-5.34272	-0.0529846
Cd200	CD200 antigen	-2.76193	0.0477818	0.000726876	17470	ENSMUSG00000022661	11.3333	-5.32574	-0.0733563
Cmtm4	CKLF-like MARVEL transmembrane domain containing 4	0.918613	0.0477818	0.00072801	97487	ENSMUSG00000096188	9.12366	5.32444	-0.0749225
Pcyt2	phosphate cytidylyltransferase 2, ethanolamine	-0.826648	0.0477818	0.000729282	68671	ENSMUSG00000025137	7.16924	-5.32297	-0.0766778
C130075A20Rik	RIKEN cDNA C130075A20 gene	1.0233	0.0483533	0.000742322	320395	NA	5.0733	5.30816	-0.094488
Tafa5	TAFA chemokine like family member 5	-3.45856	0.0484001	0.000744389	106014	ENSMUSG00000054863	8.9437	-5.30584	-0.0972838
Sorcs2	sortilin-related VPS10 domain containing receptor 2	-2.19869	0.0484644	0.000748078	81840	ENSMUSG00000029093	9.44156	-5.30172	-0.102253
Notch1	notch 1	-1.73963	0.0485677	0.000766327	18128	ENSMUSG00000026923	10.6452	-5.28163	-0.126484
Kdm1a	lysine (K)-specific demethylase 1A	-0.898787	0.0485677	0.000772914	99982	ENSMUSG00000036940	10.3105	-5.27451	-0.13509
Fopnl	Fgfr1op N-terminal like	0.570142	0.0485677	0.000777605	66086	ENSMUSG00000022677	10.219	5.26948	-0.141175
Mxd4	Max dimerization protein 4	-2.0624	0.0485677	0.000777014	17122	ENSMUSG00000037235	9.71656	-5.27011	-0.140411
B4galt1	UDP-Gal:betaGlcNAc beta 1,4- galactosyltransferase, polypeptide 1	-0.951	0.0485677	0.000758296	14595	ENSMUSG00000028413	9.58836	-5.2904	-0.115891
Ssh1	slingshot protein phosphatase 1	-0.879613	0.0485677	0.000774152	231637	ENSMUSG00000042121	9.44933	-5.27318	-0.136699
Lpin2	lipin 2	0.657147	0.0485677	0.000756691	64898	ENSMUSG00000024052	8.70963	5.29217	-0.11376
Fbxl7	F-box and leucine-rich repeat protein 7	-2.01396	0.0485677	0.000768548	448987	ENSMUSG00000043556	8.04656	-5.27922	-0.129394
Asb1	ankyrin repeat and SOCS box-containing 1	-0.939307	0.0485677	0.000774581	65247	ENSMUSG00000026311	8.00007	-5.27272	-0.137257
Fgfr1op	Fgfr1 oncogene partner	1.2508	0.0485677	0.000761189	75296	ENSMUSG00000069135	7.86367	5.28723	-0.11972
Ttyh1	tweety family member 1	-3.55025	0.0485677	0.00076483	57776	ENSMUSG00000030428	7.48302	-5.28326	-0.124518
Bub1	BUB1, mitotic checkpoint serine/threonine kinase	2.51949	0.0485677	0.000769011	12235	ENSMUSG00000027379	7.41124	5.27872	-0.13
Focad	focadhesin	-2.30388	0.0485677	0.000751773	230393	ENSMUSG00000038368	7.09878	-5.29761	-0.107206
Gm2137	predicted gene 2137	0.757947	0.0485677	0.000779779	100039284	NA	6.55636	5.26716	-0.143983
Spata1	spermatogenesis associated 1	1.43216	0.0485677	0.000778878	70951	ENSMUSG00000028188	5.52041	5.26812	-0.142821
4930503L19Rik	RIKEN cDNA 4930503L19 gene	1.15357	0.048751	0.000787819	269033	ENSMUSG00000044906	7.0206	5.25864	-0.1543
Chd7	chromodomain helicase DNA binding protein 7	-1.54317	0.048972	0.000794119	320790	ENSMUSG00000041235	6.98068	-5.25202	-0.162312
Ttk	Ttk protein kinase	2.30825	0.048972	0.000793972	22137	ENSMUSG00000038379	6.34592	5.25218	-0.162126
Pxn	paxillin	-1.08246	0.0490906	0.000808109	19303	ENSMUSG00000029528	11.5514	-5.23755	-0.179881
Vamp3	vesicle-associated membrane protein 3	-0.760633	0.0490906	0.000813753	22319	ENSMUSG00000028955	10.9741	-5.23179	-0.186884
Camk2b	calcium/calmodulin-dependent protein kinase II, beta	-4.14874	0.0490906	0.000811113	12323	ENSMUSG00000057897	8.99681	-5.23448	-0.183615
Triap1	TP53 regulated inhibitor of apoptosis 1	-0.674919	0.0490906	0.000801068	69076	ENSMUSG00000029535	8.74772	-5.2448	-0.171076
Sox6	SRY (sex determining region Y)-box 6	-3.05994	0.0490906	0.000810462	20679	ENSMUSG00000051910	8.52969	-5.23514	-0.182807
Cyp2j9	cytochrome P450, family 2, subfamily j, polypeptide 9	-4.28026	0.0490906	0.000816558	74519	ENSMUSG00000015224	8.50643	-5.22894	-0.190347
Tmem189	transmembrane protein 189	-0.817398	0.0490906	0.000797566	407243	ENSMUSG00000090213	8.2562	-5.24843	-0.166669
Raph1	Ras association (RalGDS/AF-6) and pleckstrin homology domains 1	1.83274	0.0490906	0.000808226	77300	ENSMUSG00000026014	8.16154	5.23743	-0.180027
Prkdc	protein kinase, DNA activated, catalytic polypeptide	0.963706	0.0490906	0.000810608	19090	ENSMUSG00000022672	6.88027	5.23499	-0.182988
Il15ra	interleukin 15 receptor, alpha chain	1.01779	0.0490906	0.000811578	16169	ENSMUSG00000023206	5.35477	5.234	-0.184192
Nox4	NADPH oxidase 4	2.56061	0.0490906	0.000809412	50490	ENSMUSG00000030562	5.01317	5.23621	-0.181502
Carf	calcium response factor	1.10586	0.0494406	0.000826043	241066	ENSMUSG00000026017	6.11926	5.21939	-0.201969
Pltp	phospholipid transfer protein	2.05718	0.0494728	0.00082843	18830	ENSMUSG00000017754	8.59535	5.217	-0.204873
Adm	adrenomedullin	5.22654	0.0494994	0.000830254	11535	ENSMUSG00000030790	6.53608	5.21519	-0.207087
Kdm5c	lysine (K)-specific demethylase 5C	-1.13115	0.0496744	0.000838724	20591	ENSMUSG00000025332	9.1505	-5.2068	-0.217304
Pcdh17	protocadherin 17	-2.70839	0.0496744	0.000837556	219228	ENSMUSG00000035566	4.92208	-5.20796	-0.2159
Nxf2	nuclear RNA export factor 2	0.689661	0.0499188	0.000844242	83454	ENSMUSG00000009941	4.02117	5.20139	-0.223904
Btbd3	BTB (POZ) domain containing 3	-0.918228	0.0501577	0.000856669	228662	ENSMUSG00000062098	10.1263	-5.18935	-0.238615
Ankrd26	ankyrin repeat domain 26	1.64653	0.0501577	0.000852121	232339	ENSMUSG00000007827	6.05656	5.19374	-0.233256
Dzank1	double zinc ribbon and ankyrin repeat domains 1	-2.16702	0.0501577	0.00085507	241688	ENSMUSG00000037259	5.88157	-5.19089	-0.236734
Unc13a	unc-13 homolog A	0.764948	0.05026	0.000859815	382018	ENSMUSG00000034799	5.20578	5.18633	-0.242305
Tram2	translocating chain-associating membrane protein 2	-1.46848	0.0503536	0.000869831	170829	ENSMUSG00000041779	9.74735	-5.1768	-0.253968
Epb41l4b	erythrocyte membrane protein band 4.1 like 4b	-3.23177	0.0503536	0.000873136	54357	ENSMUSG00000028434	9.31892	-5.17368	-0.257787
Urod	uroporphyrinogen decarboxylase	-0.846698	0.0503536	0.000870536	22275	ENSMUSG00000028684	8.80804	-5.17613	-0.254784
Rgp1	RAB6A GEF compex partner 1	-1.15544	0.0503536	0.000863292	242406	ENSMUSG00000028468	8.53907	-5.18301	-0.246369
Rbak	RB-associated KRAB zinc finger	-1.18415	0.0503536	0.000871332	57782	ENSMUSG00000061898	7.70036	-5.17538	-0.255704
Pth2r	parathyroid hormone 2 receptor	-4.73051	0.0503536	0.000875446	213527	ENSMUSG00000025946	7.66186	-5.17151	-0.260448
Fgf13	fibroblast growth factor 13	-3.13745	0.0503536	0.000866336	14168	ENSMUSG00000031137	7.3232	-5.18011	-0.249913
Nadk2	NAD kinase 2, mitochondrial	2.34622	0.0503536	0.000874877	68646	NA	6.91768	5.17205	-0.259793
Brca2	breast cancer 2, early onset	0.956348	0.0503536	0.000868364	12190	ENSMUSG00000041147	6.59431	5.17819	-0.252267
Cdc42	cell division cycle 42	-0.615412	0.0508019	0.000885065	12540	ENSMUSG00000006699	12.2337	-5.16253	-0.271453
Foxd3	forkhead box D3	-3.11343	0.0509476	0.00089571	15221	NA	8.37211	-5.15272	-0.283496
Mapk8ip1	mitogen-activated protein kinase 8 interacting protein 1	-1.3961	0.0509769	0.000898204	19099	ENSMUSG00000027223	7.32413	-5.15044	-0.286296
Hivep3	human immunodeficiency virus type I enhancer binding protein 3	-2.40222	0.0510781	0.000914112	16656	ENSMUSG00000028634	7.77012	-5.13606	-0.303983
Ppic	peptidylprolyl isomerase C	-0.805718	0.0514377	0.000929329	19038	ENSMUSG00000024538	11.247	-5.12255	-0.320619
Scamp2	secretory carrier membrane protein 2	-0.815675	0.0514377	0.000927082	24044	ENSMUSG00000040188	9.20134	-5.12453	-0.318179
Gmeb1	glucocorticoid modulatory element binding protein 1	-1.14721	0.0514644	0.00093204	56809	ENSMUSG00000028901	7.02625	-5.12017	-0.323555
Ier3	immediate early response 3	-0.89813	0.0516459	0.000945399	15937	ENSMUSG00000003541	11.9236	-5.10855	-0.337897
Ube4b	ubiquitination factor E4B	-0.859628	0.0516459	0.000938035	63958	ENSMUSG00000028960	8.64181	-5.11494	-0.330016
Deptor	DEP domain containing MTOR-interacting protein	-1.62895	0.0516459	0.000942291	97998	ENSMUSG00000022419	8.50301	-5.11124	-0.334578
Gse1	genetic suppressor element 1, coiled-coil protein	-1.37444	0.0516459	0.00094356	382034	ENSMUSG00000031822	7.95071	-5.11014	-0.335934
Synm	synemin, intermediate filament protein	-2.04671	0.0516459	0.000943206	233335	ENSMUSG00000030554	5.7742	-5.11045	-0.335556
Agps	alkylglycerone phosphate synthase	0.733651	0.0516694	0.000947269	228061	ENSMUSG00000042410	8.39782	5.10694	-0.339889
Fnta	farnesyltransferase, CAAX box, alpha	-0.730008	0.0516756	0.000948822	14272	ENSMUSG00000015994	11.9779	-5.1056	-0.341541
Ctnnbip1	catenin beta interacting protein 1	-1.85396	0.0518281	0.000955955	67087	ENSMUSG00000028988	8.00819	-5.0995	-0.34909
Akr1a1	aldo-keto reductase family 1, member A1 (aldehyde reductase)	-0.649401	0.0519511	0.000982714	58810	ENSMUSG00000028692	13.4496	-5.07702	-0.376922
Afap1l2	actin filament associated protein 1-like 2	-2.18986	0.0519511	0.000968295	226250	ENSMUSG00000025083	11.399	-5.08905	-0.362019
Micos10	mitochondrial contact site and cristae organizing system subunit 10	-0.824707	0.0519511	0.00097506	433771	ENSMUSG00000050608	11.0092	-5.08338	-0.369038
Rgmb	repulsive guidance molecule family member B	-1.58329	0.0519511	0.000967856	68799	ENSMUSG00000048027	9.70773	-5.08942	-0.361562
Fez2	fasciculation and elongation protein zeta 2 (zygin II)	1.03467	0.0519511	0.000961138	225020	ENSMUSG00000056121	9.45287	5.09509	-0.35454
Mcc	mutated in colorectal cancers	-2.278	0.0519511	0.000970089	328949	ENSMUSG00000071856	9.33989	-5.08754	-0.363885
Ints11	integrator complex subunit 11	-0.839365	0.0519511	0.000975525	71957	ENSMUSG00000029034	9.29745	-5.08299	-0.369519
Mfn2	mitofusin 2	-0.678957	0.0519511	0.000980663	170731	ENSMUSG00000029020	9.10257	-5.07872	-0.374816
Edn1	endothelin 1	1.63325	0.0519511	0.000974992	13614	ENSMUSG00000021367	5.83138	5.08344	-0.368968
2810404I24Rik	RIKEN cDNA 2810404I24 gene	0.527798	0.0519511	0.000981759	76949	NA	4.59022	5.07781	-0.375942
Inhba	inhibin beta-A	2.3695	0.0520042	0.000988734	16323	ENSMUSG00000041324	8.05602	5.07206	-0.383081
Man1a2	mannosidase, alpha, class 1A, member 2	1.0999	0.0522598	0.000995951	17156	ENSMUSG00000008763	7.83381	5.06615	-0.390415
Csad	cysteine sulfinic acid decarboxylase	-0.931012	0.0523905	0.00100428	246277	ENSMUSG00000023044	8.96446	-5.05939	-0.398815
Styk1	serine/threonine/tyrosine kinase 1	2.12554	0.0523905	0.00100412	243659	ENSMUSG00000032899	5.65799	5.05952	-0.398654
Dnajc18	DnaJ heat shock protein family (Hsp40) member C18	-0.851972	0.0526336	0.00101481	76594	ENSMUSG00000024350	7.96274	-5.05093	-0.40933
Tktl1	transketolase-like 1	0.524474	0.0526336	0.00101442	83553	ENSMUSG00000031397	3.37709	5.05124	-0.408942
Ufc1	ubiquitin-fold modifier conjugating enzyme 1	-0.686651	0.0526808	0.00102145	66155	ENSMUSG00000062963	10.8407	-5.04565	-0.415909
Prelid2	PRELI domain containing 2	1.91503	0.0526808	0.0010215	77619	ENSMUSG00000056671	6.0246	5.0456	-0.415965
A430102J17Rik	RIKEN cDNA A430102J17 gene	1.49773	0.0526808	0.00102282	109200	NA	5.88411	5.04456	-0.41726
Rab31	RAB31, member RAS oncogene family	-0.627534	0.0527112	0.00102841	106572	ENSMUSG00000056515	11.3321	-5.04015	-0.422758
Asgr1	asialoglycoprotein receptor 1	2.79869	0.0527112	0.00102952	11889	ENSMUSG00000020884	5.10734	5.03927	-0.423852
March3	membrane-associated ring finger (C3HC4) 3	-1.48139	0.0527977	0.00103268	320253	ENSMUSG00000032656	8.0387	-5.03679	-0.426943
Snord89	small nucleolar RNA, C/D box 89	1.96189	0.0528699	0.00103557	100217461	ENSMUSG00000077704	3.51956	5.03453	-0.429758
LOC552908	uncharacterized LOC552908	0.753185	0.0530132	0.00104133	552908	NA	3.80771	5.03004	-0.435356
Piga	phosphatidylinositol glycan anchor biosynthesis, class A	0.994787	0.0532607	0.00104767	18700	ENSMUSG00000031381	7.28116	5.02513	-0.441484
Stxbp5	syntaxin binding protein 5 (tomosyn)	1.24743	0.0533599	0.00105374	78808	ENSMUSG00000019790	7.24074	5.02047	-0.447309
A930041H05Rik	RIKEN cDNA A930041H05 gene	0.620456	0.0533599	0.00105855	77834	NA	3.81182	5.01679	-0.451902
Svbp	small vasohibin binding protein	-1.12777	0.0534871	0.00106354	69216	ENSMUSG00000028643	9.75266	-5.01299	-0.456655
Prkab1	protein kinase, AMP-activated, beta 1 non-catalytic subunit	-0.684598	0.0534871	0.00106852	19079	ENSMUSG00000029513	8.46702	-5.00922	-0.461366
Commd9	COMM domain containing 9	-0.705599	0.0534871	0.00106574	76501	ENSMUSG00000027163	8.05014	-5.01133	-0.458735
P3h1	prolyl 3-hydroxylase 1	-1.17125	0.0536791	0.00107385	56401	ENSMUSG00000028641	8.08337	-5.00521	-0.466389
Nck2	non-catalytic region of tyrosine kinase adaptor protein 2	-1.52511	0.0539226	0.00108296	17974	ENSMUSG00000066877	9.8481	-4.9984	-0.474916
Decr1	2,4-dienoyl CoA reductase 1, mitochondrial	-0.797957	0.0539226	0.00108397	67460	ENSMUSG00000028223	9.77378	-4.99765	-0.475853
Foxo1	forkhead box O1	-1.89219	0.0539226	0.00108623	56458	ENSMUSG00000044167	8.95182	-4.99597	-0.47796
Chic2	cysteine-rich hydrophobic domain 2	-0.652454	0.054153	0.00110898	74277	ENSMUSG00000029229	10.642	-4.97929	-0.49888
Jcad	junctional cadherin 5 associated	0.81372	0.054153	0.00110675	240185	ENSMUSG00000033960	9.23643	4.98091	-0.496851
Atp8a1	ATPase, aminophospholipid transporter (APLT), class I, type 8A, member 1	-2.87301	0.054153	0.00110613	11980	ENSMUSG00000037685	8.67141	-4.98136	-0.496282
Exo5	exonuclease 5	-1.0977	0.054153	0.00110341	73172	ENSMUSG00000028629	8.17799	-4.98334	-0.4938
Rcc2	regulator of chromosome condensation 2	-1.79579	0.0541878	0.00112492	108911	ENSMUSG00000040945	9.97615	-4.96782	-0.513288
Rnf215	ring finger protein 215	-0.997408	0.0541878	0.00112346	71673	ENSMUSG00000003581	8.41091	-4.96887	-0.511976
Sox5	SRY (sex determining region Y)-box 5	-2.09741	0.0541878	0.00111617	20678	ENSMUSG00000041540	7.69629	-4.9741	-0.505402
Paqr8	progestin and adipoQ receptor family member VIII	-1.14427	0.0541878	0.00111459	74229	ENSMUSG00000025931	6.56965	-4.97524	-0.50397
Plppr5	phospholipid phosphatase related 5	1.20662	0.0541878	0.00112087	75769	ENSMUSG00000033342	5.23938	4.97072	-0.509646
Fhod3	formin homology 2 domain containing 3	2.51129	0.0541878	0.00112781	225288	ENSMUSG00000034295	5.16586	4.96576	-0.515879
Efr3b	EFR3 homolog B	-3.05798	0.0547029	0.00114615	668212	ENSMUSG00000020658	7.67553	-4.95283	-0.532167
Dag1	dystroglycan 1	-1.57983	0.0549192	0.00116901	13138	ENSMUSG00000039952	12.3622	-4.93701	-0.552113
Lypla2	lysophospholipase 2	-1.39742	0.0549192	0.00116608	26394	ENSMUSG00000028670	9.98836	-4.93902	-0.549578
Nusap1	nucleolar and spindle associated protein 1	1.97554	0.0549192	0.00116975	108907	ENSMUSG00000027306	8.21671	4.9365	-0.552752
Tnfaip6	tumor necrosis factor alpha induced protein 6	-3.40518	0.0549192	0.00116099	21930	ENSMUSG00000053475	7.1619	-4.94252	-0.545156
Vcan	versican	-3.30895	0.0549192	0.00116862	13003	ENSMUSG00000021614	6.97575	-4.93728	-0.551773
Swt1	SWT1 RNA endoribonuclease homolog (S. cerevisiae)	1.0891	0.0554152	0.00118938	66875	ENSMUSG00000052748	6.45648	4.9232	-0.569556
Chka	choline kinase alpha	-0.876174	0.0554742	0.00119323	12660	ENSMUSG00000024843	8.45178	-4.92062	-0.572821
Lrrk1	leucine-rich repeat kinase 1	1.74653	0.05559	0.00120191	233328	ENSMUSG00000015133	8.59161	4.91483	-0.580147
Tcaf2	TRPM8 channel-associated factor 2	-1.31716	0.05559	0.00119836	232748	ENSMUSG00000029851	6.52772	-4.9172	-0.577153
Fam131b	family with sequence similarity 131, member B	0.536479	0.05559	0.00120092	76156	ENSMUSG00000029861	5.50534	4.91549	-0.579314
Spns1	spinster homolog 1	-0.796646	0.0556904	0.00120564	73658	ENSMUSG00000030741	7.92648	-4.91237	-0.583272
Smpdl3a	sphingomyelin phosphodiesterase, acid-like 3A	-2.42045	0.0560251	0.00122019	57319	ENSMUSG00000019872	9.15036	-4.9028	-0.595393
Daglb	diacylglycerol lipase, beta	-1.07327	0.0560251	0.00122069	231871	ENSMUSG00000039206	6.29306	-4.90247	-0.595805
Plekhb1	pleckstrin homology domain containing, family B (evectins) member 1	-3.56041	0.0562376	0.00122767	27276	ENSMUSG00000030701	11.2018	-4.89793	-0.60157
Emc1	ER membrane protein complex subunit 1	-0.564344	0.0562376	0.00122851	230866	ENSMUSG00000078517	9.47309	-4.89738	-0.602262
Arhgap11a	Rho GTPase activating protein 11A	1.90893	0.0562376	0.00123107	228482	ENSMUSG00000041219	9.07308	4.89572	-0.604367
Cep55	centrosomal protein 55	2.43872	0.0563381	0.00123832	74107	ENSMUSG00000024989	8.29323	4.89105	-0.6103
Ccdc134	coiled-coil domain containing 134	-1.28782	0.0567779	0.00125291	76457	ENSMUSG00000068114	7.04897	-4.88174	-0.622134
Aatk	apoptosis-associated tyrosine kinase	-2.60884	0.0572666	0.00126688	11302	ENSMUSG00000025375	9.79406	-4.87292	-0.633344
Cpne8	copine VIII	-1.90103	0.0576019	0.00129195	66871	ENSMUSG00000052560	7.66256	-4.85737	-0.653151
Arhgap32	Rho GTPase activating protein 32	-0.677192	0.0576019	0.00129047	330914	ENSMUSG00000041444	6.06305	-4.85829	-0.651987
P2ry6	pyrimidinergic receptor P2Y, G-protein coupled, 6	1.88023	0.0576019	0.00128775	233571	ENSMUSG00000048779	5.14231	4.85996	-0.649857
Tpd52	tumor protein D52	0.962669	0.0581634	0.00130996	21985	ENSMUSG00000027506	9.64702	4.84641	-0.667142
Iars2	isoleucine-tRNA synthetase 2, mitochondrial	0.688167	0.0581634	0.00131427	381314	ENSMUSG00000026618	8.54798	4.84381	-0.670465
Ablim1	actin-binding LIM protein 1	-2.65727	0.0581634	0.00131153	226251	ENSMUSG00000025085	7.34064	-4.84546	-0.668351
Vmp1	vacuole membrane protein 1	1.17203	0.0581872	0.00131666	75909	ENSMUSG00000018171	10.6319	4.84237	-0.672299
Tmem234	transmembrane protein 234	-0.923525	0.0581872	0.00131939	76799	ENSMUSG00000028797	10.5116	-4.84073	-0.674395
Wdr5b	WD repeat domain 5B	-1.07138	0.05826	0.00132295	69544	ENSMUSG00000034379	6.36239	-4.8386	-0.677118
Ggh	gamma-glutamyl hydrolase	-1.12258	0.0583803	0.00132731	14590	ENSMUSG00000073987	9.19133	-4.836	-0.680443
Bag2	BCL2-associated athanogene 2	1.1114	0.0584428	0.00133036	213539	ENSMUSG00000042215	7.802	4.83418	-0.682764
Pef1	penta-EF hand domain containing 1	-0.799745	0.0585549	0.00133454	67898	ENSMUSG00000028779	9.11514	-4.8317	-0.685937
Fibin	fin bud initiation factor homolog (zebrafish)	-2.85857	0.0587254	0.00135287	67606	ENSMUSG00000074971	9.76091	-4.82092	-0.69973
Tia1	cytotoxic granule-associated RNA binding protein 1	0.94838	0.0587254	0.0013509	21841	ENSMUSG00000071337	8.23302	4.82207	-0.69826
Siglecg	sialic acid binding Ig-like lectin G	2.41282	0.0587254	0.00134994	243958	ENSMUSG00000030468	5.92315	4.82264	-0.697538
E230008J23Rik	RIKEN cDNA E230008J23 gene	2.1406	0.0587254	0.00135934	319683	NA	3.9446	4.81716	-0.704555
Cfap69	cilia and flagella associated protein 69	0.734938	0.0587254	0.00135824	207686	ENSMUSG00000040473	3.66264	4.81779	-0.70374
Fbrsl1	fibrosin-like 1	-0.988562	0.0587801	0.00136424	381668	ENSMUSG00000043323	7.45468	-4.81432	-0.708195
Ptprj	protein tyrosine phosphatase, receptor type, J	-1.60835	0.0592281	0.0013784	19271	ENSMUSG00000025314	9.35968	-4.80618	-0.718636
Acyp2	acylphosphatase 2, muscle type	-1.98196	0.0592281	0.00137717	75572	ENSMUSG00000060923	8.54555	-4.80688	-0.717737
Antxr1	anthrax toxin receptor 1	-1.2403	0.0592599	0.0013918	69538	ENSMUSG00000033420	10.1388	-4.79855	-0.728427
Sspn	sarcospan	0.570174	0.0592599	0.0013864	16651	ENSMUSG00000030255	9.70692	4.80161	-0.724494
Mmp17	matrix metallopeptidase 17	-2.94741	0.0592599	0.00138411	23948	ENSMUSG00000029436	9.2131	-4.80292	-0.722823
Faap20	Fanconi anemia core complex associated protein 20	-0.998669	0.059478	0.00139866	67513	ENSMUSG00000073684	9.38298	-4.79468	-0.733401
Atp9a	ATPase, class II, type 9A	-2.32084	0.0595308	0.00140215	11981	ENSMUSG00000027546	6.82249	-4.79272	-0.735916
Cdc42bpg	CDC42 binding protein kinase gamma (DMPK-like)	-2.62957	0.0599323	0.00141937	240505	NA	7.18348	-4.78312	-0.748263
Setd6	SET domain containing 6	0.831098	0.0601289	0.00142737	66083	ENSMUSG00000031671	7.84155	4.7787	-0.753954
Cdc14a	CDC14 cell division cycle 14A	-1.36222	0.0603433	0.00143414	229776	ENSMUSG00000033502	7.17016	-4.77498	-0.758741
Sat1	spermidine/spermine N1-acetyl transferase 1	-0.99402	0.0603488	0.00146452	20229	ENSMUSG00000025283	11.8958	-4.75854	-0.779949
Tgfbr2	transforming growth factor, beta receptor II	-1.70078	0.0603488	0.00145801	21813	ENSMUSG00000032440	11.5487	-4.76203	-0.775441
S100b	S100 protein, beta polypeptide, neural	-2.09921	0.0603488	0.00143896	20203	ENSMUSG00000033208	11.1641	-4.77235	-0.762134
Psmb2	proteasome (prosome, macropain) subunit, beta type 2	-0.750749	0.0603488	0.00145311	26445	ENSMUSG00000028837	11.0577	-4.76467	-0.772031
S1pr2	sphingosine-1-phosphate receptor 2	-1.39238	0.0603488	0.00146733	14739	ENSMUSG00000043895	10.502	-4.75704	-0.781889
Zcchc17	zinc finger, CCHC domain containing 17	-1.2192	0.0603488	0.00144344	619605	NA	9.04122	-4.76991	-0.765279
Cela1	chymotrypsin-like elastase family, member 1	-2.58168	0.0603488	0.00145418	109901	ENSMUSG00000023031	8.9593	-4.76409	-0.77278
Clstn1	calsyntenin 1	-0.670548	0.0603488	0.00146833	65945	ENSMUSG00000039953	8.95066	-4.7565	-0.782577
Peli1	pellino 1	-1.19294	0.0603488	0.00145482	67245	ENSMUSG00000020134	8.89632	-4.76375	-0.773223
Shroom4	shroom family member 4	-1.22306	0.0603488	0.00146898	208431	ENSMUSG00000068270	8.50698	-4.75616	-0.783023
Zfp536	zinc finger protein 536	-2.58947	0.0603488	0.00146958	243937	ENSMUSG00000043456	8.26117	-4.75583	-0.78344
Uevld	UEV and lactate/malate dehyrogenase domains	1.13746	0.0603488	0.00146139	54122	ENSMUSG00000043262	6.90319	4.76022	-0.77778
Dipk2a	divergent protein kinase domain 2A	2.65604	0.0603488	0.00146203	68861	ENSMUSG00000045414	6.49947	4.75987	-0.778226
D030063E12	uncharacterized protein D030063E12	1.19139	0.0603488	0.00144133	328530	NA	5.26408	4.77106	-0.763797
9030203C11Rik	RIKEN cDNA 9030203C11 gene	1.13531	0.0603488	0.00146063	320854	NA	4.96159	4.76063	-0.777253
Gm7008	predicted gene 7008	-0.686918	0.0603488	0.0014441	629820	ENSMUSG00000035983	4.73472	-4.76955	-0.76574
Lingo2	leucine rich repeat and Ig domain containing 2	0.493239	0.0603488	0.00146662	242384	ENSMUSG00000045083	4.43483	4.75742	-0.781398
Galnt12	polypeptide N-acetylgalactosaminyltransferase 12	-1.46017	0.0603724	0.00147184	230145	ENSMUSG00000039774	4.67065	-4.75463	-0.784993
4833439L19Rik	RIKEN cDNA 4833439L19 gene	-0.640207	0.0603992	0.00147493	97820	ENSMUSG00000025871	10.8968	-4.75299	-0.787117
D2Ertd612e	DNA segment, Chr 2, ERATO Doi 612, expressed	1.2313	0.0604861	0.00147967	51922	NA	5.96184	4.75048	-0.79036
Kalrn	kalirin, RhoGEF kinase	-2.03714	0.0605525	0.00148298	545156	ENSMUSG00000061751	8.16249	-4.74873	-0.792623
Gnb1	guanine nucleotide binding protein (G protein), beta 1	-0.837651	0.0606379	0.00148676	14688	ENSMUSG00000029064	11.1326	-4.74673	-0.795199
Lama4	laminin, alpha 4	-2.10383	0.0608357	0.00149863	16775	ENSMUSG00000019846	10.9842	-4.74051	-0.803246
Eng	endoglin	-0.846473	0.0608357	0.0015049	13805	ENSMUSG00000026814	10.3093	-4.73724	-0.807472
Ptdss1	phosphatidylserine synthase 1	-0.699615	0.0608357	0.00149946	19210	ENSMUSG00000021518	10.0509	-4.74008	-0.803804
Zfp46	zinc finger protein 46	-1.06575	0.0608357	0.00150514	22704	ENSMUSG00000051351	9.91984	-4.73712	-0.807632
Tctex1d2	Tctex1 domain containing 2	1.01481	0.0608357	0.00150687	66061	ENSMUSG00000014075	7.95127	4.73622	-0.808792
Sdccag8	serologically defined colon cancer antigen 8	0.62176	0.0608357	0.0014934	76816	ENSMUSG00000026504	7.18014	4.74325	-0.799707
Gm19966	predicted gene, 19966	1.09176	0.0608357	0.00149556	100503921	NA	4.90444	4.74212	-0.80117
Hck	hemopoietic cell kinase	0.61314	0.0608357	0.0015024	15162	ENSMUSG00000003283	4.87775	4.73854	-0.805789
Map7d1	MAP7 domain containing 1	-0.777946	0.0611132	0.00151772	245877	ENSMUSG00000028849	10.4816	-4.73062	-0.816053
Syvn1	synovial apoptosis inhibitor 1, synoviolin	-0.895141	0.0611132	0.00151885	74126	ENSMUSG00000024807	8.77996	-4.73003	-0.816807
Exosc10	exosome component 10	-0.945234	0.0611803	0.00152716	50912	ENSMUSG00000017264	9.90477	-4.72577	-0.822331
Cwc25	CWC25 spliceosome-associated protein	-0.520903	0.0611803	0.00152528	67480	ENSMUSG00000018541	7.3597	-4.72673	-0.821085
Zbed6	zinc finger, BED type containing 6	1.02687	0.0611803	0.00152733	667118	ENSMUSG00000102049	4.96523	4.72568	-0.822447
Tiam1	T cell lymphoma invasion and metastasis 1	-1.15227	0.0612433	0.00153141	21844	ENSMUSG00000002489	4.85303	-4.7236	-0.825146
Suz12	SUZ12 polycomb repressive complex 2 subunit	1.58397	0.0613669	0.00153796	52615	ENSMUSG00000017548	8.59862	4.72027	-0.829465
D1Ertd228e	DNA segment, Chr 1, ERATO Doi 228, expressed	0.428305	0.0616591	0.00155647	52189	NA	5.33559	4.71094	-0.841571
1700008F19Rik	RIKEN cDNA 1700008F19 gene	-0.757959	0.0616591	0.00155455	75631	NA	5.00706	-4.7119	-0.840325
Rnf113a1	ring finger protein 113A1	0.741009	0.061954	0.00156736	69942	ENSMUSG00000036537	7.39414	4.7055	-0.848633
Wasf2	WAS protein family, member 2	-1.00216	0.0619939	0.0015701	242687	ENSMUSG00000028868	11.7769	-4.70414	-0.8504
Lmod1	leiomodin 1 (smooth muscle)	1.28968	0.0623962	0.00158898	93689	ENSMUSG00000048096	5.60292	4.69483	-0.862501
0610040B10Rik	RIKEN cDNA 0610040B10 gene	-1.26378	0.0629062	0.00160723	67672	ENSMUSG00000089889	4.58872	-4.68595	-0.87406
Pex14	peroxisomal biogenesis factor 14	-0.799368	0.0631238	0.00161806	56273	ENSMUSG00000028975	8.99697	-4.68073	-0.880864
Masp1	mannan-binding lectin serine peptidase 1	2.63973	0.0631238	0.00161731	17174	ENSMUSG00000022887	7.386	4.6811	-0.88039
Hes1	hes family bHLH transcription factor 1	-1.39333	0.063234	0.00162794	15205	ENSMUSG00000022528	9.40274	-4.67601	-0.887022
Myd88	myeloid differentiation primary response gene 88	-1.07536	0.063234	0.00162657	17874	ENSMUSG00000032508	8.28829	-4.67666	-0.886173
Nt5e	5' nucleotidase, ecto	-2.06759	0.063234	0.00162726	23959	ENSMUSG00000032420	7.89165	-4.67633	-0.886604
Zbtb40	zinc finger and BTB domain containing 40	-1.21873	0.063234	0.00162272	230848	ENSMUSG00000060862	7.05382	-4.6785	-0.883775
Abcc1	ATP-binding cassette, sub-family C (CFTR/MRP), member 1	2.54	0.0633654	0.00163882	17250	ENSMUSG00000023088	10.0836	4.67083	-0.893769
Plekha5	pleckstrin homology domain containing, family A member 5	-1.45397	0.0633654	0.00164015	109135	ENSMUSG00000030231	8.97676	-4.67021	-0.89459
D430033H22Rik	RIKEN cDNA D430033H22 gene	0.78696	0.0633654	0.00163326	320461	NA	5.87478	4.67347	-0.890331
Rab11b	RAB11B, member RAS oncogene family	-0.70084	0.0634178	0.00164453	19326	ENSMUSG00000077450	10.0175	-4.66813	-0.897293
Supt6	suppressor of Ty 6	-0.615581	0.0634178	0.00164503	20926	ENSMUSG00000002052	8.27099	-4.6679	-0.897603
Cep162	centrosomal protein 162	1.30072	0.0635509	0.00165203	382090	ENSMUSG00000056919	5.28828	4.66461	-0.901899
Zfp362	zinc finger protein 362	-1.70011	0.0637584	0.00166229	230761	ENSMUSG00000028799	9.49788	-4.6598	-0.908172
Mtor	mechanistic target of rapamycin kinase	-0.930464	0.0637584	0.00166275	56717	ENSMUSG00000028991	8.91892	-4.65959	-0.908451
Ldb3	LIM domain binding 3	2.25634	0.0637789	0.0016675	24131	ENSMUSG00000021798	4.9953	4.65738	-0.91134
Ngfr	nerve growth factor receptor (TNFR superfamily, member 16)	-3.54289	0.0637986	0.00167091	18053	ENSMUSG00000000120	9.40254	-4.6558	-0.913408
Fzd8	frizzled class receptor 8	-0.864159	0.0638567	0.00167421	14370	ENSMUSG00000036904	7.8223	-4.65427	-0.915407
Spry1	sprouty RTK signaling antagonist 1	-1.66827	0.0639235	0.00167774	24063	ENSMUSG00000037211	10.8013	-4.65264	-0.917541
Klk9	kallikrein related-peptidase 9	-1.8193	0.0639581	0.00168044	101533	ENSMUSG00000047884	6.64534	-4.65139	-0.919165
Atl2	atlastin GTPase 2	0.787254	0.0639963	0.00168423	56298	ENSMUSG00000059811	8.96689	4.64965	-0.921447
Grik1	glutamate receptor, ionotropic, kainate 1	-3.49337	0.0639963	0.001685	14805	ENSMUSG00000022935	6.4623	-4.64929	-0.921915
Fam162a	family with sequence similarity 162, member A	1.34631	0.0644002	0.00169923	70186	ENSMUSG00000003955	10.5985	4.64279	-0.930428
Tubb3	tubulin, beta 3 class III	-3.52108	0.0646662	0.00170805	22152	ENSMUSG00000062380	9.30255	-4.63878	-0.935671
Kif2a	kinesin family member 2A	1.27417	0.0647377	0.00171247	16563	ENSMUSG00000021693	8.73824	4.63678	-0.93829
Toe1	target of EGR1, member 1 (nuclear)	-1.33096	0.0650542	0.00173461	68276	ENSMUSG00000028688	8.21414	-4.62686	-0.951302
Mtrf1l	mitochondrial translational release factor 1-like	0.708586	0.0650542	0.00173326	108853	ENSMUSG00000019774	7.55169	4.62746	-0.950515
Lrrcc1	leucine rich repeat and coiled-coil domain containing 1	1.72268	0.0650542	0.0017328	71710	ENSMUSG00000027550	5.50272	4.62766	-0.950245
Smc6	structural maintenance of chromosomes 6	2.01572	0.0651615	0.00173929	67241	ENSMUSG00000020608	7.96359	4.62478	-0.954029
Itm2a	integral membrane protein 2A	-5.1359	0.0652168	0.0017444	16431	ENSMUSG00000031239	9.52195	-4.62251	-0.957001
Aldh1a3	aldehyde dehydrogenase family 1, subfamily A3	-2.0292	0.0652682	0.00174759	56847	ENSMUSG00000015134	10.6906	-4.6211	-0.958853
Stk19	serine/threonine kinase 19	-0.711214	0.0654177	0.00175706	54402	ENSMUSG00000061207	8.34407	-4.61693	-0.964329
Ahdc1	AT hook, DNA binding motif, containing 1	-0.842878	0.0654414	0.00175952	230793	ENSMUSG00000037692	6.90322	-4.61585	-0.965746
Cstf2t	cleavage stimulation factor, 3' pre-RNA subunit 2, tau	-0.658749	0.065753	0.00177854	83410	ENSMUSG00000053536	10.8759	-4.60756	-0.976641
Pola1	polymerase (DNA directed), alpha 1	2.3076	0.065753	0.00178072	18968	ENSMUSG00000006678	6.72975	4.60662	-0.977881
Sbf2	SET binding factor 2	0.983384	0.065821	0.0017854	319934	ENSMUSG00000038371	9.88537	4.6046	-0.98054
Dcaf11	DDB1 and CUL4 associated factor 11	-1.11456	0.0663443	0.00180783	28199	ENSMUSG00000022214	9.96586	-4.59499	-0.993186
Ntm	neurotrimin	-2.87379	0.0663816	0.00181069	235106	ENSMUSG00000059974	7.62626	-4.59377	-0.99479
Eme2	essential meiotic structure-specific endonuclease subunit 2	-1.58718	0.0667231	0.0018251	193838	ENSMUSG00000073436	6.28176	-4.58768	-1.00282
Myo7a	myosin VIIA	1.72092	0.0667231	0.00182558	17921	ENSMUSG00000030761	5.97905	4.58747	-1.00309
Add3	adducin 3 (gamma)	-1.52254	0.0668104	0.00183168	27360	ENSMUSG00000025026	9.30095	-4.58491	-1.00647
Adam23	a disintegrin and metallopeptidase domain 23	-2.39801	0.0669282	0.00183998	23792	ENSMUSG00000025964	8.88428	-4.58143	-1.01105
Gm5914	predicted gene 5914	-1.08319	0.0670942	0.00185256	546100	ENSMUSG00000098120	5.39361	-4.5762	-1.01795
Akap13	A kinase (PRKA) anchor protein 13	-1.00545	0.0671421	0.00185576	75547	ENSMUSG00000066406	9.43333	-4.57488	-1.0197
Gpsm1	G-protein signalling modulator 1 (AGS3-like, C. elegans)	-1.2487	0.0672439	0.00186044	67839	ENSMUSG00000026930	8.2624	-4.57294	-1.02225
Ppme1	protein phosphatase methylesterase 1	0.578828	0.0673828	0.00186804	72590	ENSMUSG00000030718	9.77656	4.56981	-1.02639
Cdh26	cadherin-like 26	1.15724	0.0673828	0.00186695	381409	ENSMUSG00000039155	4.93146	4.57026	-1.02579
Zfp862-ps	zinc finger protein 862, pseudogene	-1.05481	0.0674175	0.00187228	58894	ENSMUSG00000107476	6.974	-4.56808	-1.02868
Rhbdf1	rhomboid 5 homolog 1	-1.32403	0.0675591	0.00190834	13650	ENSMUSG00000020282	10.4637	-4.55346	-1.04801
Tspan15	tetraspanin 15	-2.00915	0.0675591	0.0019044	70423	ENSMUSG00000037031	9.25719	-4.55504	-1.04592
Icmt	isoprenylcysteine carboxyl methyltransferase	-0.865298	0.0675591	0.00188878	57295	ENSMUSG00000039662	8.88401	-4.56135	-1.03758
Uhrf1bp1l	UHRF1 (ICBP90) binding protein 1-like	1.08404	0.0675591	0.001899	75089	ENSMUSG00000019951	8.69085	4.55721	-1.04304
Slc31a2	solute carrier family 31, member 2	-1.23327	0.0675591	0.00188379	20530	ENSMUSG00000066152	8.25872	-4.56338	-1.03489
Kcna6	potassium voltage-gated channel, shaker-related, subfamily, member 6	-3.42361	0.0675591	0.00189696	16494	ENSMUSG00000038077	7.89774	-4.55804	-1.04195
Plcb4	phospholipase C, beta 4	3.18288	0.0675591	0.00190598	18798	ENSMUSG00000039943	6.62452	4.5544	-1.04676
Atp10b	ATPase, class V, type 10B	-1.46016	0.0675591	0.00189563	319767	ENSMUSG00000055415	6.05236	-4.55857	-1.04124
Eri3	exoribonuclease 3	-0.942014	0.0680054	0.00193078	140546	ENSMUSG00000033423	9.25712	-4.54451	-1.05986
Ncdn	neurochondrin	-1.66398	0.0681343	0.00193633	26562	ENSMUSG00000028833	8.39873	-4.54231	-1.06277
Tecpr1	tectonin beta-propeller repeat containing 1	-1.47566	0.0682571	0.00194457	70381	ENSMUSG00000066621	10.2972	-4.53906	-1.06707
Sntb1	syntrophin, basic 1	-1.134	0.0682571	0.00194553	20649	ENSMUSG00000060429	6.05591	-4.53869	-1.06758
Rbm39	RNA binding motif protein 39	1.40138	0.068833	0.00196962	170791	ENSMUSG00000027620	9.00845	4.52928	-1.08005
Bsdc1	BSD domain containing 1	-1.11609	0.0690911	0.00198691	100383	ENSMUSG00000040859	8.7396	-4.52261	-1.08891
Sycp2	synaptonemal complex protein 2	0.583805	0.0690911	0.00198619	320558	ENSMUSG00000060445	3.38282	4.52288	-1.08854
Ndufb6	NADH:ubiquinone oxidoreductase subunit B6	-0.531932	0.0691098	0.00200486	230075	ENSMUSG00000071014	11.484	-4.51575	-1.09803
Dmac1	distal membrane arm assembly complex 1	-1.17816	0.0691098	0.00201576	66928	ENSMUSG00000028398	10.0327	-4.51162	-1.10352
Rtkn	rhotekin	-1.54208	0.0691098	0.00201605	20166	ENSMUSG00000034930	7.74644	-4.51151	-1.10367
Tmem268	transmembrane protein 268	-1.34029	0.0691098	0.00199597	230279	ENSMUSG00000045917	6.8144	-4.51914	-1.09352
Gba2	glucosidase beta 2	-1.24625	0.0691098	0.00199339	230101	ENSMUSG00000028467	6.76823	-4.52012	-1.09221
Dbf4	DBF4 zinc finger	1.76032	0.0693448	0.00202677	27214	ENSMUSG00000002297	8.51102	4.50746	-1.10904
Pole3	polymerase (DNA directed), epsilon 3 (p17 subunit)	-0.91696	0.0696109	0.00203649	59001	ENSMUSG00000028394	8.97737	-4.50382	-1.11389
Eif2ak1	eukaryotic translation initiation factor 2 alpha kinase 1	-0.44312	0.0697317	0.00204469	15467	ENSMUSG00000029613	7.50573	-4.50076	-1.11797
Fam214b	family with sequence similarity 214, member B	-0.663037	0.069839	0.00205757	230088	ENSMUSG00000036002	7.92784	-4.49598	-1.12434
Maco1	macoilin 1	-0.903261	0.0699098	0.00206471	66146	ENSMUSG00000028826	9.33535	-4.49335	-1.12785
Pdzd2	PDZ domain containing 2	-2.92992	0.0699926	0.00207105	68070	ENSMUSG00000022197	7.72652	-4.49101	-1.13096
Bcor	BCL6 interacting corepressor	-2.03831	0.0699963	0.00207311	71458	ENSMUSG00000040363	7.709	-4.49026	-1.13196
Tfip11	tuftelin interacting protein 11	-0.778384	0.0701065	0.00208223	54723	ENSMUSG00000029345	8.47902	-4.48692	-1.13642
Ncoa7	nuclear receptor coactivator 7	1.49992	0.0701065	0.00208179	211329	ENSMUSG00000039697	6.89377	4.48708	-1.1362
Elovl1	elongation of very long chain fatty acids (FEN1/Elo2, SUR4/Elo3, yeast)-like 1	-0.860007	0.0701693	0.00208997	54325	ENSMUSG00000006390	9.57582	-4.4841	-1.14017
Tom1l2	target of myb1-like 2 (chicken)	-0.938999	0.0701693	0.00208909	216810	ENSMUSG00000000538	9.5009	-4.48442	-1.13975
Sema6a	sema domain, transmembrane domain (TM), and cytoplasmic domain, (semaphorin) 6A	-0.808175	0.0701693	0.00208896	20358	ENSMUSG00000019647	6.41209	-4.48447	-1.13968
Cep70	centrosomal protein 70	1.92047	0.0702591	0.00209655	68121	ENSMUSG00000056267	4.38466	4.48171	-1.14336
Ganab	alpha glucosidase 2 alpha neutral subunit	-0.785946	0.0705	0.00211307	14376	ENSMUSG00000071650	9.86623	-4.47575	-1.15132
Plxnb3	plexin B3	-2.34454	0.0705	0.00211192	140571	ENSMUSG00000031385	9.50685	-4.47617	-1.15077
Cnot6l	CCR4-NOT transcription complex, subunit 6-like	0.825795	0.0705	0.00211233	231464	ENSMUSG00000034724	8.63443	4.47602	-1.15096
Slc39a10	solute carrier family 39 (zinc transporter), member 10	1.26251	0.070629	0.00212267	227059	ENSMUSG00000025986	9.99919	4.47231	-1.15592
Pias2	protein inhibitor of activated STAT 2	0.613374	0.0707375	0.00213251	17344	ENSMUSG00000025423	8.62231	4.4688	-1.16061
Trmt10b	tRNA methyltransferase 10B	-0.481326	0.0709355	0.00214046	69934	ENSMUSG00000035601	6.77641	-4.46598	-1.16438
Pcdh20	protocadherin 20	-2.07015	0.070947	0.00214312	219257	ENSMUSG00000050505	7.92603	-4.46504	-1.16564
Ralgps2	Ral GEF with PH domain and SH3 binding motif 2	1.62555	0.0709813	0.00214777	78255	ENSMUSG00000026594	5.49176	4.46339	-1.16784
Rab33b	RAB33B, member RAS oncogene family	-0.816817	0.0710222	0.00215099	19338	ENSMUSG00000027739	9.79813	-4.46226	-1.16935
Zw10	zw10 kinetochore protein	-0.698337	0.0711808	0.00216174	26951	ENSMUSG00000032264	9.50006	-4.45848	-1.17441
Snrnp40	small nuclear ribonucleoprotein 40 (U5)	-1.41502	0.071203	0.00216837	66585	NA	10.3244	-4.45616	-1.17752
Serinc5	serine incorporator 5	-2.0022	0.071203	0.00216704	218442	ENSMUSG00000021703	8.14401	-4.45662	-1.17689
Reck	reversion-inducing-cysteine-rich protein with kazal motifs	-1.46955	0.0714937	0.0021812	53614	ENSMUSG00000028476	9.55972	-4.45169	-1.1835
Ccnjl	cyclin J-like	-2.56027	0.0715125	0.00218377	380694	ENSMUSG00000044707	5.94599	-4.4508	-1.18469
Depdc7	DEP domain containing 7	-2.16191	0.0716352	0.00219151	211896	ENSMUSG00000027173	5.84518	-4.44812	-1.18828
Polr2a	polymerase (RNA) II (DNA directed) polypeptide A	-0.847497	0.0720966	0.00221969	20020	ENSMUSG00000005198	9.1251	-4.43846	-1.20124
Trmu	tRNA 5-methylaminomethyl-2-thiouridylate methyltransferase	-0.771614	0.0720966	0.00221805	72026	ENSMUSG00000022386	7.27028	-4.43902	-1.20049
Gpx8	glutathione peroxidase 8 (putative)	1.31014	0.0721732	0.00222405	69590	ENSMUSG00000021760	10.5546	4.43697	-1.20323
Smpd5	sphingomyelin phosphodiesterase 5	0.82638	0.0722082	0.00222715	100503915	ENSMUSG00000071724	5.74846	4.43592	-1.20464
Scfd2	Sec1 family domain containing 2	-1.34443	0.0722102	0.00223438	212986	ENSMUSG00000062110	8.09439	-4.43347	-1.20793
Crppa	CDP-L-ribitol pyrophosphorylase A	-1.69822	0.0722102	0.00224129	75847	ENSMUSG00000043153	6.73558	-4.43114	-1.21106
Tarsl2	threonyl-tRNA synthetase-like 2	1.40787	0.0722102	0.00223834	272396	ENSMUSG00000030515	6.70471	4.43214	-1.20972
Ncapg2	non-SMC condensin II complex, subunit G2	1.89611	0.0724095	0.00225353	76044	ENSMUSG00000042029	7.85064	4.42703	-1.21658
Mtf1	metal response element binding transcription factor 1	-0.762659	0.0724777	0.00226171	17764	ENSMUSG00000028890	7.59053	-4.42429	-1.22026
C430003N24Rik	RIKEN cDNA C430003N24 gene	1.4835	0.0725699	0.00226661	320358	NA	5.08053	4.42266	-1.22245
Mogat2	monoacylglycerol O-acyltransferase 2	0.888632	0.0726915	0.00227243	233549	ENSMUSG00000052396	5.25642	4.42072	-1.22505
Snn	stannin	-1.03626	0.0727277	0.00228775	20621	ENSMUSG00000037972	8.35759	-4.41566	-1.23187
Tmem200c	transmembrane protein 200C	-3.1938	0.0728042	0.00229421	622645	ENSMUSG00000095407	6.3433	-4.41353	-1.23473
Sdf4	stromal cell derived factor 4	-1.06521	0.0730852	0.00230802	20318	ENSMUSG00000029076	11.1179	-4.40901	-1.24081
Tmem64	transmembrane protein 64	-1.20039	0.0730852	0.00230917	100201	ENSMUSG00000043252	8.68493	-4.40863	-1.24132
Usp9x	ubiquitin specific peptidase 9, X chromosome	2.11457	0.0730852	0.00230753	22284	ENSMUSG00000031010	7.94135	4.40917	-1.2406
Kcnt2	potassium channel, subfamily T, member 2	0.445727	0.0732445	0.00231829	240776	ENSMUSG00000052726	2.48648	4.40566	-1.24532
Prickle1	prickle planar cell polarity protein 1	-3.22664	0.0734024	0.00232822	106042	ENSMUSG00000036158	6.71667	-4.40244	-1.24965
Sash1	SAM and SH3 domain containing 1	-1.36136	0.0735463	0.00234424	70097	ENSMUSG00000015305	11.3084	-4.39728	-1.25661
Rnf141	ring finger protein 141	0.673841	0.0735463	0.00234346	67150	ENSMUSG00000030788	10.0246	4.39753	-1.25627
B830007D08Rik	RIKEN cDNA B830007D08 gene	1.3961	0.0735693	0.00234702	77850	NA	4.49774	4.39639	-1.25781
C030046G05	uncharacterized protein C030046G05	0.475658	0.0737816	0.00235884	327885	NA	6.25687	4.39261	-1.26291
LOC102631979	uncharacterized LOC102631979	-1.21796	0.0738132	0.00236303	102631979	NA	5.67211	-4.39128	-1.26471
Josd2	Josephin domain containing 2	-1.56813	0.0740042	0.00238197	66124	ENSMUSG00000038695	10.0523	-4.38527	-1.27281
Plekhf1	pleckstrin homology domain containing, family F (with FYVE domain) member 1	1.01059	0.0740042	0.00237719	72287	ENSMUSG00000074170	8.18793	4.38678	-1.27077
Farp2	FERM, RhoGEF and pleckstrin domain protein 2	-2.52816	0.0740042	0.00237771	227377	ENSMUSG00000034066	7.1275	-4.38662	-1.27099
Tmtc2	transmembrane and tetratricopeptide repeat containing 2	-3.4324	0.0740042	0.00238563	278279	ENSMUSG00000036019	6.97687	-4.38412	-1.27437
Tshz2	teashirt zinc finger family member 2	-3.01962	0.0740042	0.00238535	228911	ENSMUSG00000047907	6.75088	-4.38421	-1.27425
Gpd1	glycerol-3-phosphate dehydrogenase 1 (soluble)	-1.13018	0.0740042	0.00237364	14555	ENSMUSG00000023019	6.65348	-4.38791	-1.26925
Nfyc	nuclear transcription factor-Y gamma	-1.22818	0.0740472	0.00239734	18046	ENSMUSG00000032897	8.81627	-4.38044	-1.27933
Ubiad1	UbiA prenyltransferase domain containing 1	-1.0609	0.0740472	0.00239719	71707	ENSMUSG00000047719	7.93751	-4.38049	-1.27927
Etv3	ets variant 3	-0.723643	0.0740472	0.00239528	27049	ENSMUSG00000003382	7.5527	-4.38109	-1.27846
Vps33a	VPS33A CORVET/HOPS core subunit	-1.06881	0.0743833	0.00241651	77573	ENSMUSG00000029434	7.34484	-4.37446	-1.28741
Mtfr1l	mitochondrial fission regulator 1-like	-0.458596	0.0746589	0.0024317	76824	ENSMUSG00000046671	10.3712	-4.36976	-1.29377
Chchd7	coiled-coil-helix-coiled-coil-helix domain containing 7	-0.925356	0.0747457	0.0024387	66433	ENSMUSG00000042198	8.79083	-4.3676	-1.29668
Mrpl20	mitochondrial ribosomal protein L20	-1.34263	0.0748488	0.00244832	66448	ENSMUSG00000029066	10.2588	-4.36465	-1.30068
Man1c1	mannosidase, alpha, class 1C, member 1	-1.31194	0.0748695	0.00245328	230815	ENSMUSG00000037306	9.44692	-4.36313	-1.30273
Abi2	abl-interactor 2	0.806765	0.0750874	0.00247437	329165	ENSMUSG00000026782	8.90715	4.35672	-1.31142
D5Ertd798e	DNA segment, Chr 5, ERATO Doi 798, expressed	1.24298	0.0752598	0.00248273	52409	NA	3.66194	4.35419	-1.31484
Wrn	Werner syndrome RecQ like helicase	1.28167	0.075332	0.00248821	22427	ENSMUSG00000031583	5.92158	4.35254	-1.31707
Mettl5	methyltransferase like 5	0.586912	0.0753553	0.00249441	75422	ENSMUSG00000051730	8.9311	4.35068	-1.3196
Kctd1	potassium channel tetramerisation domain containing 1	-1.28888	0.0755478	0.00250556	106931	ENSMUSG00000036225	9.34222	-4.34734	-1.32412
Mgarp	mitochondria localized glutamic acid rich protein	1.68392	0.0755478	0.00251117	67749	ENSMUSG00000037161	5.27088	4.34566	-1.32639
S1pr1	sphingosine-1-phosphate receptor 1	1.50273	0.0755599	0.00251368	13609	ENSMUSG00000045092	6.23881	4.34492	-1.3274
Lrrc75b	leucine rich repeat containing 75B	-1.48552	0.0756761	0.00251965	192734	ENSMUSG00000046807	5.60544	-4.34314	-1.32981
Rere	arginine glutamic acid dipeptide (RE) repeats	-0.860172	0.0757099	0.00252289	68703	ENSMUSG00000039852	10.1582	-4.34218	-1.33112
Atxn1	ataxin 1	0.99593	0.0759216	0.00253629	20238	ENSMUSG00000046876	8.29673	4.33822	-1.33649
Paqr7	progestin and adipoQ receptor family member VII	-1.09288	0.0760202	0.0025417	71904	ENSMUSG00000037348	7.14361	-4.33663	-1.33865
Tax1bp3	Tax1 (human T cell leukemia virus type I) binding protein 3	-1.4887	0.0761567	0.00257419	76281	ENSMUSG00000040158	10.7526	-4.32714	-1.35154
Cacybp	calcyclin binding protein	1.51815	0.0761567	0.00255787	12301	ENSMUSG00000014226	10.1347	4.33189	-1.34509
Pnrc1	proline-rich nuclear receptor coactivator 1	-1.13478	0.0761567	0.00257512	108767	ENSMUSG00000040128	10.1136	-4.32687	-1.35191
Ythdf2	YTH N6-methyladenosine RNA binding protein 2	-0.959722	0.0761567	0.00255571	213541	ENSMUSG00000040025	9.74429	-4.33252	-1.34423
Mzt1	mitotic spindle organizing protein 1	0.886692	0.0761567	0.00257597	76789	ENSMUSG00000033186	9.5023	4.32662	-1.35224
Bmp1	bone morphogenetic protein 1	-1.06217	0.0761567	0.0025624	12153	ENSMUSG00000022098	9.42541	-4.33057	-1.34688
Sppl2b	signal peptide peptidase like 2B	-1.6055	0.0761567	0.00257033	73218	ENSMUSG00000035206	9.34448	-4.32826	-1.35002
Stk17b	serine/threonine kinase 17b (apoptosis-inducing)	2.12111	0.0761567	0.00256986	98267	ENSMUSG00000026094	8.52528	4.32839	-1.34983
Ece1	endothelin converting enzyme 1	-1.24913	0.0761567	0.0025679	230857	ENSMUSG00000057530	7.50793	-4.32896	-1.34906
Dlk2	delta like non-canonical Notch ligand 2	0.865863	0.0761567	0.00255776	106565	ENSMUSG00000047428	7.1018	4.33192	-1.34504
2810043O03Rik	RIKEN cDNA 2810043O03 gene	1.41657	0.0765206	0.00259894	72697	NA	5.29421	4.31999	-1.36125
Camk2g	calcium/calmodulin-dependent protein kinase II gamma	0.850212	0.0766531	0.00261938	12325	ENSMUSG00000021820	9.40241	4.31415	-1.3692
Tmod1	tropomodulin 1	-0.974647	0.0766531	0.00262267	21916	ENSMUSG00000028328	7.41274	-4.31321	-1.37047
Cacnb3	calcium channel, voltage-dependent, beta 3 subunit	1.09774	0.0766531	0.00262121	12297	ENSMUSG00000003352	7.33903	4.31363	-1.3699
Cep83	centrosomal protein 83	1.19213	0.0766531	0.00261515	77048	ENSMUSG00000020024	6.84487	4.31536	-1.36756
Apln	apelin	1.09149	0.0766531	0.00261596	30878	ENSMUSG00000037010	6.81218	4.31512	-1.36787
4933440N22Rik	RIKEN cDNA 4933440N22 gene	-0.803346	0.0766531	0.00262819	74471	NA	4.76107	-4.31165	-1.37261
5430404G13Rik	RIKEN cDNA 5430404G13 gene	1.04095	0.0766531	0.00262907	74502	NA	3.66064	4.3114	-1.37294
P4ha3	procollagen-proline, 2-oxoglutarate 4-dioxygenase (proline 4-hydroxylase), alpha polypeptide III	2.52904	0.077024	0.00264608	320452	ENSMUSG00000051048	5.38075	4.30659	-1.37949
2610202C22Rik	RIKEN cDNA 2610202C22 gene	0.610101	0.07705	0.00265127	72493	NA	4.34048	4.30513	-1.38148
Pxdc1	PX domain containing 1	-1.27868	0.0771193	0.00266814	66895	ENSMUSG00000021411	10.4495	-4.30041	-1.38791
Stard8	START domain containing 8	-1.36488	0.0771193	0.00267498	236920	ENSMUSG00000031216	9.48808	-4.2985	-1.39051
Ago1	argonaute RISC catalytic subunit 1	-0.854445	0.0771193	0.00268101	236511	ENSMUSG00000041530	8.88053	-4.29683	-1.3928
Zc3h4	zinc finger CCCH-type containing 4	-0.899108	0.0771193	0.00267185	330474	ENSMUSG00000059273	8.2614	-4.29937	-1.38932
Tbc1d31	TBC1 domain family, member 31	1.57217	0.0771193	0.00268159	210544	ENSMUSG00000022364	7.99239	4.29667	-1.39301
Gramd3	GRAM domain containing 3	-0.708145	0.0771193	0.00267717	107022	ENSMUSG00000001700	7.58617	-4.29789	-1.39134
Rnf135	ring finger protein 135	-0.91517	0.0771193	0.00267004	71956	ENSMUSG00000020707	7.34253	-4.29988	-1.38864
Mical3	microtubule associated monooxygenase, calponin and LIM domain containing 3	-1.55962	0.0771193	0.00266589	194401	ENSMUSG00000051586	7.21972	-4.30104	-1.38706
Ncapg	non-SMC condensin I complex, subunit G	1.89124	0.0771193	0.00268085	54392	ENSMUSG00000015880	6.51759	4.29687	-1.39273
Mboat1	membrane bound O-acyltransferase domain containing 1	1.60703	0.0771193	0.0026605	218121	ENSMUSG00000038732	5.55665	4.30255	-1.385
Zdhhc15	zinc finger, DHHC domain containing 15	-0.960021	0.0771193	0.00266248	108672	ENSMUSG00000033906	4.92507	-4.30199	-1.38576
Bex3	brain expressed X-linked 3	0.816757	0.0771419	0.00268452	12070	ENSMUSG00000046432	10.457	4.29585	-1.39412
Lyst	lysosomal trafficking regulator	1.83211	0.0771461	0.00268685	17101	ENSMUSG00000019726	7.70835	4.29521	-1.395
2410131K14Rik	RIKEN cDNA 2410131K14 gene	-0.865499	0.0771802	0.00269452	76792	ENSMUSG00000032840	7.01898	-4.29309	-1.39789
Gdap10	ganglioside-induced differentiation-associated-protein 10	1.83377	0.0772207	0.00270388	100504486	NA	5.35501	4.29051	-1.40141
Adgrl2	adhesion G protein-coupled receptor L2	-3.01835	0.0774581	0.00272143	99633	ENSMUSG00000028184	7.71607	-4.2857	-1.40798
1110065P20Rik	RIKEN cDNA 1110065P20 gene	-1.1029	0.0775732	0.00272979	68920	ENSMUSG00000078570	9.9387	-4.28342	-1.41109
Cmbl	carboxymethylenebutenolidase-like (Pseudomonas)	-1.60366	0.0775944	0.0027327	69574	ENSMUSG00000022235	8.36752	-4.28263	-1.41217
Nadsyn1	NAD synthetase 1	0.774164	0.0776609	0.0027372	78914	ENSMUSG00000031090	6.42357	4.2814	-1.41384
Tmem164	transmembrane protein 164	-1.07847	0.0779536	0.00276449	209497	ENSMUSG00000047045	9.18298	-4.27404	-1.42391
Nr4a2	nuclear receptor subfamily 4, group A, member 2	-2.14892	0.0779536	0.00275001	18227	ENSMUSG00000026826	7.87195	-4.27794	-1.41858
Zfp276	zinc finger protein (C2H2 type) 276	-1.22493	0.0779536	0.0027637	57247	ENSMUSG00000001065	7.5851	-4.27425	-1.42362
Met	met proto-oncogene	4.30059	0.0779536	0.00276271	17295	ENSMUSG00000009376	6.89907	4.27451	-1.42326
Dixdc1	DIX domain containing 1	2.04747	0.0779536	0.00275826	330938	ENSMUSG00000032064	6.53061	4.27571	-1.42162
Mis18bp1	MIS18 binding protein 1	1.83744	0.0779536	0.0027649	217653	ENSMUSG00000047534	6.28984	4.27393	-1.42406
Gpr155	G protein-coupled receptor 155	-2.52784	0.0779891	0.0027705	68526	ENSMUSG00000041762	7.10553	-4.27242	-1.42612
Dlg1	discs large MAGUK scaffold protein 1	1.38453	0.0779937	0.00277284	13383	ENSMUSG00000022770	9.78447	4.2718	-1.42697
Bag3	BCL2-associated athanogene 3	-0.93321	0.0781244	0.00277966	29810	ENSMUSG00000030847	10.8485	-4.26997	-1.42946
Kdm5d	lysine (K)-specific demethylase 5D	0.551625	0.078247	0.00279153	20592	ENSMUSG00000056673	3.8247	4.26681	-1.43379
Scg5	secretogranin V	2.09227	0.078247	0.00279854	20394	ENSMUSG00000023236	3.57423	4.26495	-1.43633
Slf1	SMC5-SMC6 complex localization factor 1	1.95173	0.0782713	0.00280233	105377	ENSMUSG00000021597	4.99045	4.26395	-1.43771
Bnip3	BCL2/adenovirus E1B interacting protein 3	1.58881	0.078477	0.00282184	12176	ENSMUSG00000078566	9.82109	4.25881	-1.44475
Gls	glutaminase	1.93859	0.078477	0.0028312	14660	ENSMUSG00000026103	9.25437	4.25635	-1.44811
Naa60	N(alpha)-acetyltransferase 60, NatF catalytic subunit	-0.753854	0.078477	0.00282965	74763	ENSMUSG00000005982	9.14364	-4.25676	-1.44755
Pomgnt1	protein O-linked mannose beta 1,2-N-acetylglucosaminyltransferase	-0.831706	0.078477	0.00281399	68273	ENSMUSG00000028700	8.95837	-4.26087	-1.44192
Vegfb	vascular endothelial growth factor B	1.18249	0.078477	0.00282467	22340	ENSMUSG00000024962	8.7517	4.25806	-1.44576
Kctd7	potassium channel tetramerisation domain containing 7	-2.19977	0.078477	0.00282201	212919	ENSMUSG00000034110	7.57114	-4.25876	-1.44481
AA415038	expressed sequence AA415038	0.751716	0.078477	0.00282477	103570	NA	5.30986	4.25804	-1.4458
Maoa	monoamine oxidase A	1.14231	0.0785139	0.00284274	17161	ENSMUSG00000025037	9.38649	4.25334	-1.45224
Eml1	echinoderm microtubule associated protein like 1	0.571506	0.0785139	0.00284383	68519	ENSMUSG00000058070	7.66705	4.25305	-1.45263
Cdh10	cadherin 10	-4.19477	0.0785139	0.0028403	320873	ENSMUSG00000022321	7.14605	-4.25397	-1.45137
Eif2ak3	eukaryotic translation initiation factor 2 alpha kinase 3	-0.782142	0.0785934	0.00285556	13666	ENSMUSG00000031668	9.4312	-4.25001	-1.4568
Ptprz1	protein tyrosine phosphatase, receptor type Z, polypeptide 1	-2.35474	0.0785934	0.0028592	19283	ENSMUSG00000068748	8.44698	-4.24906	-1.45809
Pfkfb3	6-phosphofructo-2-kinase/fructose-2,6-biphosphatase 3	-2.32536	0.0785934	0.00285798	170768	ENSMUSG00000026773	7.96917	-4.24938	-1.45766
Galt	galactose-1-phosphate uridyl transferase	-0.899628	0.0785934	0.00285985	14430	ENSMUSG00000036073	7.67356	-4.2489	-1.45833
Tmem41b	transmembrane protein 41B	1.17244	0.0786891	0.00286553	233724	ENSMUSG00000047554	9.58483	4.24743	-1.46034
Slc30a1	solute carrier family 30 (zinc transporter), member 1	-1.48108	0.0791232	0.00288574	22782	NA	8.17316	-4.24223	-1.46747
Nhlrc1	NHL repeat containing 1	-1.2272	0.0792052	0.00289094	105193	ENSMUSG00000044231	6.3749	-4.24089	-1.4693
Tut4	terminal uridylyl transferase 4	0.768635	0.0792065	0.0028932	230594	ENSMUSG00000034610	7.17303	4.24032	-1.47009
Atad5	ATPase family, AAA domain containing 5	1.48452	0.0793809	0.0029114	237877	ENSMUSG00000017550	5.6463	4.23568	-1.47646
Lgi2	leucine-rich repeat LGI family, member 2	1.06696	0.0793809	0.00291284	246316	ENSMUSG00000039252	4.83211	4.23532	-1.47696
Gypc	glycophorin C	0.815522	0.0801092	0.00294626	71683	ENSMUSG00000090523	8.7226	4.22689	-1.48854
Plk2	polo like kinase 2	-0.856971	0.0802608	0.00295584	20620	ENSMUSG00000021701	10.5784	-4.22449	-1.49183
Anln	anillin, actin binding protein	1.80106	0.0802608	0.00295854	68743	ENSMUSG00000036777	10.2758	4.22381	-1.49276
Natd1	N-acetyltransferase domain containing 1	-1.10623	0.080699	0.00300168	24083	ENSMUSG00000018931	9.32069	-4.21313	-1.50745
2010-09-01	septin 10	0.996177	0.080699	0.00299183	103080	ENSMUSG00000019917	8.85351	4.21556	-1.50412
E330034G19Rik	RIKEN cDNA E330034G19 gene	-3.12816	0.080699	0.00299099	105418	ENSMUSG00000038925	6.5508	-4.21576	-1.50383
Nhsl2	NHS-like 2	1.52352	0.080699	0.00298721	100042480	ENSMUSG00000079481	5.06269	4.2167	-1.50255
Negr1	neuronal growth regulator 1	-2.92043	0.080699	0.00300048	320840	ENSMUSG00000040037	4.8112	-4.21343	-1.50704
Kctd3	potassium channel tetramerisation domain containing 3	-1.44809	0.080813	0.0030086	226823	ENSMUSG00000026608	10.9921	-4.21144	-1.50979
Zfp712	zinc finger protein 712	0.830841	0.080813	0.00301267	78251	ENSMUSG00000090641	4.26178	4.21044	-1.51116
Srpk3	serine/arginine-rich protein specific kinase 3	-2.57537	0.0808355	0.00302052	56504	ENSMUSG00000002007	7.13324	-4.20852	-1.5138
4732491K20Rik	RIKEN cDNA 4732491K20 gene	-0.630983	0.0808355	0.0030212	224523	ENSMUSG00000097350	5.04946	-4.20835	-1.51403
Ate1	arginyltransferase 1	0.772391	0.0812463	0.00305004	11907	ENSMUSG00000030850	8.75364	4.20135	-1.52367
Rgs12	regulator of G-protein signaling 12	-0.878442	0.0812463	0.00305373	71729	ENSMUSG00000029101	8.34095	-4.20047	-1.5249
Mlst8	MTOR associated protein, LST8 homolog (S. cerevisiae)	-0.61732	0.0815876	0.00306883	56716	ENSMUSG00000024142	7.37686	-4.19683	-1.5299
Ide	insulin degrading enzyme	0.818431	0.0816003	0.00307407	15925	NA	9.46418	4.19558	-1.53164
Gxylt2	glucoside xylosyltransferase 2	2.30442	0.0816003	0.00307269	232313	ENSMUSG00000030074	6.56129	4.19591	-1.53118
Mbd5	methyl-CpG binding domain protein 5	1.02057	0.081679	0.00308364	109241	ENSMUSG00000036792	6.11838	4.19329	-1.53479
Mpdu1	mannose-P-dolichol utilization defect 1	-0.873848	0.0818831	0.00309591	24070	ENSMUSG00000018761	8.62011	-4.19037	-1.53882
Pde8a	phosphodiesterase 8A	-2.46599	0.0819003	0.00309909	18584	ENSMUSG00000025584	10.2301	-4.18961	-1.53986
Virma	vir like m6A methyltransferase associated	-0.591767	0.0819003	0.00310112	66185	ENSMUSG00000040720	8.48298	-4.18913	-1.54053
2610035D17Rik	RIKEN cDNA 2610035D17 gene	-1.12691	0.0825265	0.00313633	72386	ENSMUSG00000087259	6.8217	-4.18083	-1.55199
Dnajb11	DnaJ heat shock protein family (Hsp40) member B11	-0.440793	0.0827462	0.00317957	67838	ENSMUSG00000004460	10.2219	-4.17077	-1.56589
Orai1	ORAI calcium release-activated calcium modulator 1	-1.57413	0.0827462	0.00318011	109305	ENSMUSG00000049686	9.61472	-4.17065	-1.56606
Cdc26	cell division cycle 26	-1.13841	0.0827462	0.00315588	66440	ENSMUSG00000066149	9.11501	-4.17627	-1.55829
Sh3rf1	SH3 domain containing ring finger 1	-0.78579	0.0827462	0.00318358	59009	ENSMUSG00000031642	8.95007	-4.16985	-1.56716
Kdm4a	lysine (K)-specific demethylase 4A	-1.19453	0.0827462	0.00318388	230674	ENSMUSG00000033326	8.5401	-4.16978	-1.56726
Dusp12	dual specificity phosphatase 12	0.577392	0.0827462	0.00316373	80915	ENSMUSG00000026659	8.17306	4.17444	-1.56081
Strbp	spermatid perinuclear RNA binding protein	1.35504	0.0827462	0.00316802	20744	ENSMUSG00000026915	7.91653	4.17345	-1.56219
Cep57	centrosomal protein 57	1.57825	0.0827462	0.00318313	74360	ENSMUSG00000031922	7.69121	4.16995	-1.56702
4833412C15Rik	RIKEN cDNA 4833412C15 gene	0.528601	0.0827462	0.00317236	74613	NA	6.27203	4.17244	-1.56358
Trub2	TruB pseudouridine (psi) synthase family member 2	-1.50899	0.0828372	0.00319229	227682	ENSMUSG00000039826	8.30914	-4.16785	-1.56994
Dnajb5	DnaJ heat shock protein family (Hsp40) member B5	-1.59956	0.0828372	0.00320718	56323	ENSMUSG00000036052	7.51404	-4.16443	-1.57466
E030042N06Rik	RIKEN cDNA E030042N06 gene	0.493463	0.0828372	0.00319429	319728	NA	5.29917	4.16739	-1.57057
2900046D03Rik	RIKEN cDNA 2900046D03 gene	-0.582312	0.0828372	0.00319685	402731	NA	4.70321	-4.1668	-1.57138
Gm10700	predicted gene 10700	0.889544	0.0828372	0.00320552	100038748	NA	3.74501	4.16481	-1.57413
Rad23b	RAD23 homolog B, nucleotide excision repair protein	-0.945797	0.0828933	0.00322141	19359	ENSMUSG00000028426	10.2672	-4.16118	-1.57915
Nfatc2	nuclear factor of activated T cells, cytoplasmic, calcineurin dependent 2	-3.06954	0.0828933	0.00321895	18019	ENSMUSG00000027544	8.82234	-4.16174	-1.57838
Lrch3	leucine-rich repeats and calponin homology (CH) domain containing 3	-0.729089	0.0834186	0.00324483	70144	ENSMUSG00000022801	9.29901	-4.15587	-1.5865
Rbpj	recombination signal binding protein for immunoglobulin kappa J region	1.53446	0.0834917	0.00325211	19664	ENSMUSG00000039191	9.9836	4.15423	-1.58878
Slc37a3	solute carrier family 37 (glycerol-3-phosphate transporter), member 3	-0.746259	0.0838818	0.003274	72144	ENSMUSG00000029924	8.92757	-4.14932	-1.59559
Kpna6	karyopherin (importin) alpha 6	-0.657329	0.0840508	0.00329001	16650	ENSMUSG00000003731	9.09006	-4.14575	-1.60054
Slc35a3	solute carrier family 35 (UDP-N-acetylglucosamine (UDP-GlcNAc) transporter), member 3	1.33506	0.0840508	0.00330173	229782	ENSMUSG00000027957	8.71475	4.14314	-1.60415
Tmem69	transmembrane protein 69	-1.16702	0.0844822	0.00332364	230657	ENSMUSG00000055900	6.84028	-4.1383	-1.61086
Adi1	acireductone dioxygenase 1	0.540183	0.0847376	0.00334077	104923	ENSMUSG00000020629	8.35227	4.13454	-1.61608
Lypd6	LY6/PLAUR domain containing 6	-4.11176	0.0847376	0.00333937	320343	ENSMUSG00000050447	8.32972	-4.13485	-1.61566
Aopep	aminopeptidase O	-0.768223	0.0847398	0.00334558	72061	ENSMUSG00000021458	10.6003	-4.13349	-1.61754
Trim24	tripartite motif-containing 24	-0.643433	0.0847418	0.00334802	21848	ENSMUSG00000029833	8.86612	-4.13296	-1.61828
Stard3	START domain containing 3	-1.03507	0.0847695	0.00335148	59045	ENSMUSG00000018167	8.98516	-4.1322	-1.61933
Rsrp1	arginine/serine rich protein 1	-0.831357	0.0848585	0.00335972	27981	ENSMUSG00000037266	10.3099	-4.13041	-1.62182
Mvb12b	multivesicular body subunit 12B	-1.05674	0.0848905	0.00337295	72543	ENSMUSG00000038740	10.5217	-4.12754	-1.62581
Arl2bp	ADP-ribosylation factor-like 2 binding protein	-1.03656	0.0848905	0.0033709	107566	ENSMUSG00000031776	10.4947	-4.12798	-1.62519
Stat3	signal transducer and activator of transcription 3	-1.07071	0.0848905	0.00337518	20848	ENSMUSG00000004040	10.167	-4.12705	-1.62648
Gramd1b	GRAM domain containing 1B	-0.92621	0.0848905	0.00336348	235283	ENSMUSG00000040111	7.04036	-4.12959	-1.62296
Klhl30	kelch-like 30	-3.65316	0.0850062	0.00338699	70788	ENSMUSG00000026308	8.60997	-4.1245	-1.63003
Eloa	elongin A	-0.991399	0.0850062	0.00339256	27224	ENSMUSG00000028668	8.5053	-4.1233	-1.6317
Lrp8	low density lipoprotein receptor-related protein 8, apolipoprotein e receptor	1.95817	0.0850062	0.003394	16975	ENSMUSG00000028613	6.08137	4.12299	-1.63213
Slc22a5	solute carrier family 22 (organic cation transporter), member 5	-0.484314	0.0853109	0.00341329	20520	ENSMUSG00000018900	8.80374	-4.11886	-1.63788
Cpb1	carboxypeptidase B1 (tissue)	0.67167	0.0854599	0.00342402	76703	ENSMUSG00000011463	3.66319	4.11657	-1.64106
Tmem222	transmembrane protein 222	-0.834235	0.0857365	0.00343987	52174	ENSMUSG00000028857	8.87791	-4.11319	-1.64575
Wnt4	wingless-type MMTV integration site family, member 4	-3.1545	0.0858452	0.00344663	22417	ENSMUSG00000036856	9.72159	-4.11176	-1.64775
Cep350	centrosomal protein 350	1.01474	0.085854	0.00345077	74081	ENSMUSG00000033671	7.62408	4.11089	-1.64896
2610318N02Rik	RIKEN cDNA 2610318N02 gene	0.374416	0.085854	0.00345177	70458	ENSMUSG00000049916	4.58675	4.11068	-1.64926
Abracl	ABRA C-terminal like	1.13247	0.0859276	0.00345951	73112	ENSMUSG00000078453	9.46268	4.10904	-1.65153
Prkar2b	protein kinase, cAMP dependent regulatory, type II beta	1.42621	0.0864017	0.00348823	19088	ENSMUSG00000002997	10.1689	4.10302	-1.65992
Prkd1	protein kinase D1	1.26828	0.086416	0.00349122	18760	ENSMUSG00000002688	8.83368	4.10239	-1.66079
Smurf2	SMAD specific E3 ubiquitin protein ligase 2	1.33247	0.0866464	0.0035088	66313	ENSMUSG00000018363	10.403	4.09873	-1.66589
Cenpv	centromere protein V	1.82747	0.0866464	0.00350875	73139	ENSMUSG00000018509	7.90504	4.09874	-1.66588
Megf10	multiple EGF-like-domains 10	-1.95427	0.0867074	0.00352473	70417	ENSMUSG00000024593	10.4126	-4.09543	-1.67049
Ak5	adenylate kinase 5	1.53626	0.0867074	0.00352035	229949	ENSMUSG00000039058	8.54557	4.09634	-1.66923
Prnp	prion protein	-1.02985	0.086711	0.00352729	19122	ENSMUSG00000079037	12.7149	-4.0949	-1.67123
Slc40a1	solute carrier family 40 (iron-regulated transporter), member 1	3.36197	0.0868977	0.00353731	53945	ENSMUSG00000025993	6.30394	4.09284	-1.6741
Srpr	signal recognition particle receptor ('docking protein')	-0.567362	0.0869532	0.00354199	67398	ENSMUSG00000032042	10.5866	-4.09188	-1.67545
Zfp53	zinc finger protein 53	2.10064	0.0869792	0.00355032	24132	ENSMUSG00000057409	6.40599	4.09017	-1.67783
Hipk2	homeodomain interacting protein kinase 2	0.851123	0.0873545	0.003571	15258	ENSMUSG00000061436	8.38792	4.08594	-1.68373
Zfp493	zinc finger protein 493	0.767347	0.0873545	0.00357422	72958	ENSMUSG00000090659	5.59232	4.08529	-1.68464
Mrpl9	mitochondrial ribosomal protein L9	-0.786955	0.0873688	0.0036053	78523	ENSMUSG00000028140	9.60788	-4.07899	-1.69343
Acot13	acyl-CoA thioesterase 13	1.06024	0.0873688	0.0036022	66834	ENSMUSG00000006717	9.52477	4.07962	-1.69255
Hk2	hexokinase 2	2.14338	0.0873688	0.00358638	15277	ENSMUSG00000000628	7.77899	4.08282	-1.68809
Prrg1	proline rich Gla (G-carboxyglutamic acid) 1	1.42241	0.0873688	0.0036095	546336	ENSMUSG00000047996	7.23218	4.07815	-1.69461
Rif1	replication timing regulatory factor 1	1.90978	0.0873688	0.00361004	51869	ENSMUSG00000036202	7.2281	4.07804	-1.69476
Scn3b	sodium channel, voltage-gated, type III, beta	-2.00277	0.0873688	0.00360576	235281	ENSMUSG00000049281	6.88652	-4.0789	-1.69356
Slc39a7	solute carrier family 39 (zinc transporter), member 7	-0.620244	0.0875288	0.00362117	14977	ENSMUSG00000024327	10.5717	-4.0758	-1.69789
Zfp703	zinc finger protein 703	-1.40609	0.0879188	0.00364892	353310	ENSMUSG00000085795	8.43095	-4.07026	-1.70563
Iqsec3	IQ motif and Sec7 domain 3	0.478483	0.0879188	0.00365236	243621	ENSMUSG00000040797	6.14684	4.06957	-1.70659
Cacna1h	calcium channel, voltage-dependent, T type, alpha 1H subunit	1.00952	0.0880343	0.00365961	58226	ENSMUSG00000024112	4.76072	4.06813	-1.70861
Map3k1	mitogen-activated protein kinase kinase kinase 1	-1.27326	0.0880659	0.00366338	26401	ENSMUSG00000021754	6.33735	-4.06738	-1.70965
Tmem70	transmembrane protein 70	0.630749	0.0885911	0.00370497	70397	ENSMUSG00000025940	9.09298	4.05919	-1.72111
Tdrd7	tudor domain containing 7	-0.986177	0.0887478	0.003718	100121	ENSMUSG00000035517	8.94547	-4.05665	-1.72467
Arrb1	arrestin, beta 1	-1.90819	0.0887478	0.00371895	109689	ENSMUSG00000018909	7.89451	-4.05646	-1.72493
Zfp513	zinc finger protein 513	-0.710804	0.0887478	0.00371449	101023	ENSMUSG00000043059	7.33566	-4.05733	-1.72371
Enpp4	ectonucleotide pyrophosphatase/phosphodiesterase 4	-1.07948	0.0888218	0.00373937	224794	ENSMUSG00000023961	8.4505	-4.05249	-1.73049
D030029J20Rik	RIKEN cDNA D030029J20 gene	1.8279	0.0888218	0.00373495	100502854	NA	7.82953	4.05335	-1.72929
Tmem40	transmembrane protein 40	-1.70808	0.0888218	0.00373789	94346	ENSMUSG00000059900	7.50874	-4.05278	-1.73009
Dnaic2	dynein, axonemal, intermediate chain 2	-1.29807	0.0888218	0.00373466	432611	ENSMUSG00000034706	5.79912	-4.05341	-1.72921
B230214O09Rik	RIKEN cDNA B230214O09 gene	2.28374	0.0889078	0.00374547	319319	NA	7.05525	4.05131	-1.73214
Gpbp1l1	GC-rich promoter binding protein 1-like 1	-0.859426	0.0891715	0.00376989	77110	ENSMUSG00000034042	8.33591	-4.0466	-1.73874
Samd14	sterile alpha motif domain containing 14	-0.98564	0.0891715	0.00377148	217125	ENSMUSG00000047181	7.54796	-4.0463	-1.73917
Tenm3	teneurin transmembrane protein 3	-1.42383	0.0892556	0.00377753	23965	ENSMUSG00000031561	10.7993	-4.04514	-1.74079
Atraid	all-trans retinoic acid induced differentiation factor	-0.735987	0.0896481	0.00380904	381629	ENSMUSG00000013622	11.1027	-4.03912	-1.74923
Spry2	sprouty RTK signaling antagonist 2	-0.832618	0.0896481	0.00379874	24064	ENSMUSG00000022114	9.69318	-4.04108	-1.74648
Gm26519	predicted gene, 26519	-1.7943	0.0896481	0.00381162	102634580	ENSMUSG00000097237	5.1273	-4.03863	-1.74991
Ostc	oligosaccharyltransferase complex subunit (non-catalytic)	-0.596834	0.0896741	0.00381598	66357	ENSMUSG00000041084	11.1386	-4.03781	-1.75107
Mlip	muscular LMNA-interacting protein	-2.58653	0.0897376	0.00382293	69642	ENSMUSG00000032355	7.29408	-4.03649	-1.75292
Dmap1	DNA methyltransferase 1-associated protein 1	-0.867367	0.0901779	0.00385174	66233	ENSMUSG00000009640	8.52394	-4.03106	-1.76054
Plpp1	phospholipid phosphatase 1	-2.34003	0.0906239	0.00388712	19012	ENSMUSG00000021759	11.5189	-4.02445	-1.76982
Carnmt1	carnosine N-methyltransferase 1	1.08996	0.0906239	0.00389642	67383	ENSMUSG00000024726	9.57845	4.02272	-1.77225
Bcl2	B cell leukemia/lymphoma 2	1.16686	0.0906239	0.0038969	12043	ENSMUSG00000057329	8.8272	4.02263	-1.77237
Enah	ENAH actin regulator	2.63982	0.0906239	0.00388854	13800	ENSMUSG00000022995	8.27057	4.02419	-1.77019
Pcnx4	pecanex homolog 4	0.384466	0.0906239	0.00389716	67708	ENSMUSG00000034501	7.51894	4.02258	-1.77244
Cspp1	centrosome and spindle pole associated protein 1	1.03801	0.0906239	0.0038778	211660	ENSMUSG00000056763	6.68849	4.02618	-1.76738
Stard6	StAR-related lipid transfer (START) domain containing 6	0.846721	0.0906239	0.00388395	170461	ENSMUSG00000079608	6.47471	4.02504	-1.76899
Pus10	pseudouridylate synthase 10	0.986573	0.0910309	0.00392114	74467	ENSMUSG00000020280	7.50887	4.01815	-1.77866
Pros1	protein S (alpha)	-1.19074	0.0910833	0.00393163	19128	ENSMUSG00000022912	10.1131	-4.01622	-1.78138
Slc22a15	solute carrier family 22 (organic anion/cation transporter), member 15	-0.930655	0.0910833	0.00392932	242126	ENSMUSG00000033147	7.26449	-4.01665	-1.78078
Zfp954	zinc finger protein 954	-0.911139	0.0910833	0.00394428	232853	ENSMUSG00000062116	7.07228	-4.01391	-1.78464
Klhl29	kelch-like 29	-2.28231	0.0910833	0.00394242	208439	ENSMUSG00000020627	6.82967	-4.01425	-1.78416
Pms1	PMS1 homolog 1, mismatch repair system component	1.00205	0.0910833	0.00394547	227099	ENSMUSG00000026098	5.72129	4.01369	-1.78494
Il6	interleukin 6	4.26735	0.0911341	0.00395098	16193	ENSMUSG00000025746	4.77871	4.01268	-1.78636
Casp4	caspase 4, apoptosis-related cysteine peptidase	-1.62886	0.0911622	0.00395529	12363	ENSMUSG00000033538	8.9363	-4.01189	-1.78746
Otud3	OTU domain containing 3	-1.13588	0.0911622	0.00395728	73162	ENSMUSG00000041161	7.74376	-4.01153	-1.78797
Rnf220	ring finger protein 220	-0.559411	0.0913397	0.00397584	66743	ENSMUSG00000028677	8.92715	-4.00816	-1.79272
Phactr1	phosphatase and actin regulator 1	-1.7624	0.0913397	0.00397559	218194	ENSMUSG00000054728	6.1743	-4.0082	-1.79266
Ghr	growth hormone receptor	2.78116	0.0914229	0.00398897	14600	ENSMUSG00000055737	8.84856	4.00578	-1.79607
Aspa	aspartoacylase	-2.38751	0.0914583	0.00399307	11484	ENSMUSG00000020774	9.57582	-4.00504	-1.79711
Nedd4	neural precursor cell expressed, developmentally down-regulated 4	0.602694	0.0916102	0.00402737	17999	ENSMUSG00000032216	11.7002	3.99887	-1.80579
Rnf38	ring finger protein 38	-0.922798	0.0916102	0.00401553	73469	ENSMUSG00000035696	9.12843	-4.00099	-1.8028
Pogz	pogo transposable element with ZNF domain	-0.869457	0.0916102	0.00402374	229584	ENSMUSG00000038902	8.30107	-3.99952	-1.80488
Hectd3	HECT domain E3 ubiquitin protein ligase 3	-0.581381	0.0916102	0.00403811	76608	ENSMUSG00000046861	7.58432	-3.99695	-1.80849
Tyk2	tyrosine kinase 2	-0.59969	0.0916102	0.00401331	54721	ENSMUSG00000032175	7.28096	-4.00139	-1.80224
Lhfpl3	lipoma HMGIC fusion partner-like 3	-3.28806	0.0916102	0.0040107	269629	ENSMUSG00000106379	7.19235	-4.00186	-1.80158
Krt10	keratin 10	-1.36486	0.0916102	0.00403183	16661	ENSMUSG00000019761	6.8289	-3.99807	-1.80692
Aldh1a2	aldehyde dehydrogenase family 1, subfamily A2	2.21632	0.0916102	0.00400615	19378	ENSMUSG00000013584	4.80595	4.00268	-1.80043
Col3a1	collagen, type III, alpha 1	-2.99019	0.09162	0.00405112	12825	ENSMUSG00000026043	10.6801	-3.99463	-1.81176
Elovl4	elongation of very long chain fatty acids (FEN1/Elo2, SUR4/Elo3, yeast)-like 4	1.08671	0.09162	0.00405118	83603	ENSMUSG00000032262	5.05465	3.99462	-1.81178
2510009E07Rik	RIKEN cDNA 2510009E07 gene	-1.47523	0.0916824	0.00405649	72190	ENSMUSG00000043391	8.95004	-3.99368	-1.81311
Pthlh	parathyroid hormone-like peptide	-3.65356	0.0917105	0.00406029	19227	ENSMUSG00000048776	7.71745	-3.993	-1.81406
Arpc1a	actin related protein 2/3 complex, subunit 1A	-1.57589	0.0917922	0.00406647	56443	ENSMUSG00000029621	10.4832	-3.99191	-1.8156
Got2	glutamatic-oxaloacetic transaminase 2, mitochondrial	0.479956	0.0918832	0.00408071	14719	ENSMUSG00000031672	10.3541	3.98939	-1.81915
Ddhd1	DDHD domain containing 1	-0.923558	0.0918832	0.00408074	114874	ENSMUSG00000037697	8.37317	-3.98939	-1.81915
Cntn6	contactin 6	-4.03536	0.0918832	0.00407835	53870	ENSMUSG00000030092	7.6673	-3.98981	-1.81856
Atr	ataxia telangiectasia and Rad3 related	2.65315	0.0918832	0.00407886	245000	ENSMUSG00000032409	6.29355	3.98972	-1.81869
Dcakd	dephospho-CoA kinase domain containing	-1.24139	0.0919401	0.00408839	68087	ENSMUSG00000020935	7.88875	-3.98804	-1.82105
Asnsd1	asparagine synthetase domain containing 1	0.965017	0.0919426	0.00410131	70396	ENSMUSG00000026095	9.97825	3.98577	-1.82426
Msrb1	methionine sulfoxide reductase B1	-1.07774	0.0919549	0.00410442	27361	ENSMUSG00000075705	9.82668	-3.98522	-1.82503
Zfp672	zinc finger protein 672	-1.45117	0.0923092	0.00412795	319475	ENSMUSG00000049755	7.64782	-3.98111	-1.83083
9530020O07Rik	RIKEN cDNA 9530020O07 gene	-0.441831	0.0923092	0.00412489	320589	NA	5.1379	-3.98164	-1.83007
Gm15496	predicted gene 15496	0.398456	0.0923092	0.00412553	102636803	NA	2.86263	3.98153	-1.83023
Tle1	transducin-like enhancer of split 1	-1.22733	0.0924569	0.00413971	21885	ENSMUSG00000008305	8.52124	-3.97906	-1.83371
Zkscan8	zinc finger with KRAB and SCAN domains 8	1.61654	0.0925507	0.00414649	93681	ENSMUSG00000063894	7.18216	3.97789	-1.83537
Bhlhb9	basic helix-loop-helix domain containing, class B9	1.19873	0.092588	0.00415087	70237	ENSMUSG00000072964	9.54567	3.97713	-1.83645
Akr7a5	aldo-keto reductase family 7, member A5 (aflatoxin aldehyde reductase)	-0.830218	0.092588	0.00417804	110198	ENSMUSG00000028743	8.22943	-3.97244	-1.84307
Ppp1r3d	protein phosphatase 1, regulatory subunit 3D	1.08224	0.092588	0.00416607	228966	ENSMUSG00000049999	5.18819	3.9745	-1.84016
Fancb	Fanconi anemia, complementation group B	1.38497	0.0927264	0.00419174	237211	ENSMUSG00000047757	5.60225	3.97008	-1.84639
Axl	AXL receptor tyrosine kinase	0.994398	0.0928073	0.00420194	26362	ENSMUSG00000002602	11.5705	3.96834	-1.84886
Eif2b4	eukaryotic translation initiation factor 2B, subunit 4 delta	-0.753842	0.092823	0.00421299	13667	ENSMUSG00000029145	9.60197	-3.96645	-1.85152
5430439M09Rik	RIKEN cDNA 5430439M09 gene	0.671076	0.092823	0.00420614	71348	NA	6.15846	3.96762	-1.84987
Spcs3	signal peptidase complex subunit 3 homolog (S. cerevisiae)	0.859201	0.0929368	0.00422828	76687	ENSMUSG00000054408	9.57979	3.96385	-1.8552
Rhobtb3	Rho-related BTB domain containing 3	1.12068	0.0929368	0.00423629	73296	ENSMUSG00000021589	9.56844	3.96249	-1.85712
Acp2	acid phosphatase 2, lysosomal	-0.529087	0.0929368	0.00423451	11432	ENSMUSG00000002103	8.58902	-3.96279	-1.85669
Ccdc82	coiled-coil domain containing 82	0.965052	0.0929368	0.0042287	66396	ENSMUSG00000079084	7.89245	3.96378	-1.8553
Rnf144a	ring finger protein 144A	-2.25628	0.0929368	0.00422487	108089	ENSMUSG00000020642	7.56314	-3.96443	-1.85438
Gm12688	predicted gene 12688	-2.5563	0.0929368	0.00422579	102639232	NA	6.88569	-3.96427	-1.8546
Hk1	hexokinase 1	-0.74114	0.0933031	0.00425932	15275	ENSMUSG00000037012	11.2778	-3.9586	-1.86262
Timm22	translocase of inner mitochondrial membrane 22	-0.69104	0.0934474	0.00428039	56322	ENSMUSG00000020843	9.50723	-3.95506	-1.86763
Arsg	arylsulfatase G	-0.609563	0.0935523	0.00429041	74008	ENSMUSG00000020604	6.03743	-3.95338	-1.87
Ube2j1	ubiquitin-conjugating enzyme E2J 1	-0.770883	0.0938352	0.00430839	56228	ENSMUSG00000028277	9.36869	-3.95038	-1.87424
Znfx1	zinc finger, NFX1-type containing 1	-0.830853	0.0938361	0.00431127	98999	ENSMUSG00000039501	6.98651	-3.9499	-1.87492
Synpo	synaptopodin	-2.08647	0.0939455	0.00432453	104027	ENSMUSG00000043079	9.03661	-3.9477	-1.87804
Pcgf6	polycomb group ring finger 6	0.800511	0.0939455	0.00432284	71041	ENSMUSG00000025050	8.18996	3.94798	-1.87764
Tex9	testis expressed gene 9	0.990718	0.093978	0.00433088	21778	ENSMUSG00000090626	6.17111	3.94665	-1.87953
St6galnac6	ST6 (alpha-N-acetyl-neuraminyl-2,3-beta-galactosyl-1,3)-N-acetylgalactosaminide alpha-2,6-sialyltransferase 6	-0.605449	0.0940372	0.00433885	50935	ENSMUSG00000026811	8.97255	-3.94533	-1.88139
Abcb7	ATP-binding cassette, sub-family B (MDR/TAP), member 7	1.45602	0.0942308	0.00435041	11306	ENSMUSG00000031333	7.58297	3.94343	-1.88409
Eif3e	eukaryotic translation initiation factor 3, subunit E	0.717344	0.0944378	0.00437854	16341	ENSMUSG00000022336	11.9198	3.93881	-1.89063
Tbl1x	transducin (beta)-like 1 X-linked	0.495277	0.0944378	0.00436398	21372	ENSMUSG00000025246	9.73831	3.9412	-1.88725
Slc25a40	solute carrier family 25, member 40	1.0547	0.0944378	0.00437987	319653	ENSMUSG00000054099	7.20551	3.93859	-1.89094
4632427E13Rik	RIKEN cDNA 4632427E13 gene	1.35293	0.0944378	0.00438364	666737	ENSMUSG00000074024	7.08319	3.93798	-1.89182
5330431K02Rik	RIKEN cDNA 5330431K02 gene	0.830951	0.0944378	0.00438114	68189	NA	4.67245	3.93838	-1.89124
2610319H10Rik	RIKEN cDNA 2610319H10 gene	1.25395	0.094564	0.00439213	72505	NA	7.02209	3.93659	-1.89378
Mettl7b	methyltransferase like 7B	0.624528	0.0945817	0.00439559	71664	ENSMUSG00000025347	4.48442	3.93603	-1.89458
Rit1	Ras-like without CAAX 1	-0.684476	0.0945949	0.00439885	19769	ENSMUSG00000028057	9.66882	-3.9355	-1.89533
Etv5	ets variant 5	-0.903592	0.0946459	0.00441704	104156	ENSMUSG00000013089	10.8951	-3.93254	-1.89952
Xpo1	exportin 1	1.76683	0.0946459	0.00441263	103573	ENSMUSG00000020290	9.2055	3.93326	-1.8985
Nfyb	nuclear transcription factor-Y beta	0.85635	0.0946459	0.00440543	18045	ENSMUSG00000020248	7.96384	3.93443	-1.89685
9930017N22Rik	RIKEN cDNA 9930017N22 gene	2.10065	0.0946459	0.00441586	320403	NA	5.22814	3.93273	-1.89925
Elp6	elongator acetyltransferase complex subunit 6	-1.16045	0.0947527	0.00443258	72341	ENSMUSG00000054836	7.34502	-3.93003	-1.90308
Tpcn2	two pore segment channel 2	-0.990781	0.0947527	0.00442615	233979	ENSMUSG00000048677	6.1241	-3.93107	-1.90161
4931407J08Rik	RIKEN cDNA 4931407J08 gene	0.499968	0.0947938	0.00443979	70968	NA	5.57893	3.92887	-1.90473
Grhpr	glyoxylate reductase/hydroxypyruvate reductase	-0.80505	0.0949784	0.00445127	76238	ENSMUSG00000035637	8.28122	-3.92702	-1.90735
Radil	Ras association and DIL domains	0.816281	0.0949784	0.00445372	231858	ENSMUSG00000029576	4.80993	3.92662	-1.90791
Rbm41	RNA binding motif protein 41	1.05788	0.0950744	0.00446088	237073	ENSMUSG00000031433	6.65313	3.92548	-1.90954
Emc10	ER membrane protein complex subunit 10	-0.736832	0.0951967	0.00447192	69683	ENSMUSG00000008140	11.6945	-3.92371	-1.91205
Hadh	hydroxyacyl-Coenzyme A dehydrogenase	-0.83992	0.0951967	0.0044701	15107	ENSMUSG00000027984	10.967	-3.924	-1.91163
Trafd1	TRAF type zinc finger domain containing 1	-0.733809	0.0953091	0.00447985	231712	ENSMUSG00000042726	7.97892	-3.92244	-1.91385
Plin2	perilipin 2	-0.82935	0.0954666	0.00449258	11520	ENSMUSG00000028494	11.0627	-3.92041	-1.91672
Mocs2	molybdenum cofactor synthesis 2	-1.14393	0.0955179	0.00450248	17434	ENSMUSG00000015536	10.536	-3.91884	-1.91896
Sipa1l2	signal-induced proliferation-associated 1 like 2	-1.45233	0.0955517	0.00450814	244668	ENSMUSG00000001995	9.61226	-3.91794	-1.92023
Sacs	sacsin	2.54467	0.0955517	0.00450989	50720	ENSMUSG00000048279	5.73741	3.91767	-1.92063
Mcrip2	MAPK regulated corepressor interacting protein 2	0.846038	0.0955918	0.00451445	68241	ENSMUSG00000025732	8.23007	3.91694	-1.92165
Prima1	proline rich membrane anchor 1	-2.97397	0.0956768	0.00452504	170952	ENSMUSG00000041669	8.19509	-3.91527	-1.92403
9930104L06Rik	RIKEN cDNA 9930104L06 gene	-0.694971	0.0956768	0.00452646	194268	ENSMUSG00000044730	5.59434	-3.91505	-1.92435
Gzf1	GDNF-inducible zinc finger protein 1	0.615503	0.0957075	0.00453591	74533	ENSMUSG00000027439	8.48417	3.91355	-1.92646
Taf1b	TATA-box binding protein associated factor, RNA polymerase I, B	0.638617	0.0957113	0.00453876	21340	ENSMUSG00000059669	7.60496	3.91311	-1.9271
Zfp36l1	zinc finger protein 36, C3H type-like 1	-1.07223	0.0957377	0.00454268	12192	ENSMUSG00000021127	10.9025	-3.91249	-1.92798
Ift81	intraflagellar transport 81	2.11306	0.0957688	0.00454682	12589	ENSMUSG00000029469	7.75098	3.91184	-1.9289
Aco1	aconitase 1	-1.25182	0.0958421	0.00455297	11428	ENSMUSG00000028405	8.67321	-3.91087	-1.93027
Pdlim5	PDZ and LIM domain 5	1.53716	0.0960847	0.00456985	56376	ENSMUSG00000028273	10.3491	3.90823	-1.93403
Ak4	adenylate kinase 4	2.62081	0.0960847	0.00456798	11639	ENSMUSG00000028527	6.77871	3.90852	-1.93361
Rras2	related RAS viral (r-ras) oncogene 2	1.38097	0.0961881	0.00458924	66922	ENSMUSG00000055723	9.77892	3.90521	-1.93832
Dync2h1	dynein cytoplasmic 2 heavy chain 1	1.2087	0.0961881	0.00459085	110350	ENSMUSG00000047193	6.00621	3.90496	-1.93868
Zfp180	zinc finger protein 180	-1.34659	0.0962213	0.00460201	210135	ENSMUSG00000057101	8.22466	-3.90323	-1.94114
Slc25a47	solute carrier family 25, member 47	-0.599884	0.0962213	0.00460316	104910	ENSMUSG00000048856	6.57681	-3.90305	-1.9414
Tmprss5	transmembrane protease, serine 5 (spinesin)	-2.57049	0.0962213	0.00459644	80893	ENSMUSG00000032268	6.33028	-3.90409	-1.93991
Slc9a1	solute carrier family 9 (sodium/hydrogen exchanger), member 1	-0.720541	0.0965355	0.00462357	20544	ENSMUSG00000028854	7.85075	-3.89989	-1.94588
Ift80	intraflagellar transport 80	1.39192	0.0965611	0.00463287	68259	ENSMUSG00000027778	7.23439	3.89846	-1.94792
Ttc37	tetratricopeptide repeat domain 37	1.29362	0.0965677	0.00463587	218343	ENSMUSG00000033991	7.36479	3.898	-1.94858
Apool	apolipoprotein O-like	0.838132	0.0967729	0.00464842	68117	ENSMUSG00000025525	7.17347	3.89607	-1.95132
Fam122b	family with sequence similarity 122, member B	0.874232	0.0968558	0.0046551	78755	ENSMUSG00000036022	6.73913	3.89505	-1.95278
Setd3	SET domain containing 3	0.435607	0.0973951	0.00468373	52690	ENSMUSG00000056770	9.81625	3.89068	-1.959
Tulp3	tubby-like protein 3	-0.78084	0.0974351	0.00468837	22158	ENSMUSG00000001521	10.8056	-3.88997	-1.96001
Rpn1	ribophorin I	-0.510095	0.0976012	0.00471105	103963	ENSMUSG00000030062	11.7289	-3.88653	-1.9649
Lix1l	Lix1-like	-0.557489	0.0976012	0.00470437	280411	ENSMUSG00000049288	9.30772	-3.88754	-1.96346
Slc4a3	solute carrier family 4 (anion exchanger), member 3	0.460866	0.0976012	0.00471268	20536	ENSMUSG00000006576	6.07699	3.88629	-1.96525
Slc6a15	solute carrier family 6 (neurotransmitter transporter), member 15	-3.12849	0.0976012	0.00471023	103098	ENSMUSG00000019894	5.57112	-3.88666	-1.96472
Gm5602	predicted gene 5602	-0.47353	0.0976012	0.00470525	434249	NA	3.06097	-3.88741	-1.96365
Ppp1r7	protein phosphatase 1, regulatory subunit 7	0.749312	0.0976824	0.00474551	66385	ENSMUSG00000026275	8.41109	3.88134	-1.97229
Dglucy	D-glutamate cyclase	1.6114	0.0976824	0.00473735	217830	ENSMUSG00000021185	6.82849	3.88257	-1.97055
Scn8a	sodium channel, voltage-gated, type VIII, alpha	-1.65384	0.0976824	0.00474878	20273	ENSMUSG00000023033	5.76553	-3.88085	-1.97299
Rlbp1	retinaldehyde binding protein 1	-2.10441	0.0976824	0.00474572	19771	ENSMUSG00000039194	5.1941	-3.88131	-1.97234
Ifnz	interferon zeta	-1.64122	0.0978721	0.00476207	319146	ENSMUSG00000096854	6.84591	-3.87886	-1.97583
Pgk1	phosphoglycerate kinase 1	0.800918	0.0980177	0.00478421	18655	ENSMUSG00000062070	12.765	3.87556	-1.98053
Acvr1	activin A receptor, type 1	-1.10457	0.0980177	0.00478754	11477	ENSMUSG00000026836	11.0571	-3.87507	-1.98124
Elmo2	engulfment and cell motility 2	-0.768083	0.0980177	0.00478165	140579	ENSMUSG00000017670	9.19434	-3.87594	-1.97999
Iws1	IWS1, SUPT6 interacting protein	1.00025	0.0980177	0.00479422	73473	ENSMUSG00000024384	8.45685	3.87408	-1.98265
3110009E18Rik	RIKEN cDNA 3110009E18 gene	-1.41673	0.0980177	0.00479561	73103	ENSMUSG00000026388	7.56197	-3.87387	-1.98295
Inka2	inka box actin regulator 2	-1.18365	0.0980177	0.00479416	109050	ENSMUSG00000048458	7.55356	-3.87408	-1.98264
Thnsl1	threonine synthase-like 1 (bacterial)	1.08547	0.0980177	0.00478474	208967	ENSMUSG00000048550	6.18069	3.87548	-1.98065
AU015603	expressed sequence AU015603	0.872962	0.0982062	0.00481577	103336	NA	4.84129	3.87088	-1.98721
Tmem208	transmembrane protein 208	-0.670962	0.098339	0.00482777	66320	ENSMUSG00000014856	10.3873	-3.86912	-1.98973
Pmepa1	prostate transmembrane protein, androgen induced 1	-1.6617	0.0985094	0.00483888	65112	ENSMUSG00000038400	9.53371	-3.86748	-1.99206
Smim12	small integral membrane protein 12	-1.05013	0.0988025	0.00486428	80284	ENSMUSG00000042380	8.90009	-3.86376	-1.99737
Ccdc28b	coiled coil domain containing 28B	-1.58372	0.0988025	0.00486341	66264	ENSMUSG00000028795	7.59966	-3.86389	-1.99719
Txnl4b	thioredoxin-like 4B	-0.872964	0.0988807	0.0048764	234723	ENSMUSG00000031723	6.90129	-3.86199	-1.9999
Sh3pxd2a	SH3 and PX domains 2A	-1.5477	0.0989528	0.00488825	14218	ENSMUSG00000053617	11.2814	-3.86027	-2.00236
Kif1b	kinesin family member 1B	-0.803484	0.0989528	0.00488594	16561	ENSMUSG00000063077	10.1299	-3.8606	-2.00188
LOC102635502	uncharacterized LOC102635502	-1.59709	0.0989528	0.00488618	102635502	NA	6.8278	-3.86057	-2.00193
Zfp329	zinc finger protein 329	1.61473	0.0989528	0.00489099	67230	ENSMUSG00000057894	6.06781	3.85987	-2.00293
Tmem201	transmembrane protein 201	-0.69249	0.0989994	0.0049002	230917	ENSMUSG00000044700	7.78076	-3.85853	-2.00484
3930402G23Rik	RIKEN cDNA 3930402G23 gene	0.388715	0.0989994	0.00490432	665306	ENSMUSG00000038917	4.21278	3.85794	-2.00569
Tmtc4	transmembrane and tetratricopeptide repeat containing 4	1.57235	0.0990082	0.00491632	70551	ENSMUSG00000041594	9.6219	3.8562	-2.00817
2210016L21Rik	RIKEN cDNA 2210016L21 gene	-0.629871	0.0990082	0.00491157	72357	ENSMUSG00000029559	8.63386	-3.85689	-2.00719
Tmc7	transmembrane channel-like gene family 7	-2.57903	0.0990082	0.00491855	209760	ENSMUSG00000042246	7.4427	-3.85588	-2.00863
Iqcb1	IQ calmodulin-binding motif containing 1	1.43205	0.0990082	0.00490778	320299	ENSMUSG00000022837	5.2576	3.85744	-2.0064
Pramef8	PRAME family member 8	-1.26082	0.0993477	0.00493818	242736	NA	7.42863	-3.85305	-2.01267
Ppib	peptidylprolyl isomerase B	-0.828642	0.0993878	0.00494295	19035	ENSMUSG00000032383	12.6911	-3.85237	-2.01365
Arhgap26	Rho GTPase activating protein 26	-1.47524	0.0994719	0.0049499	71302	ENSMUSG00000036452	5.36231	-3.85137	-2.01507
Adgra3	adhesion G protein-coupled receptor A3	-1.57101	0.0997311	0.0049814	70693	ENSMUSG00000029090	10.1422	-3.84687	-2.02151
Tacc2	transforming, acidic coiled-coil containing protein 2	-0.711422	0.0997311	0.00498046	57752	ENSMUSG00000030852	9.36932	-3.847	-2.02131
Blmh	bleomycin hydrolase	-1.16966	0.0998886	0.00499389	104184	ENSMUSG00000020840	9.86354	-3.84509	-2.02405
Cntn3	contactin 3	-2.70926	0.0998886	0.00499676	18488	ENSMUSG00000030075	5.19396	-3.84468	-2.02463
Mex3b	mex3 RNA binding family member B	-1.8623	0.0999171	0.00500267	108797	ENSMUSG00000057706	9.73128	-3.84384	-2.02583
Ccl25	chemokine (C-C motif) ligand 25	-0.956638	0.0999435	0.00500678	20300	ENSMUSG00000023235	6.90506	-3.84326	-2.02666
Afdn	afadin, adherens junction formation factor	1.27466	0.100018	0.00501329	17356	ENSMUSG00000068036	9.25086	3.84234	-2.02798
Gnptg	N-acetylglucosamine-1-phosphotransferase, gamma subunit	-0.928541	0.100028	0.00501658	214505	ENSMUSG00000035521	6.8676	-3.84188	-2.02865
Akt2	thymoma viral proto-oncogene 2	-0.65169	0.100165	0.00502623	11652	ENSMUSG00000004056	9.13741	-3.84051	-2.03059
A430005L14Rik	RIKEN cDNA A430005L14 gene	-1.32868	0.100185	0.00504123	97159	ENSMUSG00000047613	9.21833	-3.8384	-2.03362
Cdyl	chromodomain protein, Y chromosome-like	-0.871662	0.100185	0.0050397	12593	ENSMUSG00000059288	8.94883	-3.83862	-2.03331
A030001D20Rik	RIKEN cDNA A030001D20 gene	-1.25105	0.100185	0.00503976	100126243	ENSMUSG00000110357	6.2838	-3.83861	-2.03332
8030497I03Rik	RIKEN cDNA 8030497I03 gene	0.881774	0.100185	0.00503145	399593	NA	4.80545	3.83978	-2.03165
Mn1	meningioma 1	-0.359056	0.100207	0.0050451	433938	ENSMUSG00000070576	3.8423	-3.83786	-2.0344
Arfgap1	ADP-ribosylation factor GTPase activating protein 1	-1.06393	0.100407	0.00506095	228998	ENSMUSG00000027575	9.40168	-3.83563	-2.03758
Nrbp1	nuclear receptor binding protein 1	-0.803021	0.100407	0.00506915	192292	ENSMUSG00000029148	9.09739	-3.83449	-2.03922
Shcbp1	Shc SH2-domain binding protein 1	1.74574	0.100407	0.00506463	20419	ENSMUSG00000022322	7.63253	3.83512	-2.03832
Zgrf1	zinc finger, GRF-type containing 1	0.891033	0.100407	0.00506819	71643	ENSMUSG00000051278	5.98161	3.83462	-2.03903
D930001B02	uncharacterized protein D930001B02	1.30919	0.100407	0.00506357	328087	NA	5.18537	3.83527	-2.0381
2900072G11Rik	RIKEN cDNA 2900072G11 gene	0.518328	0.100414	0.0050779	73005	NA	3.52812	3.83326	-2.04097
Nedd4l	neural precursor cell expressed, developmentally down-regulated gene 4-like	-2.14828	0.100551	0.00511008	83814	ENSMUSG00000024589	8.24929	-3.82879	-2.04738
Col27a1	collagen, type XXVII, alpha 1	-1.36274	0.100551	0.00509648	373864	ENSMUSG00000045672	8.12388	-3.83068	-2.04467
Dhrsx	dehydrogenase/reductase (SDR family) X chromosome	-0.754402	0.100551	0.00509569	236082	ENSMUSG00000063897	7.189	-3.83079	-2.04452
A930005H10Rik	RIKEN cDNA A930005H10 gene	-0.801556	0.100551	0.00510554	68161	ENSMUSG00000054426	6.96209	-3.82942	-2.04648
1700048O20Rik	RIKEN cDNA 1700048O20 gene	0.912707	0.100671	0.00512014	69430	ENSMUSG00000043773	5.14838	3.8274	-2.04937
Smim27	small integral membrane protein 27	-0.871995	0.100683	0.00512576	100504309	ENSMUSG00000028407	8.62098	-3.82662	-2.05048
B230214N19Rik	RIKEN cDNA B230214N19 gene	0.61387	0.100683	0.00512797	78876	NA	4.00757	3.82632	-2.05092
Szt2	seizure threshold 2	-1.62725	0.100871	0.00514319	230676	ENSMUSG00000033253	7.11895	-3.82422	-2.05393
Ckb	creatine kinase, brain	-2.32864	0.100876	0.00515392	12709	ENSMUSG00000001270	11.4429	-3.82274	-2.05604
Dzip3	DAZ interacting protein 3, zinc finger	3.14739	0.101065	0.00516999	224170	ENSMUSG00000064061	7.20633	3.82054	-2.0592
Lpgat1	lysophosphatidylglycerol acyltransferase 1	0.844291	0.10114	0.00518065	226856	ENSMUSG00000026623	8.08932	3.81908	-2.06129
Foxd2	forkhead box D2	-1.55209	0.10114	0.00518172	17301	ENSMUSG00000055210	7.55387	-3.81894	-2.0615
Tesk2	testis-specific kinase 2	-1.08709	0.10114	0.00518224	230661	ENSMUSG00000033985	6.81624	-3.81887	-2.0616
Slc25a53	solute carrier family 25, member 53	-0.875984	0.101176	0.00518694	67062	ENSMUSG00000044348	5.84269	-3.81822	-2.06252
Dcaf1	DDB1 and CUL4 associated factor 1	0.496883	0.101271	0.00519462	321006	ENSMUSG00000040325	8.51682	3.81718	-2.06402
Irak2	interleukin-1 receptor-associated kinase 2	1.33159	0.101396	0.00521967	108960	ENSMUSG00000060477	7.5794	3.81378	-2.0689
Rhob	ras homolog family member B	-1.12107	0.101418	0.00523042	11852	ENSMUSG00000054364	10.924	-3.81232	-2.07098
Esyt2	extended synaptotagmin-like protein 2	0.942946	0.101418	0.00522795	52635	ENSMUSG00000021171	8.68546	3.81266	-2.07051
Arl2	ADP-ribosylation factor-like 2	0.990121	0.101449	0.00523485	56327	ENSMUSG00000024944	9.76188	3.81172	-2.07184
Atpaf1	ATP synthase mitochondrial F1 complex assembly factor 1	-0.863664	0.101516	0.00524114	230649	ENSMUSG00000028710	8.31216	-3.81087	-2.07306
Rpl22l1	ribosomal protein L22 like 1	1.17214	0.101578	0.00524733	68028	ENSMUSG00000039221	11.7402	3.81004	-2.07426
Hsd17b11	hydroxysteroid (17-beta) dehydrogenase 11	-1.76872	0.101578	0.00524998	114664	ENSMUSG00000029311	11.5582	-3.80968	-2.07477
Dlgap4	DLG associated protein 4	-0.775996	0.101582	0.00525388	228836	ENSMUSG00000061689	8.86991	-3.80916	-2.07552
Tppp3	tubulin polymerization-promoting protein family member 3	-2.43826	0.101582	0.00525818	67971	ENSMUSG00000014846	8.65443	-3.80858	-2.07635
Glod4	glyoxalase domain containing 4	0.393529	0.101857	0.0052926	67201	ENSMUSG00000017286	10.7251	3.80397	-2.08297
Tubgcp4	tubulin, gamma complex associated protein 4	0.508602	0.101857	0.00529138	51885	ENSMUSG00000027263	8.05322	3.80413	-2.08273
Polm	polymerase (DNA directed), mu	0.615911	0.101857	0.00529139	54125	ENSMUSG00000020474	6.62294	3.80413	-2.08274
1700110K17Rik	RIKEN cDNA 1700110K17 gene	-0.729443	0.10214	0.0053298	73558	NA	4.65326	-3.79903	-2.09007
Map3k2	mitogen-activated protein kinase kinase kinase 2	1.96262	0.10218	0.00534782	26405	ENSMUSG00000024383	7.5607	3.79664	-2.09349
Mycn	v-myc avian myelocytomatosis viral related oncogene, neuroblastoma derived	-3.30727	0.10218	0.00535198	18109	ENSMUSG00000037169	7.02366	-3.79609	-2.09428
2610524H06Rik	RIKEN cDNA 2610524H06 gene	-1.29378	0.102201	0.00535623	330173	ENSMUSG00000072694	7.82369	-3.79553	-2.09509
Rassf8	Ras association (RalGDS/AF-6) domain family (N-terminal) member 8	-0.579647	0.102283	0.00537726	71323	ENSMUSG00000030259	10.0833	-3.79277	-2.09906
Abhd5	abhydrolase domain containing 5	-0.702442	0.102283	0.00538976	67469	ENSMUSG00000032540	8.70546	-3.79113	-2.10142
Serf1	small EDRK-rich factor 1	-1.19127	0.102283	0.00537099	20365	ENSMUSG00000021643	8.51731	-3.79359	-2.09788
Tbx2	T-box 2	-2.2054	0.102283	0.00536836	21385	ENSMUSG00000000093	7.66263	-3.79394	-2.09738
Hecw2	HECT, C2 and WW domain containing E3 ubiquitin protein ligase 2	2.77755	0.102283	0.00539185	329152	ENSMUSG00000042807	3.52745	3.79086	-2.10181
Klra2	killer cell lectin-like receptor, subfamily A, member 2	0.696254	0.102283	0.00539027	16633	ENSMUSG00000030187	2.97151	3.79106	-2.10151
Riok3	RIO kinase 3	0.601653	0.102703	0.00542258	66878	ENSMUSG00000024404	10.5637	3.78685	-2.10757
Srgap1	SLIT-ROBO Rho GTPase activating protein 1	-1.15483	0.102703	0.0054218	117600	ENSMUSG00000020121	6.86627	-3.78695	-2.10743
Ipo13	importin 13	-0.708071	0.102752	0.0054309	230673	ENSMUSG00000033365	8.79509	-3.78577	-2.10913
Sav1	salvador family WW domain containing 1	0.601734	0.102892	0.00544403	64010	ENSMUSG00000021067	10.0175	3.78406	-2.11158
Ndufs1	NADH:ubiquinone oxidoreductase core subunit S1	0.872229	0.103057	0.0054585	227197	ENSMUSG00000025968	9.75879	3.78219	-2.11427
Pex7	peroxisomal biogenesis factor 7	0.899066	0.103057	0.00545637	18634	ENSMUSG00000020003	9.34393	3.78247	-2.11387
6430537K16Rik	RIKEN cDNA 6430537K16 gene	-0.566752	0.103365	0.00548519	320480	NA	5.29796	-3.77876	-2.11921
Vps45	vacuolar protein sorting 45	-0.917669	0.103434	0.00549289	22365	ENSMUSG00000015747	9.0352	-3.77777	-2.12064
Zfp319	zinc finger protein 319	-0.69869	0.103662	0.00551078	79233	ENSMUSG00000046556	7.63324	-3.77548	-2.12393
Ankhd1	ankyrin repeat and KH domain containing 1	0.586976	0.103874	0.00552496	108857	ENSMUSG00000024483	8.57736	3.77367	-2.12654
Prdm5	PR domain containing 5	0.868441	0.103896	0.00552902	70779	ENSMUSG00000029913	8.60438	3.77315	-2.12728
Safb2	scaffold attachment factor B2	-0.54362	0.104133	0.00554743	224902	ENSMUSG00000042625	7.73655	-3.77081	-2.13065
Vps13a	vacuolar protein sorting 13A	1.83852	0.104391	0.00556696	271564	ENSMUSG00000046230	6.37624	3.76834	-2.13422
Rmi1	RecQ mediated genome instability 1	0.671778	0.104448	0.00557295	74386	ENSMUSG00000035367	7.57391	3.76758	-2.13531
Sox13	SRY (sex determining region Y)-box 13	-1.04359	0.104506	0.00557895	20668	ENSMUSG00000070643	7.04497	-3.76682	-2.1364
Ubn1	ubinuclein 1	-0.965019	0.104651	0.00560322	170644	ENSMUSG00000039473	9.08162	-3.76377	-2.1408
Cerk	ceramide kinase	-0.973451	0.104651	0.00560707	223753	ENSMUSG00000035891	8.41908	-3.76329	-2.14149
Papolg	poly(A) polymerase gamma	0.86751	0.104651	0.00559277	216578	ENSMUSG00000020273	6.84171	3.76508	-2.13891
Txlng	taxilin gamma	1.44483	0.104651	0.0055957	353170	ENSMUSG00000038344	5.63746	3.76471	-2.13944
Runx1t1	RUNX1 translocation partner 1	1.48951	0.104651	0.00560484	12395	ENSMUSG00000006586	4.02496	3.76356	-2.14109
Mfhas1	malignant fibrous histiocytoma amplified sequence 1	1.00624	0.104846	0.00563128	52065	ENSMUSG00000070056	9.03433	3.76025	-2.14586
AA414992	expressed sequence AA414992	0.3862	0.104846	0.00563212	102402	ENSMUSG00000113342	2.63099	3.76015	-2.14601
2010002M09Rik	RIKEN cDNA 2010002M09 gene	-0.553193	0.104929	0.00563953	69841	NA	3.94557	-3.75922	-2.14735
Kdm6b	KDM1 lysine (K)-specific demethylase 6B	-1.40324	0.104976	0.005645	216850	ENSMUSG00000018476	9.27618	-3.75854	-2.14833
Casp9	caspase 9	-1.13424	0.104988	0.00565148	12371	ENSMUSG00000028914	7.55424	-3.75774	-2.14949
Prokr1	prokineticin receptor 1	-2.72271	0.104988	0.00565004	58182	ENSMUSG00000049409	5.66163	-3.75792	-2.14924
Gfra1	glial cell line derived neurotrophic factor family receptor alpha 1	-3.06155	0.105019	0.00565607	14585	ENSMUSG00000025089	10.3712	-3.75717	-2.15032
Fam241a	family with sequence similarity 241, member A	-2.37324	0.105023	0.00565953	70617	ENSMUSG00000050549	8.8356	-3.75674	-2.15094
Taf10	TATA-box binding protein associated factor 10	0.630189	0.105074	0.00567393	24075	ENSMUSG00000043866	11.1663	3.75495	-2.15351
Clip2	CAP-GLY domain containing linker protein 2	-0.879347	0.105074	0.00567164	269713	ENSMUSG00000063146	5.35223	-3.75523	-2.1531
Dolk	dolichol kinase	-0.710002	0.105081	0.0056799	227697	ENSMUSG00000075419	9.04244	-3.75421	-2.15458
Ankrd44	ankyrin repeat domain 44	-1.75695	0.105237	0.00569126	329154	ENSMUSG00000052331	6.99969	-3.75281	-2.1566
Smg8	smg-8 homolog, nonsense mediated mRNA decay factor (C. elegans)	-0.401357	0.105333	0.0056994	74133	ENSMUSG00000020495	7.80115	-3.7518	-2.15805
Cadm1	cell adhesion molecule 1	-1.57727	0.105514	0.00571213	54725	ENSMUSG00000032076	10.7569	-3.75024	-2.16031
Plekha8	pleckstrin homology domain containing, family A (phosphoinositide binding specific) member 8	-1.08936	0.105544	0.0057183	231999	ENSMUSG00000005225	8.54824	-3.74948	-2.16141
7030407O06Rik	RIKEN cDNA 7030407O06 gene	0.531312	0.105627	0.00573293	320392	NA	6.02627	3.74768	-2.164
Dctn3	dynactin 3	-0.650047	0.105671	0.00575002	53598	ENSMUSG00000028447	10.6584	-3.74559	-2.16702
Ttyh2	tweety family member 2	-2.23908	0.105671	0.00574394	117160	ENSMUSG00000034714	10.4642	-3.74633	-2.16595
Fzd3	frizzled class receptor 3	-1.72301	0.105671	0.00574559	14365	ENSMUSG00000007989	6.18285	-3.74613	-2.16624
Stx1a	syntaxin 1A (brain)	-0.478079	0.105671	0.00575008	20907	ENSMUSG00000007207	5.46261	-3.74558	-2.16703
Angpt4	angiopoietin 4	0.865728	0.105821	0.00577591	11602	ENSMUSG00000027460	4.92194	3.74244	-2.17157
Fcgbp	Fc fragment of IgG binding protein	0.661593	0.106091	0.00579658	215384	ENSMUSG00000047730	7.36613	3.73993	-2.17519
1110046J04Rik	RIKEN cDNA 1110046J04 gene	1.43647	0.106091	0.00579527	68808	ENSMUSG00000085457	7.27493	3.74009	-2.17496
Timm29	translocase of inner mitochondrial membrane 29	-0.724678	0.106118	0.00580172	69773	ENSMUSG00000048429	9.17524	-3.73931	-2.17609
Tpcn1	two pore channel 1	-1.28936	0.106118	0.00581283	252972	ENSMUSG00000032741	8.0887	-3.73796	-2.17803
Rnf150	ring finger protein 150	1.09306	0.106118	0.00581027	330812	ENSMUSG00000047747	6.64531	3.73827	-2.17758
Rab3d	RAB3D, member RAS oncogene family	-1.02953	0.106252	0.00582463	19340	ENSMUSG00000019066	8.56782	-3.73654	-2.18009
Mif	macrophage migration inhibitory factor (glycosylation-inhibiting factor)	0.818444	0.106376	0.00583767	17319	ENSMUSG00000033307	12.5187	3.73497	-2.18235
Galnt4	polypeptide N-acetylgalactosaminyltransferase 4	-0.641202	0.106376	0.00584432	14426	ENSMUSG00000090035	8.92498	-3.73417	-2.18351
St3gal3	ST3 beta-galactoside alpha-2,3-sialyltransferase 3	-0.746723	0.106376	0.00584772	20441	ENSMUSG00000028538	8.49864	-3.73377	-2.1841
Mta3	metastasis associated 3	0.770914	0.106385	0.00585114	116871	ENSMUSG00000055817	8.30528	3.73336	-2.18469
Arpc1b	actin related protein 2/3 complex, subunit 1B	-1.00042	0.106406	0.00585825	11867	ENSMUSG00000029622	12.7728	-3.7325	-2.18592
Clcn4	chloride channel, voltage-sensitive 4	-0.574386	0.106541	0.00587457	12727	ENSMUSG00000000605	9.17383	-3.73055	-2.18874
Gm2769	predicted gene 2769	-0.514307	0.106541	0.00586987	100040437	NA	5.80282	-3.73111	-2.18793
Zfp652	zinc finger protein 652	-0.730693	0.106631	0.00588848	268469	ENSMUSG00000075595	7.14788	-3.7289	-2.19114
Nans	N-acetylneuraminic acid synthase (sialic acid synthase)	-0.761413	0.106704	0.00589548	94181	ENSMUSG00000028334	9.67697	-3.72806	-2.19234
Mrm2	mitochondrial rRNA methyltransferase 2	-0.953668	0.106745	0.00590366	68017	ENSMUSG00000029557	7.23959	-3.72709	-2.19375
Rbp1	retinol binding protein 1, cellular	-3.18417	0.106745	0.00590207	19659	ENSMUSG00000046402	6.72371	-3.72728	-2.19347
Tgfb2	transforming growth factor, beta 2	-1.53767	0.106882	0.00591426	21808	ENSMUSG00000039239	8.90305	-3.72583	-2.19556
Xpa	xeroderma pigmentosum, complementation group A	-0.859656	0.107025	0.00593707	22590	ENSMUSG00000028329	7.44393	-3.72314	-2.19947
Atm	ataxia telangiectasia mutated	1.44883	0.107025	0.00592954	11920	ENSMUSG00000034218	6.95731	3.72402	-2.19818
3300002P09Rik	RIKEN cDNA 3300002P09 gene	-1.16617	0.107025	0.00592764	70246	NA	5.40101	-3.72425	-2.19786
Hp1bp3	heterochromatin protein 1, binding protein 3	-0.445687	0.107026	0.00594905	15441	ENSMUSG00000028759	11.1233	-3.72172	-2.20151
Coro2b	coronin, actin binding protein, 2B	-1.35764	0.107026	0.00594307	235431	ENSMUSG00000041729	7.647	-3.72243	-2.20049
D430040D24Rik	RIKEN cDNA D430040D24 gene	-1.42089	0.107026	0.00594692	319678	NA	7.24611	-3.72198	-2.20115
Zfp235	zinc finger protein 235	-1.57069	0.107026	0.00594654	56525	ENSMUSG00000047603	7.17833	-3.72202	-2.20108
Trappc6b	trafficking protein particle complex 6B	0.566809	0.107081	0.00596099	78232	ENSMUSG00000020993	10.1727	3.72032	-2.20354
Efhd1	EF hand domain containing 1	-4.01787	0.107081	0.00596457	98363	ENSMUSG00000026255	9.40369	-3.7199	-2.20415
Flnb	filamin, beta	1.24315	0.107081	0.005967	286940	ENSMUSG00000025278	8.99787	3.71961	-2.20456
D11Wsu47e	DNA segment, Chr 11, Wayne State University 47, expressed	-0.683357	0.107081	0.00596163	276852	ENSMUSG00000041623	7.3581	-3.72024	-2.20365
Dlc1	deleted in liver cancer 1	-1.13036	0.107087	0.00597031	50768	ENSMUSG00000031523	9.87973	-3.71922	-2.20513
Arl4d	ADP-ribosylation factor-like 4D	1.40173	0.107218	0.00599255	80981	ENSMUSG00000034936	6.9553	3.71662	-2.20889
Map3k14	mitogen-activated protein kinase kinase kinase 14	0.36909	0.107218	0.00598998	53859	ENSMUSG00000020941	6.121	3.71692	-2.20846
Efhd2	EF hand domain containing 2	-1.051	0.107242	0.0060238	27984	ENSMUSG00000040659	10.2125	-3.71298	-2.21417
Slc49a4	solute carrier family 49 member 4	-0.726123	0.107242	0.00602312	224132	ENSMUSG00000022848	9.36347	-3.71306	-2.21405
Myo5a	myosin VA	1.4409	0.107242	0.00601477	17918	ENSMUSG00000034593	9.03332	3.71403	-2.21264
Nkiras2	NFKB inhibitor interacting Ras-like protein 2	-0.881299	0.107242	0.0060107	71966	ENSMUSG00000017837	8.4823	-3.7145	-2.21196
Slc25a38	solute carrier family 25, member 38	-0.57054	0.107242	0.00601364	208638	ENSMUSG00000032519	7.73239	-3.71416	-2.21245
Gorasp1	golgi reassembly stacking protein 1	-0.759846	0.107532	0.00604857	74498	ENSMUSG00000032513	7.88757	-3.71011	-2.21832
Insc	INSC spindle orientation adaptor protein	-2.59052	0.10754	0.00605552	233752	ENSMUSG00000048782	8.95935	-3.7093	-2.21949
Cdc40	cell division cycle 40	0.568528	0.107674	0.00607324	71713	ENSMUSG00000038446	8.66131	3.70726	-2.22245
Cenpq	centromere protein Q	1.07402	0.107674	0.00607806	83815	ENSMUSG00000023919	8.02514	3.7067	-2.22325
Med14	mediator complex subunit 14	1.03889	0.107708	0.00608298	26896	ENSMUSG00000064127	8.78264	3.70614	-2.22407
Hprt	hypoxanthine guanine phosphoribosyl transferase	0.924956	0.107826	0.00613081	15452	ENSMUSG00000025630	10.6468	3.70066	-2.23201
Atp1b2	ATPase, Na+/K+ transporting, beta 2 polypeptide	-2.70594	0.107826	0.00610765	11932	ENSMUSG00000041329	9.62705	-3.70331	-2.22818
Ncor2	nuclear receptor co-repressor 2	-1.13672	0.107826	0.00610828	20602	ENSMUSG00000029478	9.35174	-3.70324	-2.22828
Styx	serine/threonine/tyrosine interaction protein	1.42202	0.107826	0.0061192	56291	ENSMUSG00000053205	7.66717	3.70199	-2.23009
Ythdc2	YTH domain containing 2	2.14602	0.107826	0.00610928	240255	ENSMUSG00000034653	5.55366	3.70312	-2.22845
Nol4l	nucleolar protein 4-like	-1.20477	0.107831	0.00614059	329540	ENSMUSG00000061411	8.67875	-3.69955	-2.23363
Asap2	ArfGAP with SH3 domain, ankyrin repeat and PH domain 2	-0.918669	0.108205	0.00617949	211914	ENSMUSG00000052632	9.20824	-3.69513	-2.24002
Trim13	tripartite motif-containing 13	-0.76458	0.108208	0.00619341	66597	ENSMUSG00000035235	8.30177	-3.69356	-2.2423
Jarid2	jumonji, AT rich interactive domain 2	-1.99507	0.108249	0.00620318	16468	ENSMUSG00000038518	8.07448	-3.69246	-2.2439
Proser1	proline and serine rich 1	-1.06414	0.10842	0.00622152	212127	ENSMUSG00000049504	7.77815	-3.6904	-2.24689
Ccp110	centriolar coiled coil protein 110	1.17455	0.10842	0.0062229	101565	ENSMUSG00000033904	6.53335	3.69024	-2.24712
March4	membrane-associated ring finger (C3HC4) 4	-0.97275	0.108586	0.00623543	381270	ENSMUSG00000039372	6.444	-3.68884	-2.24916
Rnf10	ring finger protein 10	-0.593775	0.108921	0.00627997	50849	ENSMUSG00000041740	10.1737	-3.68387	-2.25637
Pag1	phosphoprotein associated with glycosphingolipid microdomains 1	-2.59148	0.108921	0.00627151	94212	ENSMUSG00000027508	7.8427	-3.68481	-2.255
Simc1	SUMO-interacting motifs containing 1	0.696236	0.108921	0.00627852	319719	ENSMUSG00000043183	7.13604	3.68403	-2.25614
2900056L01Rik	RIKEN cDNA 2900056L01 gene	-1.04991	0.108921	0.00628503	73050	NA	7.02533	-3.68331	-2.25718
Nova1	neuro-oncological ventral antigen 1	-2.2349	0.108921	0.00628451	664883	ENSMUSG00000021047	5.70791	-3.68337	-2.2571
Acap3	ArfGAP with coiled-coil, ankyrin repeat and PH domains 3	-0.549503	0.108999	0.00629257	140500	ENSMUSG00000029033	8.25831	-3.68247	-2.2584
Alkbh2	alkB homolog 2, alpha-ketoglutarate-dependent dioxygenase	-1.3629	0.109006	0.00629599	231642	ENSMUSG00000044339	6.85132	-3.68209	-2.25895
Mbtps2	membrane-bound transcription factor peptidase, site 2	1.58939	0.109029	0.0063035	270669	ENSMUSG00000046873	8.82939	3.68126	-2.26016
Uba6	ubiquitin-like modifier activating enzyme 6	2.23936	0.109029	0.00630432	231380	ENSMUSG00000035898	7.47442	3.68117	-2.26029
D230044B12Rik	RIKEN cDNA D230044B12 gene	0.637912	0.109029	0.00630642	399635	NA	4.10119	3.68094	-2.26063
Fbxo33	F-box protein 33	-0.782033	0.109298	0.00632501	70611	ENSMUSG00000035329	8.39652	-3.67888	-2.26361
Aif1l	allograft inflammatory factor 1-like	0.585627	0.109535	0.0063479	108897	ENSMUSG00000001864	7.03999	3.67636	-2.26727
Abhd13	abhydrolase domain containing 13	-0.906287	0.109538	0.00635653	68904	ENSMUSG00000040396	8.19642	-3.67542	-2.26865
Dek	DEK oncogene (DNA binding)	1.33878	0.109693	0.00636927	110052	ENSMUSG00000021377	10.1323	3.67402	-2.27067
Trp53rka	transformation related protein 53 regulating kinase A	-0.655053	0.109798	0.00639706	381406	ENSMUSG00000039725	7.0922	-3.67098	-2.27508
Vps13b	vacuolar protein sorting 13B	1.02308	0.109798	0.00637988	666173	ENSMUSG00000037646	6.91375	3.67286	-2.27236
Ecscr	endothelial cell surface expressed chemotaxis and apoptosis regulator	0.872511	0.109798	0.00638851	68545	ENSMUSG00000073599	4.71718	3.67192	-2.27373
Tmem223	transmembrane protein 223	-0.872609	0.109851	0.00640602	66836	ENSMUSG00000117924	9.124	-3.67001	-2.2765
Armc5	armadillo repeat containing 5	-1.24941	0.110149	0.00643569	233912	ENSMUSG00000042178	8.07175	-3.66679	-2.28119
Krcc1	lysine-rich coiled-coil 1	1.31254	0.11022	0.00644286	57896	ENSMUSG00000053012	8.75662	3.66601	-2.28231
Lima1	LIM domain and actin binding 1	-1.32472	0.110278	0.00645244	65970	ENSMUSG00000023022	10.872	-3.66498	-2.28382
Tnfaip3	tumor necrosis factor, alpha-induced protein 3	1.32679	0.110278	0.00645549	21929	ENSMUSG00000019850	7.22095	3.66465	-2.2843
Dcp2	decapping mRNA 2	1.14072	0.110373	0.00646411	70640	ENSMUSG00000024472	7.8158	3.66372	-2.28565
Kcna2	potassium voltage-gated channel, shaker-related subfamily, member 2	-2.92684	0.110412	0.00647124	16490	ENSMUSG00000040724	6.30308	-3.66295	-2.28677
Atat1	alpha tubulin acetyltransferase 1	-1.69787	0.110415	0.00647582	73242	ENSMUSG00000024426	7.59456	-3.66246	-2.28748
Marcksl1	MARCKS-like 1	-1.77067	0.110429	0.00649815	17357	ENSMUSG00000047945	9.85621	-3.66006	-2.29097
Vps37b	vacuolar protein sorting 37B	-1.55759	0.110527	0.00651624	330192	ENSMUSG00000066278	8.05408	-3.65812	-2.29379
Azi2	5-azacytidine induced gene 2	0.930033	0.110988	0.00656377	27215	ENSMUSG00000039285	9.103	3.65306	-2.30115
Rock2	Rho-associated coiled-coil containing protein kinase 2	2.28424	0.110988	0.00655779	19878	ENSMUSG00000020580	8.10608	3.6537	-2.30022
Pik3cb	phosphatidylinositol-4,5-bisphosphate 3-kinase catalytic subunit beta	1.80125	0.110988	0.00656294	74769	ENSMUSG00000032462	5.97364	3.65315	-2.30102
Ipo5	importin 5	1.05575	0.111176	0.00658551	70572	ENSMUSG00000030662	10.1058	3.65076	-2.3045
Cbr3	carbonyl reductase 3	-0.896742	0.111459	0.00662048	109857	ENSMUSG00000022947	10.379	-3.64708	-2.30986
Vwa5a	von Willebrand factor A domain containing 5A	-0.505724	0.111459	0.0066288	67776	ENSMUSG00000023186	10.2835	-3.64621	-2.31113
Herc4	hect domain and RLD 4	0.860734	0.111459	0.00661355	67345	ENSMUSG00000020064	8.62534	3.64781	-2.3088
Slc35b3	solute carrier family 35, member B3	-0.789241	0.111459	0.00662178	108652	ENSMUSG00000021432	8.36022	-3.64694	-2.31006
Zfp148	zinc finger protein 148	0.979417	0.111459	0.00661996	22661	ENSMUSG00000022811	7.69404	3.64714	-2.30978
Ipo7	importin 7	2.53324	0.111667	0.00664883	233726	ENSMUSG00000066232	9.98778	3.64411	-2.31419
Ubap2	ubiquitin-associated protein 2	-0.764034	0.111667	0.00664605	68926	ENSMUSG00000028433	8.35724	-3.6444	-2.31377
Inava	innate immunity activator	-2.06398	0.111705	0.00666351	67313	ENSMUSG00000041605	7.66188	-3.64257	-2.31642
Mest	mesoderm specific transcript	-3.21152	0.111967	0.00671219	17294	ENSMUSG00000051855	8.69226	-3.63752	-2.3238
Cdk5rap2	CDK5 regulatory subunit associated protein 2	-1.16751	0.111967	0.00671348	214444	ENSMUSG00000039298	8.01179	-3.63738	-2.32399
Ei24	etoposide induced 2.4 mRNA	-0.85329	0.112288	0.00674212	13663	ENSMUSG00000062762	11.1353	-3.63442	-2.3283
A830010M20Rik	RIKEN cDNA A830010M20 gene	0.928863	0.112288	0.00673932	231570	ENSMUSG00000111375	5.68625	3.63471	-2.32788
Ormdl3	ORM1-like 3 (S. cerevisiae)	-0.599837	0.112355	0.00675214	66612	ENSMUSG00000038150	9.39287	-3.63339	-2.32981
Pdk1	pyruvate dehydrogenase kinase, isoenzyme 1	1.92204	0.112355	0.00675281	228026	ENSMUSG00000006494	7.74208	3.63332	-2.32991
9930012K11Rik	RIKEN cDNA 9930012K11 gene	1.21015	0.112417	0.0067655	268759	ENSMUSG00000044551	7.00154	3.63202	-2.33181
Tiparp	TCDD-inducible poly(ADP-ribose) polymerase	2.13373	0.1125	0.00677712	99929	ENSMUSG00000034640	8.59687	3.63083	-2.33355
Cd68	CD68 antigen	2.09533	0.1125	0.00678301	12514	ENSMUSG00000018774	5.76646	3.63023	-2.33443
Lcorl	ligand dependent nuclear receptor corepressor-like	2.26268	0.1125	0.00677508	209707	ENSMUSG00000015882	5.7134	3.63104	-2.33324
Asap1	ArfGAP with SH3 domain, ankyrin repeat and PH domain1	1.13182	0.112622	0.00680257	13196	ENSMUSG00000022377	8.91801	3.62823	-2.33734
Setd2	SET domain containing 2	0.854736	0.112644	0.00681054	235626	ENSMUSG00000044791	7.4459	3.62741	-2.33853
4430402I18Rik	RIKEN cDNA 4430402I18 gene	-1.04722	0.112644	0.00680884	381218	ENSMUSG00000064202	5.52582	-3.62759	-2.33827
Aggf1	angiogenic factor with G patch and FHA domains 1	-0.405342	0.112705	0.00682476	66549	ENSMUSG00000021681	9.78762	-3.62597	-2.34064
Smc5	structural maintenance of chromosomes 5	1.6951	0.112705	0.00682504	226026	ENSMUSG00000024943	6.78411	3.62594	-2.34068
Mtpap	mitochondrial poly(A) polymerase	0.773009	0.112739	0.00683345	67440	ENSMUSG00000024234	8.55788	3.62508	-2.34193
4930466K18Rik	RIKEN cDNA 4930466K18 gene	0.938514	0.112741	0.00683841	74969	NA	4.74621	3.62458	-2.34266
Dnajc16	DnaJ heat shock protein family (Hsp40) member C16	-0.595819	0.11277	0.00684332	214063	ENSMUSG00000040697	7.14588	-3.62408	-2.34339
Nxpe4	neurexophilin and PC-esterase domain family, member 4	-1.29056	0.113002	0.00686366	244853	ENSMUSG00000044229	6.4823	-3.62202	-2.34639
Mob3c	MOB kinase activator 3C	-0.434256	0.113042	0.00686926	100465	ENSMUSG00000028709	5.87409	-3.62146	-2.34722
Ptp4a2	protein tyrosine phosphatase 4a2	-0.552383	0.113044	0.00687256	19244	ENSMUSG00000028788	11.6497	-3.62112	-2.34771
Ift74	intraflagellar transport 74	1.60187	0.113239	0.00688754	67694	ENSMUSG00000028576	6.57874	3.61961	-2.34991
Pds5b	PDS5 cohesin associated factor B	1.73916	0.113469	0.00690507	100710	ENSMUSG00000034021	7.97402	3.61785	-2.35249
Crip1	cysteine-rich protein 1 (intestinal)	-3.18196	0.113533	0.00692124	12925	ENSMUSG00000006360	9.08978	-3.61623	-2.35486
Gusb	glucuronidase, beta	-1.58894	0.113579	0.00693673	110006	ENSMUSG00000025534	9.7219	-3.61468	-2.35712
Srd5a3	steroid 5 alpha-reductase 3	-0.567607	0.113648	0.00695031	57357	ENSMUSG00000029233	8.69447	-3.61332	-2.3591
Pqlc2	PQ loop repeat containing 2	-0.991738	0.113648	0.00695044	212555	ENSMUSG00000028744	7.53905	-3.61331	-2.35912
9430015G10Rik	RIKEN cDNA 9430015G10 gene	-0.878409	0.11384	0.0069685	230996	ENSMUSG00000059939	7.03908	-3.61151	-2.36175
Naa16	N(alpha)-acetyltransferase 16, NatA auxiliary subunit	0.598902	0.11384	0.00696613	66897	ENSMUSG00000022020	6.94441	3.61174	-2.3614
Abca5	ATP-binding cassette, sub-family A (ABC1), member 5	2.0865	0.113921	0.00697662	217265	ENSMUSG00000018800	6.79159	3.6107	-2.36292
Inip	INTS3 and NABP interacting protein	-0.931242	0.113944	0.0069906	66209	ENSMUSG00000038544	7.68423	-3.60931	-2.36495
Pex26	peroxisomal biogenesis factor 26	-0.671012	0.113944	0.00698497	74043	ENSMUSG00000067825	7.09444	-3.60987	-2.36414
Arih1	ariadne RBR E3 ubiquitin protein ligase 1	1.06274	0.113989	0.00699667	23806	ENSMUSG00000025234	9.15567	3.60871	-2.36583
Ccnt2	cyclin T2	1.31348	0.113993	0.00700011	72949	ENSMUSG00000026349	7.71058	3.60837	-2.36633
Cep97	centrosomal protein 97	0.674827	0.114026	0.0070053	74201	ENSMUSG00000022604	7.02628	3.60786	-2.36708
Agtpbp1	ATP/GTP binding protein 1	0.608682	0.114301	0.00703772	67269	ENSMUSG00000021557	8.17607	3.60466	-2.37175
Anks3	ankyrin repeat and sterile alpha motif domain containing 3	-0.566399	0.114301	0.0070381	72615	ENSMUSG00000022515	6.80463	-3.60462	-2.37181
Slc39a9	solute carrier family 39 (zinc transporter), member 9	-0.666433	0.114317	0.00704232	328133	ENSMUSG00000048833	7.84995	-3.60421	-2.37242
Katnbl1	katanin p80 subunit B like 1	1.07839	0.114454	0.00706666	72425	ENSMUSG00000027132	8.10157	3.60182	-2.37591
Arhgef7	Rho guanine nucleotide exchange factor (GEF7)	-0.937512	0.114474	0.00707112	54126	ENSMUSG00000031511	9.70288	-3.60138	-2.37655
Klk7	kallikrein related-peptidase 7 (chymotryptic, stratum corneum)	-0.797905	0.114548	0.00708348	23993	ENSMUSG00000030713	5.47333	-3.60017	-2.37832
Zfc3h1	zinc finger, C3H1-type containing	1.71068	0.114653	0.00710134	216345	ENSMUSG00000034163	7.95061	3.59843	-2.38087
Gng10	guanine nucleotide binding protein (G protein), gamma 10	-0.35321	0.114685	0.00710729	14700	ENSMUSG00000038607	10.8097	-3.59785	-2.38171
Bcl9l	B cell CLL/lymphoma 9-like	-0.48375	0.114977	0.00714381	80288	ENSMUSG00000063382	8.39673	-3.5943	-2.3869
Zkscan5	zinc finger with KRAB and SCAN domains 5	-0.811011	0.114977	0.0071412	22757	ENSMUSG00000055991	6.95801	-3.59455	-2.38653
Wdr31	WD repeat domain 31	0.428554	0.114977	0.00713987	71354	ENSMUSG00000028391	5.23426	3.59468	-2.38634
Oit3	oncoprotein induced transcript 3	0.993653	0.114977	0.00714266	18302	ENSMUSG00000009654	3.96738	3.59441	-2.38674
Fam184b	family with sequence similarity 184, member B	-3.59005	0.115001	0.00715169	58227	ENSMUSG00000015879	7.49545	-3.59354	-2.38802
Ppp1r13b	protein phosphatase 1, regulatory subunit 13B	-1.48533	0.115261	0.00717754	21981	ENSMUSG00000021285	8.37189	-3.59104	-2.39167
Gm14057	Ppp1r14c pseudogene	-1.36262	0.115261	0.00717544	100043766	NA	6.54067	-3.59124	-2.39137
Ccnj	cyclin J	-1.05527	0.115315	0.00718608	240665	ENSMUSG00000025010	5.85611	-3.59022	-2.39287
Bet1l	Bet1 golgi vesicular membrane trafficking protein like	-0.396103	0.115317	0.00719066	54399	ENSMUSG00000025484	8.83942	-3.58978	-2.39352
Ckap2	cytoskeleton associated protein 2	1.39564	0.115402	0.00720416	80986	ENSMUSG00000037725	9.60398	3.58848	-2.39542
2700081O15Rik	RIKEN cDNA 2700081O15 gene	-1.21873	0.115402	0.00720414	108899	ENSMUSG00000053080	7.61808	-3.58848	-2.39541
St13	suppression of tumorigenicity 13	0.887218	0.115528	0.00723201	70356	ENSMUSG00000022403	10.9804	3.58581	-2.39932
Fam219a	family with sequence similarity 219, member A	-0.881888	0.115528	0.007231	71901	ENSMUSG00000028439	8.03747	-3.58591	-2.39918
Zfp449	zinc finger protein 449	1.76665	0.115528	0.00722343	78619	ENSMUSG00000073176	6.54432	3.58663	-2.39812
Klc4	kinesin light chain 4	-0.761951	0.115808	0.00725351	74764	ENSMUSG00000003546	7.3183	-3.58376	-2.40233
Htatsf1	HIV TAT specific factor 1	0.905922	0.115872	0.00726078	72459	ENSMUSG00000067873	9.35998	3.58307	-2.40334
Rcan1	regulator of calcineurin 1	-1.29064	0.115937	0.00727456	54720	ENSMUSG00000022951	8.62742	-3.58176	-2.40526
Tmem88b	transmembrane protein 88B	-2.6497	0.115961	0.0072793	320587	ENSMUSG00000073680	7.72012	-3.58131	-2.40592
Nr2c1	nuclear receptor subfamily 2, group C, member 1	-0.852838	0.116092	0.00729396	22025	ENSMUSG00000005897	8.37336	-3.57992	-2.40796
Ifi30	interferon gamma inducible protein 30	-0.805203	0.116127	0.00729939	65972	NA	9.17905	-3.5794	-2.40871
Zfp946	zinc finger protein 946	2.16894	0.116179	0.00730587	74149	ENSMUSG00000071266	5.21936	3.57879	-2.40961
Pld1	phospholipase D1	-0.471059	0.116581	0.00734419	18805	ENSMUSG00000027695	8.55177	-3.57518	-2.4149
Myc	myelocytomatosis oncogene	1.20663	0.11669	0.00735933	17869	ENSMUSG00000022346	8.82676	3.57375	-2.41699
Cenpc1	centromere protein C1	0.972189	0.11669	0.00735526	12617	ENSMUSG00000029253	8.35983	3.57413	-2.41643
2009-09-01	septin 9	-0.992388	0.116718	0.00737927	53860	ENSMUSG00000059248	11.4243	-3.57188	-2.41973
Gkap1	G kinase anchoring protein 1	0.674135	0.116718	0.00739016	56278	ENSMUSG00000021552	9.60183	3.57087	-2.42122
Rnf25	ring finger protein 25	-0.540275	0.116718	0.00738074	57751	ENSMUSG00000026171	8.01406	-3.57175	-2.41993
Polk	polymerase (DNA directed), kappa	1.52276	0.116718	0.00739505	27015	ENSMUSG00000021668	7.66161	3.57041	-2.42189
Gm10643	predicted gene 10643	-0.543913	0.116718	0.00737617	100038416	NA	4.81975	-3.57217	-2.4193
Dgcr2	DiGeorge syndrome critical region gene 2	-0.921131	0.116877	0.00740839	13356	ENSMUSG00000003166	9.1555	-3.56916	-2.42371
Mcam	melanoma cell adhesion molecule	-1.02358	0.116978	0.00743436	84004	ENSMUSG00000032135	11.2728	-3.56675	-2.42725
Gstcd	glutathione S-transferase, C-terminal domain containing	0.837204	0.116978	0.0074313	67553	ENSMUSG00000028018	8.35248	3.56703	-2.42684
Slc12a9	solute carrier family 12 (potassium/chloride transporters), member 9	-0.908484	0.117015	0.00745412	83704	ENSMUSG00000037344	7.70096	-3.56492	-2.42994
Crebzf	CREB/ATF bZIP transcription factor	0.700297	0.117056	0.00746216	233490	ENSMUSG00000051451	8.86251	3.56417	-2.43103
Sox4	SRY (sex determining region Y)-box 4	-0.851462	0.117213	0.0074913	20677	ENSMUSG00000076431	12.4473	-3.56148	-2.43498
Kirrel	kirre like nephrin family adhesion molecule 1	-0.830618	0.117213	0.00750297	170643	ENSMUSG00000041734	11.2483	-3.56041	-2.43655
Fbxo7	F-box protein 7	-1.88401	0.117213	0.00751136	69754	ENSMUSG00000001786	9.98293	-3.55964	-2.43768
Ccdc107	coiled-coil domain containing 107	-0.860233	0.117213	0.00748372	622404	ENSMUSG00000028461	8.79208	-3.56218	-2.43395
Ubtd2	ubiquitin domain containing 2	-1.0761	0.117213	0.00748223	327900	ENSMUSG00000044949	8.62589	-3.56232	-2.43375
Calhm2	calcium homeostasis modulator family member 2	-0.670357	0.117213	0.00750831	72691	ENSMUSG00000033033	7.73543	-3.55992	-2.43727
Irgm2	immunity-related GTPase family M member 2	-1.88664	0.117213	0.00748959	54396	ENSMUSG00000069874	7.49286	-3.56164	-2.43475
Pds5a	PDS5 cohesin associated factor A	1.41011	0.117213	0.00750209	71521	ENSMUSG00000029202	6.55734	3.56049	-2.43643
AI845619	expressed sequence AI845619	0.699317	0.117213	0.00750515	103846	NA	5.00025	3.56021	-2.43685
Sec23b	SEC23 homolog B, COPII coat complex component	-0.527218	0.117737	0.00758431	27054	ENSMUSG00000027429	9.96905	-3.55297	-2.44746
Smc2	structural maintenance of chromosomes 2	1.59263	0.117737	0.00758306	14211	ENSMUSG00000028312	8.29462	3.55309	-2.4473
Taf11	TATA-box binding protein associated factor 11	-0.574448	0.117737	0.00757019	68776	ENSMUSG00000024218	7.65625	-3.55426	-2.44558
Mybl1	myeloblastosis oncogene-like 1	2.09235	0.117737	0.00757643	17864	ENSMUSG00000025912	6.30241	3.55369	-2.44641
Wnt5a	wingless-type MMTV integration site family, member 5A	-3.48244	0.117737	0.00757948	22418	ENSMUSG00000021994	5.02371	-3.55341	-2.44682
Gm30873	predicted gene, 30873	1.28279	0.11774	0.00758778	102632922	NA	4.18156	3.55266	-2.44793
Cfl2	cofilin 2, muscle	0.629736	0.117821	0.00760094	12632	ENSMUSG00000062929	11.5229	3.55146	-2.44968
Thap3	THAP domain containing, apoptosis associated protein 3	-0.817379	0.117821	0.00760285	69876	ENSMUSG00000039759	7.94713	-3.55129	-2.44993
Iqcc	IQ motif containing C	-0.540154	0.117924	0.00762922	230767	ENSMUSG00000040795	7.04402	-3.54891	-2.45344
L1cam	L1 cell adhesion molecule	-2.68318	0.11794	0.00764492	16728	ENSMUSG00000031391	10.1258	-3.54749	-2.45552
Tle4	transducin-like enhancer of split 4	-0.626309	0.11794	0.00764365	21888	ENSMUSG00000024642	7.63143	-3.5476	-2.45535
Phldb2	pleckstrin homology like domain, family B, member 2	1.53324	0.117948	0.00765373	208177	ENSMUSG00000033149	7.17721	3.5467	-2.45668
Tsr3	TSR3 20S rRNA accumulation	-0.431849	0.11806	0.00766431	68327	ENSMUSG00000015126	8.46785	-3.54574	-2.45808
Efcab14	EF-hand calcium binding domain 14	-0.481127	0.118086	0.00766926	230648	ENSMUSG00000034210	8.3693	-3.5453	-2.45873
Mroh1	maestro heat-like repeat family member 1	0.774176	0.118283	0.00768868	223658	ENSMUSG00000022558	7.96732	3.54356	-2.46129
Wac	WW domain containing adaptor with coiled-coil	0.901904	0.118312	0.00769903	225131	ENSMUSG00000024283	9.59829	3.54263	-2.46265
2810019C22Rik	RIKEN cDNA 2810019C22 gene	0.491622	0.118312	0.00770094	72633	NA	2.82228	3.54246	-2.4629
Creb1	cAMP responsive element binding protein 1	1.3605	0.118373	0.00775436	12912	ENSMUSG00000025958	8.02941	3.5377	-2.4699
Rai2	retinoic acid induced 2	-2.70925	0.118373	0.0077488	24004	ENSMUSG00000043518	6.08445	-3.53819	-2.46917
4930470H14Rik	RIKEN cDNA 4930470H14 gene	-0.335475	0.118373	0.00774586	75815	ENSMUSG00000116975	3.90227	-3.53846	-2.46879
Rxrg	retinoid X receptor gamma	-2.45242	0.118442	0.00776502	20183	ENSMUSG00000015843	7.42514	-3.53675	-2.47129
Lactb2	lactamase, beta 2	0.893329	0.118673	0.00779006	212442	ENSMUSG00000025937	8.69461	3.53454	-2.47455
Cyp39a1	cytochrome P450, family 39, subfamily a, polypeptide 1	-1.12811	0.118833	0.0078105	56050	ENSMUSG00000023963	7.49962	-3.53274	-2.4772
Tmem33	transmembrane protein 33	-0.583621	0.118853	0.00781511	67878	ENSMUSG00000037720	10.0602	-3.53233	-2.47779
Ccdc12	coiled-coil domain containing 12	-0.573658	0.118871	0.0078225	72654	ENSMUSG00000019659	10.0846	-3.53168	-2.47875
Galnt1	polypeptide N-acetylgalactosaminyltransferase 1	0.507379	0.118929	0.00784151	14423	ENSMUSG00000000420	9.52082	3.53001	-2.4812
B3gat3	beta-1,3-glucuronyltransferase 3 (glucuronosyltransferase I)	-0.781309	0.118929	0.00783991	72727	ENSMUSG00000071649	8.37271	-3.53015	-2.481
Mpzl1	myelin protein zero-like 1	-1.00389	0.119064	0.00786225	68481	ENSMUSG00000026566	11.4261	-3.52819	-2.48388
Hdac1	histone deacetylase 1	-1.03426	0.119064	0.00786551	433759	ENSMUSG00000028800	10.3231	-3.52791	-2.4843
[truncated: 19,161 more rows]

## Sheet: Brn2 hom vs Brn2 het
SYMBOL	GENENAME	logFC	adj.P.Val	P.Value	ENTREZID	ENSEMBLID	AveExpr	t	B
[truncated: 20,441 more rows]

[truncated: 3 more sheets: Brn2 hom vs. Brn2 WT sign., Brn2 het vs. Brn2 WT sign., Brn2 hom vs. Brn2 het sign.]
