# Supplementary material for: BRN2 is a non-canonical melanoma tumor-suppressor
Source: Nat Commun. 2021 Jun 17;12:3707. doi: 10.1038/s41467-021-23973-5 (PMC8211827; doi:10.1038/s41467-021-23973-5)
Supplement: Supplementary file 9 — Source Data [file 41467_2021_23973_MOESM9_ESM.xlsx]

## Sheet: Figure 1C
Figure 1C	Kaplan-Meier curves comparing 10-year overall survival of SKCM patients diploid for BRN2 (black line, n = 106) or those with mono-allelic (red n = 156)
	Survival (years)	Biallelic Loss	Diploid	Monoallelic loss
TCGA-D9-A1JW	0.3	0
TCGA-W3-AA1O	0.33	1
TCGA-ER-A19J	0.54	1
TCGA-GN-A4U9	1.84	1
TCGA-D3-A2JE	2.3	1
TCGA-ER-A2NF	2.4	1
TCGA-EB-A6L9	3.04	0
TCGA-D9-A149	4.55	0
TCGA-ER-A3ET	7.75	1
TCGA-RP-A690	0.02		0
TCGA-RP-A694	0.06		0
TCGA-GF-A6C8	0.17		0
TCGA-YD-A89C	0.58		0
TCGA-EB-A5VV	0.59		0
TCGA-FS-A1Z7	0.65		1
TCGA-EE-A17Z	0.72		1
TCGA-D3-A3MO	0.78		1
TCGA-D9-A6E9	0.82		0
TCGA-GF-A3OT	0.82		0
TCGA-EB-A44R	0.86		1
TCGA-WE-A8ZT	0.98		0
TCGA-D3-A2JK	1.01		1
TCGA-WE-AA9Y	1.01		0
TCGA-3N-A9WD	1.08		1
TCGA-DA-A95Z	1.08		0
TCGA-FW-A3TV	1.13		0
TCGA-BF-AAP0	1.24		0
TCGA-D9-A3Z1	1.28		1
TCGA-D3-A5GS	1.51		0
TCGA-D9-A4Z6	1.54		1
TCGA-EE-A29N	1.55		1
TCGA-FR-A7U9	1.56		0
TCGA-FW-A5DY	1.61		0
TCGA-EE-A2M8	1.65		1
TCGA-EB-A5KH	1.7		1
TCGA-DA-A1I0	1.7		1
TCGA-FS-A1Z3	1.74		1
TCGA-ER-A2ND	1.94		1
TCGA-D3-A2J9	1.98		1
TCGA-FS-A1ZK	1.99		1
TCGA-D3-A8GE	2.2		0
TCGA-EE-A3JD	2.28		1
TCGA-Z2-A8RT	2.3		0
TCGA-FS-A1Z4	2.34		1
TCGA-D3-A1Q8	2.34		1
TCGA-D3-A8GQ	2.42		1
TCGA-EE-A17X	2.48		1
TCGA-D3-A8GB	2.57		1
TCGA-ER-A193	2.61		1
TCGA-D3-A51K	2.74		0
TCGA-DA-A3F2	2.83		1
TCGA-FS-A4F9	2.83		0
TCGA-DA-A1HW	3		1
TCGA-FR-A7UA	3.19		0
TCGA-WE-AAA0	3.36		0
TCGA-DA-A1IB	3.38		1
TCGA-ER-A2NH	3.46		0
TCGA-EE-A2GR	3.56		1
TCGA-EE-A2MQ	3.6		1
TCGA-DA-A3F8	3.61		0
TCGA-D3-A3C8	3.86		0
TCGA-D3-A3C7	3.91		0
TCGA-EE-A2MD	3.94		1
TCGA-GN-A26D	4		1
TCGA-EE-A2GI	4.06		0
TCGA-ER-A2NG	4.08		1
TCGA-WE-A8K1	4.08		0
TCGA-YD-A9TA	4.1		0
TCGA-WE-A8ZY	4.12		1
TCGA-ER-A198	4.23		1
TCGA-EE-A3JE	4.28		0
TCGA-FS-A1ZD	4.46		1
TCGA-EB-A5SH	4.5		0
TCGA-FS-A4FC	4.53		1
TCGA-EE-A3AE	4.54		0
TCGA-EE-A2GK	4.56		0
TCGA-D3-A51F	4.64		0
TCGA-D3-A51H	4.69		0
TCGA-EE-A29P	4.7		0
TCGA-WE-A8ZN	4.91		0
TCGA-D3-A2JP	4.96		0
TCGA-WE-A8K5	5.09		1
TCGA-W3-A825	5.25		1
TCGA-EE-A29E	5.31		0
TCGA-D3-A51R	5.31		0
TCGA-D3-A2J8	5.45		1
TCGA-HR-A2OH	5.49		1
TCGA-EE-A2GC	5.62		0
TCGA-WE-A8ZO	5.87		0
TCGA-FS-A1ZP	6.22		1
TCGA-EE-A2GM	6.29		0
TCGA-ER-A19A	6.47		0
TCGA-FS-A4F0	6.48		0
TCGA-FS-A4FD	6.72		1
TCGA-EE-A2GS	6.76		1
TCGA-D3-A1QA	7.57		0
TCGA-EE-A20F	7.62		0
TCGA-FR-A3YN	7.74		0
TCGA-D3-A1QB	7.97		0
TCGA-EE-A2MJ	8.01		1
TCGA-GN-A265	8.07		0
TCGA-Z2-AA3S	8.08		0
TCGA-EE-A2MG	8.59		1
TCGA-EE-A2ME	8.6		1
TCGA-FR-A8YE	8.7		0
TCGA-ER-A1A1	8.75		0
TCGA-EE-A2GJ	8.94		1
TCGA-D3-A2JG	9.45		1
TCGA-D3-A2JA	9.62		0
TCGA-D3-A8GS	9.76		1
TCGA-W3-A828	10.08		1
TCGA-HR-A2OG	0.02			0
TCGA-RP-A693	0.03			0
TCGA-EE-A29L	0.22			1
TCGA-EE-A185	0.41			1
TCGA-D9-A1JX	0.59			1
TCGA-QB-A6FS	0.6			0
TCGA-ER-A19T	0.74			1
TCGA-ER-A199	0.76			1
TCGA-FS-A1ZG	0.81			1
TCGA-DA-A3F3	0.87			1
TCGA-GN-A4U7	0.87			1
TCGA-FS-A1ZR	0.95			1
TCGA-D3-A2JD	0.99			1
TCGA-ER-A19E	1.08			1
TCGA-ER-A42K	1.08			1
TCGA-EE-A20I	1.13			1
TCGA-EE-A3AF	1.15			1
TCGA-D3-A3ML	1.16			1
TCGA-EB-A44Q	1.16			0
TCGA-EE-A29D	1.16			1
TCGA-EE-A2GP	1.16			1
TCGA-DA-A95Y	1.18			1
TCGA-EE-A29R	1.2			0
TCGA-YG-AA3P	1.2			0
TCGA-EE-A182	1.22			1
TCGA-FS-A1ZF	1.29			1
TCGA-FR-A69P	1.31			0
TCGA-Z2-AA3V	1.33			0
TCGA-D3-A1Q1	1.38			1
TCGA-EE-A2MH	1.41			1
TCGA-FW-A3I3	1.45			0
TCGA-EE-A29X	1.49			1
TCGA-QB-AA9O	1.5			1
TCGA-WE-A8K6	1.5			0
TCGA-GF-A4EO	1.62			0
TCGA-ER-A2NE	1.68			1
TCGA-GN-A8LL	1.78			1
TCGA-WE-AAA3	1.78			0
TCGA-EE-A2M5	1.8			1
TCGA-D9-A3Z3	1.86			0
TCGA-D3-A51N	1.88			0
TCGA-D9-A6EG	1.91			1
TCGA-D3-A8GD	1.97			0
TCGA-WE-A8JZ	2			0
TCGA-D3-A3CF	2.04			1
TCGA-WE-AAA4	2.08			0
TCGA-D9-A6EA	2.1			0
TCGA-EE-A29V	2.15			1
TCGA-ER-A19F	2.2			1
TCGA-FS-A1ZU	2.21			1
TCGA-FS-A4FB	2.23			1
TCGA-D3-A51T	2.24			0
TCGA-EE-A183	2.24			1
TCGA-FS-A1ZZ	2.25			1
TCGA-EE-A17Y	2.27			1
TCGA-FS-A1ZA	2.31			1
TCGA-FR-A7U8	2.32			0
TCGA-FS-A4F5	2.39			1
TCGA-EE-A2M7	2.4			1
TCGA-EE-A3AD	2.4			1
TCGA-EB-A5UL	2.44			0
TCGA-D3-A1Q9	2.63			1
TCGA-GN-A26A	2.71			1
TCGA-FS-A1ZH	2.73			1
TCGA-ER-A3PL	2.77			0
TCGA-EE-A181	2.81			1
TCGA-FR-A8YC	2.9			1
TCGA-ER-A195	2.95			1
TCGA-DA-A1I4	2.99			1
TCGA-FR-A8YD	3.02			1
TCGA-FW-A3R5	3.08			0
TCGA-DA-A95W	3.11			0
TCGA-YG-AA3O	3.16			1
TCGA-EE-A2A5	3.27			1
TCGA-GN-A4U4	3.28			0
TCGA-D3-A3MU	3.31			0
TCGA-EE-A3AG	3.46			1
TCGA-D3-A2JH	3.5			0
TCGA-D3-A2J6	3.62			1
TCGA-ER-A19N	3.67			1
TCGA-D3-A3MV	3.77			0
TCGA-FS-A1ZE	3.87			1
TCGA-EE-A2A0	3.9			1
TCGA-ER-A3EV	3.91			1
TCGA-FS-A1ZJ	3.95			1
TCGA-FS-A1YX	4.05			1
TCGA-FS-A1ZB	4.07			1
TCGA-GN-A4U8	4.07			0
TCGA-FS-A1ZW	4.12			0
TCGA-FS-A4F2	4.18			1
TCGA-ER-A19Q	4.24			1
TCGA-EE-A3JA	4.43			1
TCGA-FS-A1ZT	4.43			0
TCGA-EE-A2MU	4.44			0
TCGA-DA-A1I8	4.49			1
TCGA-EE-A29M	4.73			0
TCGA-D3-A3C6	4.84			1
TCGA-D3-A8GI	4.87			1
TCGA-EB-A5UN	4.91			0
TCGA-EE-A2GB	4.94			0
TCGA-EE-A2A2	4.97			0
TCGA-D3-A3CE	5.02			1
TCGA-EE-A29S	5.1			1
TCGA-EE-A2MC	5.12			1
TCGA-D3-A2JF	5.17			0
TCGA-GN-A268	5.23			1
TCGA-WE-A8ZQ	5.26			0
TCGA-EE-A29A	5.28			1
TCGA-EE-A3AC	5.33			0
TCGA-EE-A3J7	5.34			0
TCGA-GN-A267	5.37			1
TCGA-EE-A29H	5.38			0
TCGA-DA-A1IA	5.49			1
TCGA-D3-A2JO	5.5			0
TCGA-3N-A9WC	5.54			0
TCGA-D3-A2JN	5.54			1
TCGA-FS-A4F4	5.55			1
TCGA-EE-A29Q	5.56			1
TCGA-DA-A1IC	5.67			1
TCGA-EB-A5SG	5.68			0
TCGA-EE-A184	5.68			1
TCGA-EE-A2MT	5.93			0
TCGA-D3-A1Q6	5.98			1
TCGA-DA-A95V	6			0
TCGA-EE-A29G	6			1
TCGA-DA-A1HV	6.38			0
TCGA-D9-A6EC	6.46			0
TCGA-EE-A29C	6.58			1
TCGA-D3-A8GC	6.63			1
TCGA-EE-A2GL	6.63			0
TCGA-EE-A29B	7.09			1
TCGA-EE-A2A6	7.17			0
TCGA-D3-A2JC	7.23			0
TCGA-DA-A1I7	7.4			0
TCGA-D3-A8GL	7.42			1
TCGA-EE-A2GU	7.9			0
TCGA-EE-A180	7.91			1
TCGA-ER-A19B	8.19			1
TCGA-FS-A1ZM	8.43			0
TCGA-WE-A8ZM	8.44			0
TCGA-EE-A2GN	8.5			1
TCGA-D3-A2J7	8.59			1
TCGA-D3-A3MR	8.63			0
TCGA-W3-AA21	8.75			1
TCGA-D3-A8GM	8.92			1
TCGA-W3-AA1R	9.25			1
TCGA-D3-A1Q4	9.33			0
TCGA-D3-A1Q5	9.37			1
TCGA-EE-A2A1	9.66			0

## Sheet: Figure 1D
Figure 1D	Kaplan Meier curves comparing melanoma patients with diploid status or mono-allelic loss of BRN2 in 118 regional metastatic melanoma patients
Sample	OS time (months)	OS event	OS event_alive/dead	Loss	BRN2 copy number
Mm35	56.3507	0	Alive	CN > -0.3	-0.284
Mm835	86.4986	0	Alive	CN > -0.3	-0.059
Mm885	79.7918	0	Alive	CN < -0.3	-0.402
Mm1360	26.8603	0	Alive	CN > -0.3	-0.082
Mm996	46.0603	1	Dead	CN < -0.3	-0.58
Mm637	99.3205	1	Dead	CN > -0.3	0.255
Mm1068	21.1397	1	Dead	CN > -0.3	0.018
Mm1265	36.1973	0	Alive	CN < -0.3	-0.416
Mm1512	2.46575	0	Alive	CN > -0.3	-0.199
Mm762	48.8219	1	Dead	CN < -0.3	-0.629
Mm1320	3.05753	1	Dead	CN > -0.3	0.021
Mm1052	27.9123	1	Dead	CN < -0.3	-0.482
Mm1190	41.6219	0	Alive	CN > -0.3	0.296
Mm45	208.537	0	Alive	CN < -0.3	-0.386
Mm1358	26.9589	0	Alive	CN < -0.3	-0.729
Mm743	14.8932	1	Dead	CN < -0.3	-1.036
Mm1211	40.1096	0	Alive	CN > -0.3	-0.022
Mm49	18.3781	1	Dead	CN > -0.3	-0.08
Mm812	105.403	0	Alive	CN > -0.3	-0.168
Mm807	39.4192	1	Dead	CN > -0.3	-0.127
Mm881	39.0247	1	Dead	CN > -0.3	0.061
Mm1492	8.77808	0	Alive	CN > -0.3	-0.127
Mm6	14.3014	1	Dead	CN > -0.3	-0.057
Mm79	3.18904	1	Dead	CN > -0.3	-0.287
Mm504	14.8274	1	Dead	CN > -0.3	0.108
Mm860	84.6247	0	Alive	CN > -0.3	-0.217
Mm1177	41.4247	0	Alive	CN > -0.3	-0.013
Mm1413	20.8438	0	Alive	CN < -0.3	-0.962
Mm687	19.4301	1	Dead	CN < -0.3	-0.59
Mm1207	3.45206	1	Dead	CN > -0.3	-0.135
Mm1146	46.1589	1	Dead	CN < -0.3	-0.508
Mm437	83.1781	1	Dead	CN > -0.3	-0.001
Mm1290	18.0822	1	Dead	CN < -0.3	-0.529
Mm808	104.712	0	Alive	CN > -0.3	-0.012
Mm373	10.1918	1	Dead	CN < -0.3	-0.311
Mm813	108.986	0	Alive	CN > -0.3	-0.171
Mm1425	15.9123	0	Alive	CN > -0.3	0.193
Mm1318	28.7671	0	Alive	CN > -0.3	0.24
Mm38	21.1069	1	Dead	CN < -0.3	-0.318
Mm1166	46.2247	0	Alive	CN < -0.3	-0.721
Mm1262	38.5315	0	Alive	CN > -0.3	-0.197
Mm666	12	1	Dead	CN > -0.3	-0.202
Mm1279	13.1178	1	Dead	CN < -0.3	-0.472
Mm486	181.808	0	Alive	CN > -0.3	-0.175
Mm1256	3.94521	1	Dead	CN > -0.3	0.242
Mm1454	11.1781	0	Alive	CN > -0.3	-0.186
Mm810	14.1041	1	Dead	CN < -0.3	-0.534
Mm1260	36.5589	0	Alive	CN > -0.3	0.509
Mm787	24.1315	1	Dead	CN > -0.3	-0.153
Mm1448	13.9397	0	Alive	CN < -0.3	-0.539
Mm113	18.8712	1	Dead	CN < -0.3	-0.419
Mm843	33.7644	1	Dead	CN > -0.3	0.219
Mm416	185.162	0	Alive	CN > -0.3	-0.229
Mm1164	46.9808	0	Alive	CN > -0.3	-0.151
Mm1369	9.96164	1	Dead	CN > -0.3	0.032
Mm1475	10.948	0	Alive	CN > -0.3	-0.064
Mm906	16.2082	1	Dead	CN < -0.3	-0.486
Mm1473	11.7699	0	Alive	CN < -0.3	-0.567
Mm926	73.611	0	Alive	CN > -0.3	-0.109
Mm798	76.2411	0	Alive	CN > -0.3	-0.125
Mm1043	43.5616	1	Dead	CN > -0.3	-0.044
Mm751	47.0795	1	Dead	CN > -0.3	-0.116
Mm1409	21.4356	0	Alive	CN > -0.3	-0.013
Mm662	164.548	0	Alive	CN > -0.3	-0.104
Mm856	2.92603	1	Dead	CN < -0.3	-0.454
Mm1023	21.3699	1	Dead	CN > -0.3	-0.096
Mm1426	10.0931	0	Alive	CN > -0.3	0.02
Mm36	146.301	1	Dead	CN > -0.3	-0.15
Mm846	40.1753	1	Dead	CN > -0.3	-0.078
Mm1252	20.4822	1	Dead	CN > -0.3	-0.019
Mm1042	62.8603	0	Alive	CN > -0.3	-0.043
Mm1361	28.9315	0	Alive	CN > -0.3	-0.028
Mm85	8.6137	1	Dead	CN < -0.3	-0.493
Mm884	1.8411	1	Dead	CN < -0.3	-0.538
Mm765	15.6493	1	Dead	CN < -0.3	-0.94
Mm1171	31.463	1	Dead	CN < -0.3	-0.402
Mm1390	22.2904	0	Alive	CN > -0.3	-0.125
Mm1296	21.2712	1	Dead	CN > -0.3	-0.031
Mm1053	24.0658	1	Dead	CN < -0.3	-0.552
Mm21	13.5123	1	Dead	CN > -0.3	-0.096
Mm7	11.0466	1	Dead	CN < -0.3	-0.359
Mm1359	28.3069	0	Alive	CN < -0.3	-0.377
Mm1062	58.4877	0	Alive	CN < -0.3	-0.345
Mm1323	15.1562	1	Dead	CN > -0.3	-0.226
Mm935	71.5069	0	Alive	CN > -0.3	-0.161
Mm829	92.0548	0	Alive	CN > -0.3	-0.276
Mm1292	34.0274	0	Alive	CN > -0.3	0.049
Mm1439	6.37808	0	Alive	CN > -0.3	0.15
Mm791	110.564	0	Alive	CN > -0.3	-0.066
Mm1319	5.3589	1	Dead	CN < -0.3	-0.506
Mm1429	17.1945	0	Alive	CN < -0.3	-0.624
Mm499	22.4219	1	Dead	CN < -0.3	-0.372
Mm847	20.6794	1	Dead	CN < -0.3	-0.899
Mm1167	48.6247	0	Alive	CN > -0.3	0.004
Mm1509	5.72055	0	Alive	CN > -0.3	-0.209
Mm44	38.8603	1	Dead	CN > -0.3	-0.16
Mm1291	24.1973	1	Dead	CN < -0.3	-0.604
Mm1069	36.0658	1	Dead	CN > -0.3	-0.296
Mm98	17.063	1	Dead	CN > -0.3	-0.124
Mm1048	58.6521	0	Alive	CN > -0.3	-0.11
Mm1423	18.6082	0	Alive	CN > -0.3	-0.244
Mm1187	45.337	0	Alive	CN > -0.3	0.056
Mm1484	10.126	0	Alive	CN < -0.3	-0.527
Mm825	95.0137	0	Alive	CN < -0.3	-0.383
Mm1001	9.69863	1	Dead	CN < -0.3	-0.563
Mm777	6.37808	1	Dead	CN < -0.3	-0.954
Mm1254	39.2548	0	Alive	CN > -0.3	-0.213
Mm1073	49.0192	0	Alive	CN > -0.3	0.073

## Sheet: Figure 1E
Figure 1E		Kaplan-Meier curves comparing 30-year overall survival of SKCM patients to BRN2 mRNA levels
rowname	days_to_death	vital_status	vital_status.cat	POU3F2	POU3F2.expression.level
TCGA.EE.A29W	5932	Alive	0	9.47184	expressed
TCGA.EE.A2MP	7563	Alive	0	0.825385	not expressed
TCGA.EE.A2GI	1482	Alive	0	2.40162	expressed
TCGA.GF.A6C8	62	Alive	0	10.0123	expressed
TCGA.EB.A553	226	Alive	0	0.785256	not expressed
TCGA.DA.A95Y	430	Dead	1	0.222615	not expressed
TCGA.EE.A3JH	4086	Alive	0	1.04237	expressed
TCGA.D9.A6EA	766	Alive	0	7.59935	expressed
TCGA.D3.A51J	4414	Alive	0	0.448688	not expressed
TCGA.EE.A2GR	1301	Dead	1	5.47305	expressed
TCGA.XV.AAZV	412	Alive	0	2.20636	expressed
TCGA.EB.A6R0	608	Dead	1	11.2535	expressed
TCGA.XV.A9VZ	0	Alive	0	0	not expressed
TCGA.FR.A69P	478	Alive	0	7.25235	expressed
TCGA.FS.A1Z7	237	Dead	1	0.745615	not expressed
TCGA.XV.AAZY	405	Alive	0	0.201057	not expressed
TCGA.EB.A24D	645	Alive	0	2.98156	expressed
TCGA.FS.A1ZF	470	Dead	1	0.0563351	not expressed
TCGA.D9.A1X3	551	Alive	0	13.4405	expressed
TCGA.FR.A7U9	571	Alive	0	0.11457	not expressed
TCGA.WE.A8ZX	1089	Alive	0	2.32346	expressed
TCGA.BF.AAP0	454	Alive	0	2.31946	expressed
TCGA.BF.AAP2	405	Alive	0	1.12267	expressed
TCGA.EE.A2GB	1803	Alive	0	2.18449	expressed
TCGA.EB.A5SE	401	Dead	1	6.63659	expressed
TCGA.FS.A1ZN	730	Dead	1	6.51308	expressed
TCGA.BF.A1PV	14	Alive	0	15.4406	expressed
TCGA.D3.A5GO	4195	Alive	0	7.54451	expressed
TCGA.GN.A9SD	1807	Dead	1	0.555132	not expressed
TCGA.EE.A2MU	1620	Alive	0	8.61989	expressed
TCGA.ER.A2ND	710	Dead	1	0.571781	not expressed
TCGA.3N.A9WC	2022	Alive	0	0.421207	not expressed
TCGA.D3.A2JO	2010	Alive	0	6.14672	expressed
TCGA.EE.A183	818	Dead	1	0.197353	not expressed
TCGA.HR.A2OH	2004	Dead	1	1.28712	expressed
TCGA.DA.A95X	2249	Alive	0	10.3164	expressed
TCGA.D3.A3MU	1209	Alive	0	8.49542	expressed
TCGA.EB.A431	568	Alive	0	0.654994	not expressed
TCGA.EB.A3XC	650	Alive	0	0.931104	not expressed
TCGA.WE.A8JZ	731	Alive	0	0.658357	not expressed
TCGA.EB.A551	590	Alive	0	0.835081	not expressed
TCGA.EB.A44Q	422	Alive	0	0.287743	not expressed
TCGA.BF.AAOU	476	Alive	0	4.81717	expressed
TCGA.FS.A1ZB	1486	Dead	1	1.55859	expressed
TCGA.DA.A1HY	4407	Alive	0	0.911034	not expressed
TCGA.ER.A19J	196	Dead	1	1.43632	expressed
TCGA.DA.A1I8	1640	Dead	1	2.23947	expressed
TCGA.GN.A4U5	1156	Alive	0	2.10637	expressed
TCGA.GN.A26D	1460	Dead	1	0.138837	not expressed
TCGA.ER.A19P	4930	Dead	1	0.0827471	not expressed
TCGA.EE.A29G	2192	Dead	1	1.45857	expressed
TCGA.FR.A729	6716	Alive	0	3.11814	expressed
TCGA.D3.A51F	1695	Alive	0	1.84231	expressed
TCGA.FS.A1ZE	1413	Dead	1	6.54642	expressed
TCGA.FS.A1ZC	10870	Dead	1	4.40927	expressed
TCGA.D3.A3C6	1766	Dead	1	0.0140139	not expressed
TCGA.W3.AA1Q	2101	Dead	1	4.27482	expressed
TCGA.DA.A1I5	4107	Alive	0	0.2356	not expressed
TCGA.EE.A3AH	4222	Dead	1	1.81722	expressed
TCGA.DA.A95Z	396	Alive	0	4.31795	expressed
TCGA.ER.A194	1354	Dead	1	0.437441	not expressed
TCGA.DA.A95W	1136	Alive	0	1.44549	expressed
TCGA.BF.A5EQ	323	Alive	0	3.42225	expressed
TCGA.D9.A4Z6	561	Dead	1	0.610849	not expressed
TCGA.FR.A44A	5299	Alive	0	2.33705	expressed
TCGA.ER.A19H	4634	Dead	1	10.4309	expressed
TCGA.ER.A19K	469	Dead	1	1.14495	expressed
TCGA.BF.A1Q0	831	Alive	0	11.4111	expressed
TCGA.EB.A5SH	1643	Alive	0	1.03968	expressed
TCGA.ER.A1A1	3196	Alive	0	0.316942	not expressed
TCGA.D3.A2JD	361	Dead	1	1.24668	expressed
TCGA.BF.A3DJ	464	Alive	0	0.495107	not expressed
TCGA.EE.A2MI	6225	Dead	1	24.9682	expressed
TCGA.EE.A20F	2785	Alive	0	2.09802	expressed
TCGA.EE.A2MC	1871	Dead	1	0.46132	not expressed
TCGA.GF.A4EO	591	Alive	0	0.236752	not expressed
TCGA.EE.A29X	545	Dead	1	5.0674	expressed
TCGA.GN.A26C	821	Dead	1	21.9358	expressed
TCGA.D3.A3BZ	3976	Alive	0	0.0707806	not expressed
TCGA.RP.A694	21	Alive	0	10.6004	expressed
TCGA.FR.A7UA	1164	Alive	0	0.425179	not expressed
TCGA.D3.A1QA	2765	Alive	0	11.8194	expressed
TCGA.BF.A1PU	387	Alive	0	8.34558	expressed
TCGA.EB.A5UL	891	Alive	0	0.769588	not expressed
TCGA.EE.A2M6	3932	Alive	0	11.2913	expressed
TCGA.EE.A2M8	601	Dead	1	0.107511	not expressed
TCGA.HR.A2OG	7	Alive	0	4.04138	expressed
TCGA.EB.A430	-2	Alive	0	0.136564	not expressed
TCGA.WE.AA9Y	370	Alive	0	0.398644	not expressed
TCGA.FS.A1YX	1478	Dead	1	0.548503	not expressed
TCGA.ER.A19E	396	Dead	1	25.0946	expressed
TCGA.EE.A2GJ	2270	Dead	1	28.9327	expressed
TCGA.ER.A19D	383	Dead	1	7.57697	expressed
TCGA.GN.A8LL	650	Dead	1	0.117784	not expressed
TCGA.Z2.A8RT	839	Alive	0	0.361074	not expressed
TCGA.EB.A82C	17	Alive	0	3.54864	expressed
TCGA.EE.A20H	5118	Dead	1	3.43291	expressed
TCGA.DA.A1I1	6768	Alive	0	1.72034	expressed
TCGA.WE.AAA4	760	Alive	0	1.04604	expressed
TCGA.ER.A19S	1505	Alive	0	1.9833	expressed
TCGA.GN.A265	2948	Alive	0	1.71229	expressed
TCGA.D3.A5GT	487	Alive	0	0.301221	not expressed
TCGA.FS.A1ZM	3080	Alive	0	1.585	expressed
TCGA.FS.A4F8	5318	Dead	1	1.44271	expressed
TCGA.ER.A3EV	1429	Dead	1	1.189	expressed
TCGA.YD.A89C	210	Alive	0	17.8902	expressed
TCGA.WE.A8K1	1492	Alive	0	7.70185	expressed
TCGA.ER.A2NF	877	Dead	1	0	not expressed
TCGA.EB.A5UN	1792	Alive	0	1.88939	expressed
TCGA.D3.A3CE	1832	Dead	1	1.56244	expressed
TCGA.EE.A2A6	2620	Alive	0	3.43099	expressed
TCGA.D3.A2J8	1992	Dead	1	0.0376644	not expressed
TCGA.BF.A1PZ	853	Alive	0	3.24415	expressed
TCGA.DA.A1IB	1235	Dead	1	1.99475	expressed
TCGA.D3.A51R	1941	Alive	0	11.7819	expressed
TCGA.EB.A42Z	441	Alive	0	4.05535	expressed
TCGA.XV.A9W2	417	Alive	0	2.94789	expressed
TCGA.EE.A3J5	1124	Dead	1	2.78616	expressed
TCGA.D3.A8GP	4638	Alive	0	1.67893	expressed
TCGA.DA.A1HV	2329	Alive	0	6.61407	expressed
TCGA.DA.A95V	2193	Alive	0	0.144644	not expressed
TCGA.IH.A3EA	524	Alive	0	3.37285	expressed
TCGA.FS.A4F0	2367	Alive	0	0.504539	not expressed
TCGA.WE.AAA3	651	Alive	0	0.778373	not expressed
TCGA.D3.A51E	5318	Alive	0	0.439301	not expressed
TCGA.EB.A3Y6	126	Alive	0	0.771871	not expressed
TCGA.BF.A3DM	601	Alive	0	2.14792	expressed
TCGA.D3.A2JG	3453	Dead	1	3.04976	expressed
TCGA.FS.A1YY	6953	Dead	1	1.21955	expressed
TCGA.EB.A4IQ	636	Dead	1	1.01637	expressed
TCGA.FR.A8YC	1059	Dead	1	6.48156	expressed
TCGA.W3.AA1O	122	Dead	1	0.405091	not expressed
TCGA.EB.A3Y7	326	Dead	1	0.0334053	not expressed
TCGA.D9.A1JX	216	Dead	1	0.649668	not expressed
TCGA.EB.A51B	931	Alive	0	12.4659	expressed
TCGA.YG.AA3N	306	Alive	0	3.71204	expressed
TCGA.EE.A29M	1729	Alive	0	0.0228981	not expressed
TCGA.EE.A29E	1940	Alive	0	1.26207	expressed
TCGA.DA.A1HW	1096	Dead	1	0.930378	not expressed
TCGA.EB.A3XB	796	Alive	0	0.404883	not expressed
TCGA.EB.A6QY	382	Alive	0	2.06099	expressed
TCGA.EE.A3JI	4648	Dead	1	4.85164	expressed
TCGA.BF.A9VF	440	Alive	0	0.167798	not expressed
TCGA.D9.A149	1663	Alive	0	0.378486	not expressed
TCGA.BF.AAP7	318	Alive	0	3.83843	expressed
TCGA.D3.A1QB	2912	Alive	0	0.282265	not expressed
TCGA.D3.A2JK	368	Dead	1	0.71448	not expressed
TCGA.XV.AAZW	393	Dead	1	2.62656	expressed
TCGA.EB.A4OY	977	Alive	0	0.0359719	not expressed
TCGA.BF.A3DN	717	Alive	0	3.08564	expressed
TCGA.EE.A2A5	1195	Dead	1	3.53864	expressed
TCGA.GN.A264	3587	Dead	1	0.279104	not expressed
TCGA.EE.A2A0	1424	Dead	1	3.49884	expressed
TCGA.YG.AA3O	1154	Dead	1	4.32598	expressed
TCGA.FS.A1ZJ	1441	Dead	1	0.00721792	not expressed
TCGA.EE.A2MK	5487	Alive	0	0.697005	not expressed
TCGA.EE.A29C	2402	Dead	1	0.144019	not expressed
TCGA.W3.A825	1917	Dead	1	11.7865	expressed
TCGA.EE.A2MF	8174	Dead	1	3.05429	expressed
TCGA.D3.A3MR	3151	Alive	0	1.86359	expressed
TCGA.EB.A5VV	214	Alive	0	0	not expressed
TCGA.EE.A3AB	3733	Alive	0	3.73539	expressed
TCGA.FR.A726	0	Dead	1	5.16443	expressed
TCGA.D3.A5GN	4129	Alive	0	2.5236	expressed
TCGA.DA.A3F2	1032	Dead	1	0.00997899	not expressed
TCGA.FS.A1ZR	347	Dead	1	0.762936	not expressed
TCGA.EE.A3AF	420	Dead	1	2.13068	expressed
TCGA.EB.A3XE	180	Alive	0	0.9168	not expressed
TCGA.FS.A1ZD	1628	Dead	1	54.4751	expressed
TCGA.D3.A8GK	5177	Alive	0	4.54184	expressed
TCGA.EB.A5SG	2076	Alive	0	0.255922	not expressed
TCGA.EE.A2GM	2296	Alive	0	2.57148	expressed
TCGA.EE.A17Y	828	Dead	1	3.27679	expressed
TCGA.EB.A299	378	Alive	0	1.18218	expressed
TCGA.GN.A8LK	1524	Dead	1	0.220815	not expressed
TCGA.D3.A8GC	2421	Dead	1	15.3021	expressed
TCGA.D9.A148	4609	Alive	0	0.0376921	not expressed
TCGA.ER.A2NC	1333	Dead	1	2.47071	expressed
TCGA.ER.A42K	394	Dead	1	1.60535	expressed
TCGA.FS.A1ZA	843	Dead	1	4.74519	expressed
TCGA.ER.A2NE	613	Dead	1	5.23464	expressed
TCGA.EE.A3JA	1618	Dead	1	0.692052	not expressed
TCGA.EE.A2MN	1446	Dead	1	2.62045	expressed
TCGA.ER.A2NF	877	Dead	1	0	not expressed
TCGA.FR.A728	583	Alive	0	3.01833	expressed
TCGA.EE.A2MT	2166	Alive	0	7.80497	expressed
TCGA.FS.A4F2	1525	Dead	1	3.17485	expressed
TCGA.EE.A2GN	3106	Dead	1	1.00367	expressed
TCGA.EE.A29N	566	Dead	1	6.98847	expressed
TCGA.FS.A4FB	813	Dead	1	1.22806	expressed
TCGA.D3.A8GD	718	Alive	0	0.764686	not expressed
TCGA.WE.A8ZR	274	Dead	1	1.96381	expressed
TCGA.ER.A2NH	1264	Alive	0	7.86648	expressed
TCGA.EE.A3AG	1265	Dead	1	2.64832	expressed
TCGA.DA.A1IC	2071	Dead	1	0.131295	not expressed
TCGA.D3.A2J7	3136	Dead	1	3.60022	expressed
TCGA.EE.A3AC	1948	Alive	0	12.3362	expressed
TCGA.EE.A182	447	Dead	1	0.0843592	not expressed
TCGA.ER.A19A	2365	Alive	0	1.37619	expressed
TCGA.FW.A3R5	1124	Alive	0	2.12249	expressed
TCGA.BF.AAP6	325	Alive	0	0.456624	not expressed
TCGA.D3.A3MV	1378	Alive	0	12.3237	expressed
TCGA.ER.A19O	NA	Dead	1	0.439153	not expressed
TCGA.EB.A97M	414	Alive	0	2.41729	expressed
TCGA.DA.A960	804	Alive	0	1.64956	expressed
TCGA.RP.A693	10	Alive	0	1.61294	expressed
TCGA.ER.A196	1785	Alive	0	0.0906794	not expressed
TCGA.EE.A2GT	1365	Alive	0	11.2578	expressed
TCGA.BF.A5ES	490	Alive	0	0.777513	not expressed
TCGA.RP.A695	NA	Alive	0	0.949584	not expressed
TCGA.3N.A9WD	395	Dead	1	3.12278	expressed
TCGA.EE.A2M7	877	Dead	1	6.24949	expressed
TCGA.FR.A8YE	3176	Alive	0	2.74698	expressed
TCGA.BF.A5EP	335	Alive	0	4.55499	expressed
TCGA.WE.A8ZQ	1923	Alive	0	0.608451	not expressed
TCGA.YD.A9TA	1496	Alive	0	0.368395	not expressed
TCGA.EE.A2GS	2470	Dead	1	3.20819	expressed
TCGA.RP.A690	6	Alive	0	0.00786838	not expressed
TCGA.D3.A3C8	1409	Alive	0	10.8406	expressed
TCGA.EE.A2ML	6590	Dead	1	1.08201	expressed
TCGA.BF.A1PX	282	Dead	1	2.73728	expressed
TCGA.EE.A20C	4601	Dead	1	0.671578	not expressed
TCGA.D3.A51H	1714	Alive	0	0.242733	not expressed
TCGA.EE.A3AA	3781	Alive	0	7.23962	expressed
TCGA.FS.A4F4	2028	Dead	1	1.71113	expressed
TCGA.ER.A3PL	1010	Alive	0	0.0172031	not expressed
TCGA.DA.A1I7	2703	Alive	0	0.37348	not expressed
TCGA.D3.A1Q6	2184	Dead	1	0.651913	not expressed
TCGA.D9.A6E9	301	Alive	0	2.38713	expressed
TCGA.D3.A8GL	2711	Dead	1	6.45164	expressed
TCGA.EB.A5SF	369	Dead	1	0.0128401	not expressed
TCGA.YG.AA3P	439	Alive	0	0.0731655	not expressed
TCGA.DA.A3F8	1319	Alive	0	0.0849028	not expressed
TCGA.D3.A1Q3	507	Dead	1	4.03807	expressed
TCGA.D3.A1Q9	961	Dead	1	0.214371	not expressed
TCGA.DA.A3F3	319	Dead	1	0.896312	not expressed
TCGA.EE.A17X	907	Dead	1	0.424864	not expressed
TCGA.FS.A4F5	874	Dead	1	9.1573	expressed
TCGA.D3.A3CB	5065	Alive	0	2.4205	expressed
TCGA.D3.A8GO	NA	Dead	1	0.318432	not expressed
TCGA.EB.A5UM	779	Alive	0	1.32912	expressed
TCGA.D3.A51K	1002	Alive	0	0.137741	not expressed
TCGA.EB.A4P0	326	Dead	1	0.0226072	not expressed
TCGA.EE.A2GH	6699	Alive	0	1.43931	expressed
TCGA.GN.A267	1960	Dead	1	0.0641736	not expressed
TCGA.D3.A3C3	NA	Alive	0	0.310963	not expressed
TCGA.EE.A29L	79	Dead	1	8.7585	expressed
TCGA.ER.A19F	802	Dead	1	8.69395	expressed
TCGA.EB.A41B	291	Alive	0	0.348714	not expressed
TCGA.D3.A2JC	2639	Alive	0	3.77368	expressed
TCGA.D3.A51G	NA	Alive	0	16.4915	expressed
TCGA.W3.AA1R	3379	Dead	1	3.54499	expressed
TCGA.3N.A9WB	518	Dead	1	3.87221	expressed
TCGA.BF.AAP1	409	Alive	0	1.11892	expressed
TCGA.EE.A180	2889	Dead	1	13.4307	expressed
TCGA.D3.A3CF	746	Dead	1	1.35992	expressed
TCGA.ER.A42L	4533	Alive	0	1.06463	expressed
TCGA.EB.A57M	472	Dead	1	0.28752	not expressed
TCGA.D3.A2JP	1812	Alive	0	0	not expressed
TCGA.WE.AAA0	1229	Alive	0	0.716543	not expressed
TCGA.W3.A824	6940	Alive	0	1.94788	expressed
TCGA.EE.A29R	440	Alive	0	5.56722	expressed
TCGA.ER.A19T	270	Dead	1	0.00829589	not expressed
TCGA.D3.A8GB	938	Dead	1	0.0330444	not expressed
TCGA.EB.A3XD	1160	Alive	0	0.152195	not expressed
TCGA.EE.A3J4	3869	Dead	1	13.8605	expressed
TCGA.FW.A3TU	1691	Dead	1	0.222669	not expressed
TCGA.EE.A29Q	2030	Dead	1	0.966709	not expressed
TCGA.D3.A51T	818	Alive	0	9.70778	expressed
TCGA.EE.A2GP	423	Dead	1	3.3726	expressed
TCGA.GN.A268	1910	Dead	1	1.53206	expressed
TCGA.BF.A5EO	703	Alive	0	7.04104	expressed
TCGA.YD.A9TB	NA	Alive	0	1.02467	expressed
TCGA.D3.A8GQ	884	Dead	1	21.1536	expressed
TCGA.GF.A3OT	301	Alive	0	2.08028	expressed
TCGA.LH.A9QB	11217	Alive	0	10.7302	expressed
TCGA.EB.A44R	315	Dead	1	0.116556	not expressed
TCGA.D3.A5GR	5424	Alive	0	3.17839	expressed
TCGA.FW.A3I3	531	Alive	0	0.0421283	not expressed
TCGA.ER.A197	424	Dead	1	1.65801	expressed
TCGA.EE.A20I	412	Dead	1	2.56085	expressed
TCGA.FW.A3TV	411	Alive	0	0.00588139	not expressed
TCGA.D3.A8GM	3259	Dead	1	10.7558	expressed
TCGA.EE.A29T	11252	Alive	0	2.35479	expressed
TCGA.GN.A4U8	1487	Alive	0	0.739821	not expressed
TCGA.EE.A2MD	1438	Dead	1	0.363286	not expressed
TCGA.EE.A3JE	1562	Alive	0	2.28725	expressed
TCGA.EE.A2M5	659	Dead	1	0.389557	not expressed
TCGA.W3.AA1W	6666	Alive	0	0.614876	not expressed
TCGA.EE.A2GL	2423	Alive	0	2.98401	expressed
TCGA.EE.A29D	425	Dead	1	3.83105	expressed
TCGA.QB.AA9O	549	Dead	1	0.512706	not expressed
TCGA.WE.A8ZO	2145	Alive	0	10.2719	expressed
TCGA.FS.A4FD	2454	Dead	1	3.07945	expressed
TCGA.DA.A1IA	2005	Dead	1	1.9087	expressed
TCGA.GN.A26A	988	Dead	1	0.967462	not expressed
TCGA.D9.A3Z4	519	Dead	1	0.272215	not expressed
TCGA.BF.A5ER	327	Alive	0	0.77237	not expressed
TCGA.Z2.AA3V	486	Alive	0	0	not expressed
TCGA.EE.A2MH	516	Dead	1	0.218906	not expressed
TCGA.FS.A1Z4	854	Dead	1	0.284591	not expressed
TCGA.ER.A2NG	1490	Dead	1	3.22735	expressed
TCGA.XV.AB01	403	Alive	0	5.04323	expressed
TCGA.EE.A2A1	3527	Alive	0	0.00817905	not expressed
TCGA.WE.A8K5	1860	Dead	1	3.14408	expressed
TCGA.ER.A19T	270	Dead	1	0.720984	not expressed
TCGA.D3.A3C7	1429	Alive	0	1.40347	expressed
TCGA.D3.A5GS	553	Alive	0	1.61799	expressed
TCGA.EB.A44O	81	Alive	0	1.32801	expressed
TCGA.WE.A8K4	614	Alive	0	0.350709	not expressed
TCGA.D9.A4Z5	218	Alive	0	17.9971	expressed
TCGA.D3.A2JN	2022	Dead	1	2.56096	expressed
TCGA.W3.AA21	3195	Dead	1	0.59292	not expressed
TCGA.D3.A8GS	3564	Dead	1	0.0824657	not expressed
TCGA.DA.A1I2	5370	Dead	1	0.195	not expressed
TCGA.D3.A1Q4	3408	Alive	0	2.36154	expressed
TCGA.FS.A1ZT	1617	Alive	0	0.274496	not expressed
TCGA.DA.A1I4	1093	Dead	1	0.825086	not expressed
TCGA.D3.A8GE	804	Alive	0	0.0305805	not expressed
TCGA.EE.A2GU	2884	Alive	0	0.244778	not expressed
TCGA.EB.A5FP	454	Dead	1	5.05638	expressed
TCGA.EE.A29S	1864	Dead	1	9.81249	expressed
TCGA.D3.A2J9	723	Dead	1	6.66672	expressed
TCGA.ER.A199	279	Dead	1	1.48883	expressed
TCGA.EE.A2MR	4088	Alive	0	31.0286	expressed
TCGA.EE.A2MJ	2927	Dead	1	3.54447	expressed
TCGA.XV.A9W5	392	Alive	0	2.32084	expressed
TCGA.ER.A195	1078	Dead	1	0.84994	not expressed
TCGA.FS.A4F9	1035	Alive	0	6.2708	expressed
TCGA.EE.A17Z	263	Dead	1	4.46439	expressed
TCGA.D3.A2JH	1280	Alive	0	0.423883	not expressed
TCGA.D3.A8GJ	7342	Alive	0	1.95767	expressed
TCGA.FW.A5DX	640	Alive	0	3.34528	expressed
TCGA.EB.A85J	360	Alive	0	0.602897	not expressed
TCGA.FS.A1ZH	996	Dead	1	14.6243	expressed
TCGA.EE.A20B	4070	Alive	0	5.8341	expressed
TCGA.D3.A2JF	1888	Alive	0	0.647994	not expressed
TCGA.D3.A51N	688	Alive	0	0.810282	not expressed
TCGA.D3.A1Q8	854	Dead	1	13.4905	expressed
TCGA.EB.A6L9	1109	Alive	0	1.09671	expressed
TCGA.FS.A1Z0	6164	Dead	1	7.01242	expressed
TCGA.ER.A42H	426	Dead	1	0.179615	not expressed
TCGA.GF.A6C9	480	Alive	0	1.74018	expressed
TCGA.D9.A3Z1	468	Dead	1	0.477931	not expressed
TCGA.WE.A8ZT	359	Alive	0	0.634952	not expressed
TCGA.EE.A2MS	4942	Alive	0	10.1636	expressed
TCGA.FR.A3YN	2828	Alive	0	1.40754	expressed
TCGA.W3.A828	3683	Dead	1	0.0876081	not expressed
TCGA.D3.A5GL	3826	Alive	0	2.79059	expressed
TCGA.EE.A2ME	3141	Dead	1	3.99588	expressed
TCGA.DA.A3F5	6873	Dead	1	0.898655	not expressed
TCGA.D3.A2JL	5219	Alive	0	1.07562	expressed
TCGA.D3.A2JA	3514	Alive	0	23.6083	expressed
TCGA.FS.A1ZK	728	Dead	1	1.89024	expressed
TCGA.GN.A4U9	673	Dead	1	0.0309959	not expressed
TCGA.BF.AAP4	335	Alive	0	1.3245	expressed
TCGA.D9.A6EC	2359	Alive	0	0.847275	not expressed
TCGA.FS.A1ZY	824	Dead	1	5.57384	expressed
TCGA.EE.A2GC	2051	Alive	0	2.22874	expressed
TCGA.EB.A41A	0	Alive	0	2.59637	expressed
TCGA.EE.A184	2073	Dead	1	4.95386	expressed
TCGA.ER.A19Q	1548	Dead	1	0.0577933	not expressed
TCGA.D9.A4Z2	190	Dead	1	0.608549	not expressed
TCGA.FS.A1ZS	4526	Alive	0	3.83213	expressed
TCGA.EE.A2GE	5286	Alive	0	0.49449	not expressed
TCGA.D9.A4Z3	505	Alive	0	0.47408	not expressed
TCGA.EE.A181	1026	Dead	1	0.0488096	not expressed
TCGA.ER.A19B	2993	Dead	1	3.42252	expressed
TCGA.GN.A4U4	1197	Alive	0	1.33953	expressed
TCGA.EB.A4XL	777	Alive	0	3.31492	expressed
TCGA.GN.A266	308	Dead	1	33.1681	expressed
TCGA.FS.A4FC	1655	Dead	1	13.2778	expressed
TCGA.WE.A8ZM	3082	Alive	0	1.80896	expressed
TCGA.EB.A4IS	774	Alive	0	8.10507	expressed
TCGA.GN.A4U8	1487	Alive	0	1.14628	expressed
TCGA.D3.A1Q1	504	Dead	1	0.033321	not expressed
TCGA.WE.A8K6	546	Alive	0	0.12267	not expressed
TCGA.EE.A29P	1716	Alive	0	8.06066	expressed
TCGA.FR.A3YO	NA	Alive	0	0.2099	not expressed
TCGA.OD.A75X	9061	Dead	1	1.358	expressed
TCGA.QB.A6FS	220	Alive	0	0.339461	not expressed
TCGA.GN.A8LN	772	Alive	0	15.3112	expressed
TCGA.FS.A1ZP	2273	Dead	1	0.560761	not expressed
TCGA.ER.A19M	1857	Dead	1	7.88548	expressed
TCGA.D3.A8GV	5101	Dead	1	2.34875	expressed
TCGA.D3.A3MO	284	Dead	1	12.7599	expressed
TCGA.EB.A550	264	Dead	1	1.79709	expressed
TCGA.D3.A2J6	1321	Dead	1	0.0900314	not expressed
TCGA.D3.A8GI	1780	Dead	1	2.46769	expressed
TCGA.ER.A3ES	7514	Dead	1	0.0775845	not expressed
TCGA.D3.A8GR	3943	Dead	1	0.0718826	not expressed
TCGA.EE.A2MM	5107	Dead	1	10.8719	expressed
TCGA.EB.A5KH	619	Dead	1	7.21967	expressed
TCGA.D3.A2JB	5110	Dead	1	4.89775	expressed
TCGA.EE.A29A	1927	Dead	1	0.0178655	not expressed
TCGA.EE.A3J3	5237	Dead	1	2.60399	expressed
TCGA.EE.A2MQ	1315	Dead	1	8.48	expressed
TCGA.FR.A7U8	847	Alive	0	0.84693	not expressed
TCGA.D3.A3ML	422	Dead	1	7.20835	expressed
TCGA.EE.A3J8	1044	Dead	1	19.5656	expressed
TCGA.EE.A2GK	1665	Alive	0	0.0236862	not expressed
TCGA.HR.A5NC	0	Alive	0	2.69809	expressed
TCGA.FS.A1ZZ	822	Dead	1	8.12708	expressed
TCGA.BF.A3DL	769	Alive	0	1.82811	expressed
TCGA.EE.A2GD	10346	Dead	1	1.89179	expressed
TCGA.ER.A3ET	2829	Dead	1	0.925405	not expressed
TCGA.EE.A2A2	1814	Alive	0	2.81525	expressed
TCGA.D9.A6EG	698	Dead	1	0.107698	not expressed
TCGA.FW.A5DY	587	Alive	0	3.1894	expressed
TCGA.D3.A1Q7	4053	Alive	0	1.22935	expressed
TCGA.EE.A3AE	1658	Alive	0	6.4146	expressed
TCGA.EE.A3AD	875	Dead	1	2.29643	expressed
TCGA.ER.A19G	9188	Alive	0	5.15763	expressed
TCGA.EE.A3JD	832	Dead	1	9.95545	expressed
TCGA.EB.A44P	741	Alive	0	3.087	expressed
TCGA.D3.A8GN	4897	Alive	0	0.00876488	not expressed
TCGA.EB.A82B	390	Alive	0	2.02817	expressed
TCGA.FS.A1ZQ	4062	Dead	1	2.06692	expressed
TCGA.RP.A6K9	NA	Alive	0	0.0386244	not expressed
TCGA.EB.A6QZ	352	Dead	1	1.72443	expressed
TCGA.D9.A1JW	111	Not Reported	NA	0.858047	not expressed
TCGA.EE.A3JB	6138	Alive	0	3.66567	expressed
TCGA.GN.A263	467	Dead	1	0.015792	not expressed
TCGA.GN.A4U7	317	Dead	1	0.0884512	not expressed
TCGA.FR.A2OS	368	Dead	1	2.94047	expressed
TCGA.FR.A8YD	1103	Dead	1	1.78457	expressed
TCGA.FS.A1YW	6598	Dead	1	0.0265103	not expressed
TCGA.EB.A85I	362	Alive	0	0.810886	not expressed
TCGA.EB.A5VU	321	Dead	1	0.765529	not expressed
TCGA.GF.A2C7	21	Alive	0	4.12494	expressed
TCGA.BF.AAOX	444	Alive	0	1.05102	expressed
TCGA.FS.A1ZU	808	Dead	1	0.0987832	not expressed
TCGA.EE.A2GO	3857	Alive	0	1.90724	expressed
TCGA.EE.A2MG	3139	Dead	1	5.20846	expressed
TCGA.ER.A198	1544	Dead	1	8.11708	expressed
TCGA.EB.A4OZ	620	Alive	0	1.13495	expressed
TCGA.W3.AA1V	1280	Dead	1	0.0340666	not expressed
TCGA.EE.A29H	1966	Alive	0	6.05257	expressed
TCGA.ER.A19C	1487	Dead	1	2.60195	expressed
TCGA.D3.A3CC	2644	Alive	0	0.588333	not expressed
TCGA.WE.A8ZN	1794	Alive	0	0.393667	not expressed
TCGA.EB.A3HV	39	Alive	0	2.7043	expressed
TCGA.ER.A19L	4000	Dead	1	2.14984	expressed
TCGA.EE.A185	151	Dead	1	1.14767	expressed
TCGA.EB.A24C	632	Alive	0	4.37277	expressed
TCGA.DA.A1I0	620	Dead	1	1.13873	expressed
TCGA.FS.A1ZG	295	Dead	1	0.323754	not expressed
TCGA.EB.A1NK	1039	Alive	0	3.21749	expressed
TCGA.EE.A29B	2588	Dead	1	4.05677	expressed
TCGA.ER.A193	955	Dead	1	3.18485	expressed
TCGA.GN.A262	4255	Alive	0	1.13559	expressed
TCGA.EB.A3XF	278	Alive	0	1.42176	expressed
TCGA.ER.A2NB	857	Dead	1	0.0262601	not expressed
TCGA.FS.A1ZW	1505	Alive	0	5.84535	expressed
TCGA.ER.A19W	4507	Dead	1	5.98853	expressed
TCGA.FS.A1Z3	636	Dead	1	3.50433	expressed
TCGA.EB.A44N	205	Dead	1	2.21455	expressed
TCGA.GF.A769	1070	Dead	1	0.821421	not expressed
TCGA.D3.A1QA	2765	Alive	0	7.7209	expressed
TCGA.GN.A4U3	3708	Alive	0	2.62656	expressed
TCGA.D3.A3C1	NA	Alive	0	4.15042	expressed
TCGA.EE.A3J7	1949	Alive	0	2.58203	expressed
TCGA.D9.A3Z3	678	Alive	0	0.350215	not expressed
TCGA.D3.A1Q5	3424	Dead	1	9.55017	expressed
TCGA.BF.AAP8	447	Alive	0	0.0176015	not expressed
TCGA.EE.A29V	787	Dead	1	0.2977	not expressed
TCGA.ER.A19N	1341	Dead	1	6.88218	expressed
TCGA.EB.A42Y	721	Dead	1	0.487638	not expressed
TCGA.D3.A5GU	3808	Alive	0	1.42429	expressed
TCGA.FR.A3R1	685	Alive	0	5.98462	expressed
TCGA.D3.A2JE	841	Dead	1	0.883282	not expressed
TCGA.Z2.AA3S	2950	Alive	0	1.33401	expressed
TCGA.WE.A8ZY	1506	Dead	1	7.53875	expressed

## Sheet: Figure 2B
Figure 2B		Tumor amount per mouse
	BRN2 +/+	BRN2 F/+	BRN2 F/F	PTEN F/+ BRN2 +/+	PTEN F/+ BRN2 F/+	PTEN F/+ BRN2 F/F
1210	2
1360	2
1387	1
1388	2
1394	1
1399	1
1446	1
1481	2
1530	1
1350		1
1352		2
1359		1
1392		1
1584		1
1712		1
1733		1
1707		1
1431			1
1587			2
1709			1
1710			1
1114				1
1115				2
1190				2
1209				9
1212				20
1216				7
1815				15
1242					16
1433					10
1434					12
1440					13
1509					11
1513					10
1581					16
1606					18
1609					21
1646					18
1702					21
1704					17
1767					18
1831					25
1835					20
1827					16
1829					9
1830					18
1837					20
1859					17
1860					18
1220						13
1442						20
1508						17
1510						21
1526						12
1611						13
1648						21
1669						10
1753						18
1766						18
1842						24

## Sheet: Figure 2C
Figure 2C		Growth rates of the tumor
	BRN2 +/+	BRN2 F/+	BRN2 F/F	PTEN F/+ BRN2 +/+	PTEN F/+ BRN2 F/+	PTEN F/+ BRN2 F/F
1210	33.598
1360	46.72
1387	13.614
1388	31.86
1394	16.323
1399	19.302
1446	27.04
1481	0.514
1530	14.1
1350		7.5645
1352		4.282
1359		12.729
1392		6.9855
1584		5.9903
1712		32.717
1733		24.401
1707		42.177
1431			18.67
1709			10.99
1587			9.1
1710			50.869
1114				43.041
1115				20.705
1190				3.0789
1209				16.65
1212				28.783
1216				45.091
1815				36.44
1509					67.192
1513					38.397
1242					54.144
1433					65.703
1434					40.393
1440					68
1581					74.05
1606					54.572
1609					56.875
1646					20.918
1702					45.303
1704					52.328
1767					49.972
1831					52.13
1835					50.87
1827					50.61
1829					49.73
1830					44.84
1837					53.64
1859					95
1860					64.71
1220						66.63
1442						191.89
1508						148.95
1510						69.134
1526						41.727
1611						74.825
1648						18.045
1669						44.277
1753						83.74
1766						85.955
1842						36.68

## Sheet: Figure 3B
Figure 3B		KI67 positive cells
	BRN2 +/+			BRN2 +/-			BRN2 -/-
16-019	1.33278	1.16849	1.37485
16-013	1.95511	1.9069	1.69033
16-022	1.13237	0.91135	1.07181
16-223				6.09683	4.47592	4.61042
17-031				6.83919	4.98361	6.12761
17-003				5.26685	4.58276	4.69188
16-189							4.87074	7.10181	4.45836
16-003							3.95161	2.97888	4.13498
16-006							3.83442	3.99835	4.20851

## Sheet: Figure 3D
Figure 3D		BrdU positive cells
	BRN2 +/+			BRN2 +/-			BRN2 -/-
16-019	0.840778	0.682594	0.561482
16-013	1.00167	0.749625	0.712831
16-022	1.62696	2.1764	1.45474
16-223				4.20489	4.06272	4.63678
16-272				6.94811	6.77966	5.98439
17-031				6.21976	5.54371	5.30612
16-214							3.39806	3.84017	4.6883
16-217							2.85118	6.65009	3.99145
17-057							3.91722	3.90775	3.94837

## Sheet: Figure 3E
Figure 3E		Cell growth
DAUV-1		si Scr	si BRN2
		0.808749
		1.25688
		0.934375
			1.66689
			1.82187
			1.84376
Melan-a		si Scr	si BRN2
		1.1516
		0.914858
		0.933547
			1.43193
			1.35362
			1.28242

## Sheet: Figure 3G
Figure 3G		relative amount of proteins				Figure 3G		Level of BRN2 and CCND1 after reduction of BRN2
						BRN2	si Scr	si BRN2
BRN2		si Scr	si BRN2				1	0.65
		1					1	0.72
		1					1	0.54
		1
						CCDN1	si Scr	si Brn2
			0.65				1	1.65
			0.72				1	1.45
			0.54				1	1.33
CCDN1		si Scr	si BRN2
		1
		1
		1
		1
			1.65
			1.45
			1.33
			1

## Sheet: Figure 3H
Figure 3H		relative amounts of CCND1 mRNA
CCND1	si Scr	si BRN2
	1.82	2.12
	1.53	0.95
	1.75	1.14
	1.68	1.23

[truncated: 35 more sheets: Figure 4B, Figure 4C, Figure 4G, Figure 4H, Figure 5A, Figure 5C, Figure 5E, Figure 5G, Figure 5I,J, K,L, M,N, Figure 6B, Figure 6E, Figure S1B, Figure S1D, Figure S1E, Figure S1F, Figure S1G, Figure S1H, Figure S1I, Figure S1J, Figure S1K …]
